# Supplementary material for: Screening of Potential Biomarkers for Gastric Cancer with Diagnostic Value Using Label-free Global Proteome Analysis
Source: Genomics Proteomics Bioinformatics. 2021 Feb 17;18(6):679–95. doi: 10.1016/j.gpb.2020.06.012 (PMC8377014; doi:10.1016/j.gpb.2020.06.012)
Supplement: Supplementary Table S1 [file mmc1.xlsx]

## Sheet: Supplementary Table 1
Table S1 The clinical information across all GC samples in this study
Sample ID	Percent tumor cells	Percent inflammatory infiltration	Percent necrosis	Gender (Male:0, Female:1)	Age	Macroscopic.type (Borrmann1:1, Borrmann2:2, Borrmann3:3)	Location (Antrum_pylorus:1, GE-junction_cardia:2, Fundus_body:3)	Histologic grade (Moderately:1, Poorly:2, Well:3)	pT (T2:2, T3:3, T4:4)	pN (N0:0, N1:1, N2:2, N3:3)	pTNM (stage I:1, stage II:2, stage III:3)
S98	70	15	15	0	61	3	1	1	4	3	3
S96	70	15	15	0	61	3	1	1	3	3	3
S93	65	20	15	0	66	3	1	1	4	0	3
S84	80	15	5	0	63	3	2	2	4	3	3
S80	60	25	15	0	53	3	1	2	3	2	3
S74	75	20	5	0	63	3	3	2	4	3	3
S72	70	20	10	0	50	3	3	2	2	1	2
S70	75	20	5	0	75	3	3	2	3	3	3
S69	70	20	10	0	48	1	3	2	3	3	3
S63	70	25	5	1	71	3	1	1	2	2	2
S161	80	5	15	0	63	3	1	2	4	3	3
S160	70	20	10	0	61	3	1	2	4	3	3
S157	70	15	15	0	81	3	1	1	3	1	2
S154	75	20	5	0	65	3	1	1	3	1	2
S146	75	15	10	0	61	3	1	2	4	3	3
S145	70	15	15	0	77	3	1	2	4	3	3
S142	80	15	5	0	67	3	2	1	3	3	3
S138	65	20	15	0	51	3	1	2	3	0	2
S137	65	15	20	0	53	1	3	2	3	0	2
S136	60	20	20	0	68	3	3	2	4	1	3
S135	70	25	5	1	62	3	1	2	4	3	3
S131	80	5	15	1	57	3	1	1	4	0	2
S130	65	20	15	0	64	3	3	3	2	0	1
S129	65	20	15	0	62	3	2	2	4	2	3
S119	60	25	15	0	75	2	2	3	3	1	2
S117	70	20	10	1	55	3	3	2	4	2	3
S113	70	15	15	0	63	3	3	2	4	1	3
S109	80	15	5	0	66	3	1	1	3	3	3
S107	65	20	15	0	72	3	1	2	3	1	2
S132	65	25	10	0	59	3	3	2	4	1	3
