# Supplementary material for: Screening of Potential Biomarkers for Gastric Cancer with Diagnostic Value Using Label-free Global Proteome Analysis
Source: Genomics Proteomics Bioinformatics. 2021 Feb 17;18(6):679–95. doi: 10.1016/j.gpb.2020.06.012 (PMC8377014; doi:10.1016/j.gpb.2020.06.012)
Supplement: Supplementary Table S2 [file mmc2.xlsx]

## Sheet: Supplementary Table 2
Table S2 Filtrated proteins used in further analysis
Protein ID	107C	109C	113C	117C	119C	129C	130C	131C	132C	135C	136C	137C	138C	142C	145C	146C	154C	157C	160C	161C	63C	69C	70C	72C	74C	80C	84C	93C	96C	98C	107N	109N	113N	117N	119N	129N	130N	131N	132N	135N	136N	137N	138N	142N	145N	146N	154N	157N	160N
P07098	0.000169789	0.000828452	0.00168113	0.00158694	0.00344703	0.000199633	0.000548509	9.8984e-06	0.000927899	0.00134763	0.00017496	2.00999e-05	6.39405e-05	0.000132644	0.000574845	2.73583e-05	7.0133e-05	3.49676e-05	0.000199915	0.000363366	1.52735e-05	0.000771528	0.000266796	0.00175791	0.00479157	0.000389931	0.00038136	0.000245418	7.30114e-05	0.000310652	0.00587025	0.00963526	0.012313	0.0177417	0.0146234	0.00719595	0.0103399	0.00232072	0.00707639	0.0107191	0.00929141	0.00476528	0.0104598	0.00620275	0.0118084	0.00604892	0.0058155	0.00573113	0.0104284
Q9BX97	2.44208e-05	8.83494e-05	0.000142323	3.77901e-05	6.33877e-05	7.76637e-05	2.73798e-05	2.55156e-05	6.39474e-05	7.34771e-05	2.23494e-05	3.24857e-05	0.000103089	2.36384e-05	4.45564e-05	5.40262e-05	7.88303e-05	7.86318e-05	9.54763e-05	6.29158e-05	3.49753e-05	6.80381e-05	3.5542e-05	4.24471e-05	9.2842e-05	5.77569e-05	6.81097e-05	9.26725e-05	6.40512e-05	7.48794e-05	8.25697e-05	0.000163125	0.000209607	6.6789e-05	0.000110745	0.000139071	0.000113332	7.14651e-05	0.000111769	0.000157164	0.000141223	0.000125462	0.000191401	0.000111562	0.000134452	0.000106098	0.000197321	0.00011731	0.000196999
P00403	0.000424243	0.000504024	0.000252069	0.000335694	0.000849094	0.000448052	0.000175893	0.000295341	0.000298791	0.000682262	0.000143044	0.000641229	0.000574747	9.54272e-05	0.000436647	0.000792274	0.00064777	0.000561025	0.000529658	0.000478439	0.000758744	0.000888055	0.000594708	0.000700836	0.000585102	0.000776008	0.000629401	0.000933499	0.000354402	0.000463427	0.00111605	0.00154376	0.00150145	0.00107533	0.00207817	0.000826671	0.000880972	0.00100904	0.00125802	0.00158562	0.00107235	0.00153093	0.00139342	0.000807256	0.00222006	0.00133188	0.00111312	0.0010413	0.00138262
Q02252	0.000253447	0.00022354	0.000372232	0.000343161	0.000429476	0.000118891	9.75274e-05	0.000166566	0.000121183	0.000327547	8.375e-05	0.000109197	0.000166022	0.000138179	0.000168501	0.000212312	0.00022941	0.000136763	0.000341743	0.000208225	0.000368771	0.000374305	0.00016597	0.000289699	0.000345978	0.000274063	0.000231731	0.000164519	0.000270738	0.000184256	0.000978158	0.00150615	0.00146775	0.000994809	0.00153516	0.000558304	0.00111209	0.00153628	0.000808226	0.00129427	0.00151469	0.00152474	0.000883546	0.00216144	0.00164976	0.000673342	0.00110801	0.000509858	0.00134447
P05165	5.61043e-05	0.000132665	0.000140435	0.000115044	0.000216157	0.000109845	0.000109635	8.34694e-05	6.61219e-05	0.000178087	4.538e-05	0.000105398	7.72274e-05	0.000109025	0.000110713	0.000112206	0.000187555	8.34633e-05	0.000132081	5.68903e-05	6.51673e-05	0.000166533	7.52967e-05	0.000200687	0.0001297	0.000133447	0.000101327	8.74324e-05	9.7434e-05	0.000130643	0.000229895	0.000555108	0.000422031	0.000264567	0.000506264	0.000230142	0.000503684	0.000358809	0.000362456	0.000517226	0.00050629	0.00052933	0.000412074	0.000635583	0.00072429	0.000209055	0.000512399	0.000257746	0.000480988
Q13576	0.00046667	0.000563905	0.00058657	0.00055755	0.000765139	0.000199262	0.000399944	0.000326045	0.000705914	0.000716962	0.000428184	0.000590435	0.00044452	0.000863121	0.00044963	0.000412425	0.000598705	0.000510549	0.000675678	0.000431011	0.000422989	0.000736067	0.000403018	0.000751067	0.00097787	0.000890196	0.000587689	0.000548983	0.000357917	0.000549436	0.000801858	0.00105728	0.00101369	0.00109079	0.00132602	0.00105463	0.00103051	0.001116	0.00102498	0.00120044	0.00108999	0.00119622	0.00129903	0.00129281	0.00135562	0.000905876	0.000928763	0.000806634	0.00116486
Q9UI09	3.05718e-05	0.000115552	5.57158e-05	4.80223e-05	9.70458e-05	5.08813e-05	5.70725e-05	6.7115e-05	2.66687e-05	5.19274e-05	3.62914e-05	6.15189e-05	6.59518e-05	2.05268e-05	2.95727e-05	5.05827e-05	7.95026e-05	7.24596e-05	6.67413e-05	6.15518e-05	0.000115766	0.00011373	7.03503e-05	9.17861e-05	9.03241e-05	7.95815e-05	6.35305e-05	4.65036e-05	4.63761e-05	6.80987e-05	9.02111e-05	0.000230039	0.000225634	0.000186932	0.000271781	9.24883e-05	0.000166376	0.000206074	0.000142986	0.000140849	0.000154741	0.00012516	0.00014191	0.000155677	0.000209729	8.02802e-05	0.000194396	0.000151534	0.000224355
P28331	0.000228246	0.000428284	0.000261309	0.000209029	0.000417771	0.000210407	0.000142618	0.000224171	0.000214881	0.000231581	0.000102886	0.000308529	0.000321641	0.000100443	0.000224565	0.000343692	0.000306237	0.000334975	0.000346661	0.000290447	0.000622448	0.000410389	0.00022725	0.000551555	0.0004126	0.00033588	0.000342538	0.000322587	0.000358462	0.000372118	0.000542328	0.000985384	0.000868333	0.000734002	0.00110758	0.000499854	0.0010028	0.000737448	0.000876774	0.000812228	0.0010004	0.0007733	0.000759493	0.000900781	0.0014266	0.000601942	0.000842207	0.000722824	0.00102722
O95154	0.000313651	0.000569703	0.000621557	0.000358222	0.000724075	0.000141846	0.000322699	0.000107799	0.000201064	0.000502067	0.000196211	0.000204813	0.00023232	0.000313602	0.000320553	0.000103535	0.000372353	0.00042187	0.000577817	0.000275737	0.000402845	0.000761875	0.000186876	0.000861022	0.00122844	0.000820646	0.000264765	0.000236685	0.000346445	0.000276724	0.00167135	0.00206352	0.00259444	0.00176911	0.00225485	0.00108646	0.00260691	0.00165265	0.00130452	0.00214813	0.00261339	0.00129918	0.00174794	0.00309016	0.00277848	0.000453802	0.0017364	0.00147376	0.00267193
P49821	0.000166719	0.000266002	0.00017774	6.39338e-05	0.00015722	8.40783e-05	0.00014521	5.61841e-05	8.23718e-05	0.000146653	0.000105293	0.000194685	0.000213112	7.10413e-05	0.000112201	0.000207103	0.000332785	0.000177812	0.000409376	0.000186881	0.000278758	0.000196635	0.00012681	0.000233206	0.000190754	0.000252638	0.000184591	0.000224715	0.000190361	0.000182622	0.000455831	0.000633168	0.000674508	0.000267399	0.000619305	0.000187949	0.000682757	0.00020416	0.00027295	0.000489489	0.000530524	0.000467703	0.000485731	0.000619007	0.000678776	0.000370338	0.000782957	0.000356024	0.00101039
Q16790	1.21759e-05	4.57689e-05	0.000160607	6.3899e-05	0.000130476	3.67048e-05	8.79336e-05	3.95651e-06	1.51497e-05	8.49026e-05	2.46482e-05	1.72909e-05	2.99922e-05	8.29255e-06	4.51009e-05	2.73955e-05	5.98745e-05	7.25541e-05	3.55098e-05	8.49845e-05	3.47705e-06	0.0001446	5.52094e-05	0.000216307	0.00038106	0.000120896	9.23841e-05	5.60287e-05	5.76472e-05	6.21204e-05	0.000265347	0.000373333	0.000395776	0.000296444	0.000388993	0.000197197	0.000305596	0.00023858	0.000337852	0.000497881	0.000432294	0.000409678	0.000431853	0.000477338	0.000402462	0.000189572	0.000456269	0.000239067	0.000344243
P19404	4.30664e-05	6.2312e-05	4.42671e-05	3.60531e-05	7.54936e-05	2.51981e-05	3.40877e-05	2.79367e-05	3.43376e-05	4.67954e-05	4.51708e-05	5.74903e-05	8.027e-05	2.34648e-05	4.45283e-05	7.01869e-05	5.23375e-05	5.29378e-05	5.74728e-05	4.65658e-05	9.76776e-05	7.69328e-05	4.20717e-05	8.83936e-05	5.31148e-05	7.39236e-05	7.13077e-05	5.35475e-05	4.47356e-05	8.0865e-05	0.000113319	0.000154439	0.000183423	0.000123668	0.000221593	5.46735e-05	0.000120432	8.78777e-05	0.000122657	0.000132566	0.000150439	0.000170391	0.000138862	0.000174692	0.000229872	0.000111845	0.000140779	0.000104983	0.000156516
O75489	0.000194891	0.000230975	0.000185374	0.000131892	0.000222126	0.000192372	0.000155761	9.33381e-05	0.000109429	0.000133437	0.000104575	0.000136735	0.000188414	0.00012413	0.000153163	0.000161812	0.000159435	0.000163471	0.00012335	0.000112647	0.000240471	0.000249576	0.000185965	0.000252586	0.000189503	0.000227268	0.00016894	0.000129908	0.000147214	0.00020048	0.00031558	0.000400611	0.000522895	0.000358057	0.000585045	0.000235774	0.000366569	0.000272303	0.000299652	0.000344255	0.000289935	0.000313814	0.000382314	0.000410897	0.000532767	0.000257571	0.000289374	0.00028603	0.000371686
P07099	0.000107178	0.000188478	0.000251696	0.000260937	0.000165768	0.00021048	0.00030075	0.000202946	0.000179307	0.00017403	0.000223889	0.000127945	0.000198123	0.000120284	0.000175657	0.000173564	0.000260331	0.000101159	0.000267471	0.000148175	0.000165713	0.00022826	9.04586e-05	0.000167517	0.00021276	0.000211814	0.000126937	7.92989e-05	0.000199844	0.00021073	0.000220009	0.000255047	0.000324902	0.000377794	0.000228287	0.000410719	0.000438299	0.00032489	0.000268752	0.0002627	0.000317486	0.00027311	0.000315351	0.000272512	0.000274514	0.000195947	0.000438087	0.000161474	0.000410533
O94875	3.33022e-06	3.64818e-05	1.13403e-05	1.90915e-05	1.61479e-05	1.5314e-05	3.66825e-06	2.07516e-05	1.15235e-05	2.1541e-05	8.45473e-06	1.06053e-05	6.63275e-05	3.74016e-05	1.23051e-05	3.65142e-05	2.69504e-05	2.63614e-05	3.64849e-05	2.43716e-05	5.73556e-06	2.3441e-05	5.66876e-06	1.1858e-05	1.47928e-05	2.66614e-05	1.20123e-05	4.82625e-05	1.31967e-05	9.62144e-06	5.73269e-05	9.62209e-05	3.18205e-05	7.308e-05	4.00302e-05	8.05063e-05	7.51089e-05	9.34278e-05	4.98198e-05	9.07765e-05	4.80307e-05	9.89247e-05	0.000151809	7.53995e-05	5.07189e-05	8.40747e-05	5.88139e-05	8.72329e-05	0.000133326
P05166	4.83242e-05	0.000117972	0.000137714	8.36546e-05	0.000174641	0.000126583	3.48771e-05	3.74567e-05	5.19316e-05	0.000116138	2.89726e-05	5.63139e-05	8.11883e-05	6.94881e-05	0.000110903	0.000118475	8.06062e-05	0.000100444	0.000148811	6.15959e-05	5.90866e-05	0.00014173	4.3758e-05	0.000140052	6.89888e-05	9.17209e-05	5.89184e-05	4.60179e-05	8.63672e-05	0.000107141	0.000183737	0.000426484	0.000396937	0.000404488	0.000342751	0.000214732	0.000313094	0.000229461	0.000196848	0.000361698	0.000460594	0.000364611	0.000456746	0.000471473	0.000624501	0.000213492	0.000337876	0.000270103	0.0004854
Q13228	0.000372298	0.000608403	0.000549915	0.000413116	0.000727527	0.000289256	0.000442384	0.000143193	0.000308359	0.000695938	0.000541355	0.00107368	0.000578526	0.000327421	0.000467391	0.000546783	0.000556403	0.000642557	0.00112409	0.000292538	0.000916139	0.00106125	0.000430445	0.00104722	0.000996267	0.000996395	0.000513616	0.000890281	0.000660515	0.000701319	0.00133831	0.00121935	0.00103871	0.00076652	0.00133271	0.00100968	0.00133357	0.000858339	0.0010716	0.001281	0.00167289	0.00215429	0.00124191	0.00140353	0.00182639	0.00103722	0.000908327	0.000800576	0.00172679
P14866	0.000885658	0.000679104	0.000952946	0.0010958	0.000777727	0.00109414	0.000984653	0.000935446	0.00104272	0.000574335	0.000781632	0.0010182	0.000439515	0.000993088	0.000849244	0.000721238	0.000749079	0.000723002	0.000727812	0.000872758	0.00112591	0.000494575	0.000552012	0.000741105	0.000698251	0.000561427	0.00105186	0.00082327	0.000900571	0.00103371	0.00060368	0.000382366	0.000555704	0.000698448	0.000477609	0.000697596	0.000671474	0.000567315	0.000813047	0.000476119	0.000457588	0.000556542	0.000489431	0.000488004	0.000284006	0.000548585	0.000657518	0.000640719	0.000500027
O15382	0.000125001	4.76703e-05	0.000172907	0.000142026	0.000274184	0.000130314	0.000127794	0.000137499	7.42241e-05	0.00014375	0.000131865	0.000103462	7.30141e-05	0.000131689	0.000114316	0.00011507	0.000142257	9.94637e-05	0.000109215	5.50917e-05	0.000123455	0.000122585	5.88464e-05	0.000202034	0.000118402	8.81796e-05	5.27706e-05	5.97507e-05	0.000119259	0.000111886	0.000355093	0.000288478	0.000561922	0.000416192	0.000765521	0.000232157	0.000517535	0.000519556	0.000317359	0.000611435	0.000871661	0.000702341	0.000464229	0.00099657	0.000736021	0.000277787	0.000571296	0.000328258	0.000653729
O75306	0.000103855	0.000164278	0.000113749	0.000113124	0.000174418	0.000167399	0.00014689	0.000144624	0.000101242	0.00014525	0.000112217	0.000169974	0.000147774	7.19145e-05	0.000137862	0.000145488	0.000136982	0.000155734	0.000178101	8.67878e-05	0.000218213	0.000258375	9.86562e-05	0.000169981	0.00017021	0.000185155	0.000134043	0.00015086	0.000142551	0.000139551	0.000243676	0.000446078	0.000369682	0.000337961	0.000454287	0.000196923	0.000347381	0.000390547	0.000320974	0.000367724	0.000331792	0.000291141	0.000284595	0.00035211	0.00056087	0.000188695	0.000378767	0.000264404	0.000547203
P20142	5.28351e-05	0.000569267	0.00087507	0.000809463	0.000941932	8.5831e-05	0.000158692	1.37088e-05	7.33938e-05	0.0011923	0.000171029	1.50245e-05	0.000212067	6.25464e-05	0.000327182	0.000692518	0.000681384	0.000739894	0.000870314	7.30613e-05	0.000246736	0.000758985	0.000205276	0.000618619	0.000504547	0.000896208	0.000372212	0.000168168	0.00148628	0.000195341	0.00148175	0.00293877	0.00273538	0.003503	0.00241548	0.00179509	0.00166395	0.000673007	0.00226366	0.00234451	0.0038319	0.000799092	0.00207273	0.00295542	0.00270196	0.00261389	0.00163404	0.0013232	0.00193409
P30044	0.000493311	0.000604871	0.000610626	0.000756752	0.00061474	0.000601607	0.000391816	0.000340936	0.00041952	0.000544636	0.000143391	0.000339072	0.000311097	0.000726788	0.00048359	0.000621676	0.000628249	0.000527849	0.000999261	0.000304157	0.000784692	0.000852824	0.000438624	0.000892902	0.000687294	0.000558133	0.000493876	0.000414227	0.000693516	0.000694534	0.00115825	0.00170967	0.00131733	0.000939628	0.00148738	0.000813998	0.000964391	0.00101971	0.000960136	0.0011692	0.0015025	0.00134668	0.00107179	0.00172704	0.00240297	0.00110336	0.00144423	0.000963373	0.0013294
Q9UHQ9	3.43291e-05	8.3793e-05	0.000146212	9.56302e-05	0.000166626	6.2824e-05	6.50615e-05	4.29322e-05	1.73488e-05	8.35758e-05	3.90717e-05	6.5964e-05	5.47722e-05	7.8372e-05	8.31275e-05	6.84416e-05	0.000100485	8.93578e-05	0.000143718	5.98926e-05	4.6174e-05	0.000158219	8.48353e-05	0.000173909	0.000116615	8.26946e-05	8.71156e-05	0.000102708	0.000111741	9.92184e-05	0.000219584	0.000863555	0.000600537	0.000408325	0.000747894	0.000218463	0.000534979	0.000265419	0.000179523	0.00041389	0.000537787	0.000890999	0.000456918	0.000722586	0.000839078	0.000249647	0.000600912	0.000356236	0.0010298
P00338	0.00414815	0.00270311	0.0034883	0.00288726	0.00336521	0.00264697	0.00345716	0.00348292	0.00295949	0.002863	0.00414969	0.00603271	0.0028567	0.00362156	0.0031111	0.00292385	0.00336146	0.0033054	0.00305109	0.00444466	0.00328384	0.00242891	0.00305691	0.00255171	0.00272152	0.00282546	0.00328093	0.00318163	0.00178547	0.00231976	0.00208286	0.00129346	0.00153947	0.00172296	0.00147075	0.00212305	0.00210754	0.00196561	0.00176636	0.00201969	0.000975639	0.001715	0.00156889	0.00117748	0.000771438	0.00185012	0.00179562	0.0018974	0.00112993
P00813	6.46249e-05	4.55405e-05	0.000140786	0.000103141	0.000134003	8.40742e-05	6.86743e-05	7.98879e-05	0.000126561	7.17115e-05	4.9849e-05	5.17278e-05	4.64213e-05	7.48386e-05	4.5326e-05	4.37121e-05	6.21445e-05	8.20634e-05	2.99447e-05	5.35464e-05	5.73385e-05	5.80731e-05	5.80014e-05	9.45756e-05	9.13341e-05	5.65339e-05	7.75265e-05	2.87208e-05	3.13552e-05	3.77567e-05	0.000201158	0.000230302	0.000315793	0.000424529	0.000501971	0.000274859	0.000243671	0.000407319	0.000672542	0.000321833	0.00035551	0.000431361	0.000215614	0.000761467	0.000376289	9.37524e-05	0.000295858	0.000262616	0.00029067
Q15393	0.000232414	0.000211961	0.00015504	0.000348951	0.000245201	0.000528718	0.000323441	0.000316465	0.000394954	0.000321051	0.000228649	0.000452637	0.000182385	0.000458095	0.000359092	0.000207073	0.000310409	0.000283903	0.000268449	0.000351864	0.000221375	0.000228195	0.000310283	0.000218624	0.000222149	0.000265708	0.000309163	0.00037673	0.000194203	0.000247674	0.000118381	0.000150741	9.47735e-05	0.000221241	0.000135011	0.000323293	0.000185297	0.000195685	0.000232791	0.000210005	0.000123759	0.000180044	0.000163082	0.000224056	0.000131493	0.000165234	0.000231993	0.000202773	0.000180924
Q9H0R4	7.37055e-06	1.24453e-05	2.2307e-05	2.68008e-05	2.68245e-05	1.44795e-05	6.48459e-06	1.09378e-05	1.32322e-05	1.63227e-05	4.8758e-06	1.58403e-05	1.49477e-05	1.28395e-05	1.92991e-05	1.91367e-05	1.28635e-05	1.23727e-05	1.45351e-05	6.58507e-06	1.0564e-05	2.45511e-05	1.20371e-05	1.64528e-05	9.02345e-06	1.78686e-05	1.82259e-05	1.69335e-05	1.36599e-05	1.65579e-05	1.01873e-05	1.5879e-05	2.50046e-05	3.4696e-05	3.42249e-05	2.41907e-05	1.47004e-05	1.95345e-05	1.63368e-05	2.90085e-05	1.7234e-05	3.67325e-05	2.00387e-05	2.50931e-05	2.84482e-05	2.09414e-05	1.86679e-05	1.89481e-05	1.95769e-05
Q9H223	8.40277e-05	0.000179354	0.000195326	0.000121033	0.000257632	0.000133505	0.000102275	9.37129e-05	0.00011624	0.000169177	0.000106217	0.00015567	0.000134847	0.000128672	0.000159176	0.000113638	0.000133057	0.000106616	0.000106069	0.000116465	0.000145272	0.000130311	0.000132016	0.000155903	0.000147639	0.00014977	0.000227222	0.000177424	0.000135954	0.000171081	0.000112723	0.000249222	0.000220293	0.000203224	0.000286398	0.000190217	0.000160873	0.000202247	0.000174661	0.00020947	0.000209865	0.000189764	0.000194339	0.000234061	0.000196802	0.000155116	0.000176408	0.000150834	0.000155036
P40925	0.000925664	0.000636542	0.00103016	0.000781209	0.000733973	0.00093136	0.00103409	0.000739454	0.000774546	0.000584388	0.00100509	0.000825684	0.000603967	0.000936237	0.000644954	0.000742243	0.000665914	0.000444509	0.000531088	0.000496704	0.000706335	0.000932019	0.000876881	0.00120232	0.000760922	0.000656385	0.000404548	0.000718714	0.000770228	0.000736981	0.00174756	0.00180027	0.00276736	0.00173676	0.00175089	0.00107254	0.00182761	0.00115537	0.00134132	0.00177987	0.00264262	0.00216753	0.00134612	0.00271878	0.00215598	0.00112595	0.00145637	0.0012158	0.00188406
Q9H8H3	5.53909e-05	0.000174527	0.000184114	0.000129462	0.000157596	8.20919e-05	9.4108e-05	5.82223e-05	4.58247e-05	0.00025878	4.39093e-05	7.64199e-05	0.000174561	4.0168e-05	9.20623e-05	0.000130723	0.000256241	0.000234242	0.000198951	0.000128534	0.000172541	0.000205053	0.000113046	0.000262528	0.000150048	0.000223282	0.000156703	0.000121444	0.00017646	0.0001359	0.000299072	0.000717759	0.000430196	0.000314525	0.000738538	0.000297332	0.00052523	0.000321958	0.000216524	0.000706308	0.000579545	0.000625827	0.000593864	0.000638119	0.000903562	0.000329098	0.000442333	0.000383849	0.000759337
Q15181	0.000831472	0.000502169	0.000810539	0.000883721	0.000451942	0.000625984	0.000650074	0.000592124	0.000442322	0.000875561	0.000660219	0.00113057	0.000431123	0.000781762	0.000634834	0.00050677	0.000625313	0.000521594	0.000954963	0.000621234	0.00115811	0.000527704	0.00050917	0.000411168	0.000572012	0.000795856	0.00107282	0.00069333	0.000859094	0.000755629	0.000353799	0.00029778	0.00033373	0.000360735	0.000256703	0.00050167	0.00050963	0.000356431	0.000279534	0.000455741	0.000376518	0.000366336	0.000337539	0.000242439	0.000224441	0.000473199	0.000381921	0.000327523	0.000312907
P16671	9.48422e-06	1.46217e-05	2.12718e-05		1.46226e-05	6.67727e-06		5.08589e-06	5.26075e-06	6.69351e-06	5.66151e-06	2.03694e-06	8.35509e-06	7.63156e-06	5.91726e-06	4.80548e-06	1.14577e-05	4.89156e-06	2.0945e-05	1.25678e-05	1.02376e-05	1.95266e-05	8.15145e-06	7.19869e-06	3.06774e-05	1.86164e-05	8.47943e-06	1.04769e-05	1.44295e-05	2.0339e-05	3.915e-05	2.96416e-05	4.99636e-05	1.66701e-05	4.13405e-05	1.58774e-05	7.12359e-07	3.78335e-05	3.02908e-05	3.43131e-05	3.36419e-05	1.39466e-05	2.24463e-05	2.51792e-05	2.03458e-05	8.82333e-06	2.19484e-05	1.24386e-05	5.11455e-05
Q96PE7	1.56749e-05	1.23188e-05	3.04339e-05	1.87388e-05	2.10928e-05	1.14821e-05	1.12905e-05	1.30105e-05	1.67267e-05	3.52607e-05	1.01409e-05	6.47754e-06	2.1635e-05	1.16712e-05	2.55694e-05	3.2388e-05	1.35447e-05	2.74801e-05	2.01908e-05	6.73681e-06	4.02913e-05	1.84874e-05	1.65319e-05	3.52442e-05	1.34127e-05	1.90236e-05	1.50542e-05	4.19165e-06	3.14506e-05	2.36949e-05	3.18882e-05	3.10543e-05	4.37163e-05	3.97145e-05	5.34604e-05	3.11175e-05	2.64964e-05	5.31893e-05	4.0466e-05	6.08021e-05	5.09433e-05	4.19492e-05	5.1983e-05	8.05512e-05	7.60672e-05	4.9095e-05	3.47161e-05	5.38483e-05	2.97512e-05
Q16836	0.0001736	0.000420878	0.000536043	0.00055543	0.000458357	0.000468078	0.0003631	0.000216375	0.000363965	0.000474904	0.000102049	0.000374548	0.000377584	0.000214413	0.000300668	0.000325045	0.000400176	0.000252345	0.000346719	0.000236977	0.000607528	0.000458458	0.000187495	0.000411834	0.000449974	0.000347073	0.000150433	0.000580489	0.000329113	0.000414145	0.000582209	0.000747202	0.00123864	0.00081596	0.000959466	0.00080574	0.000949368	0.000717816	0.000957256	0.00089558	0.000926717	0.00109246	0.000999498	0.000835472	0.00110919	0.000468337	0.000643653	0.000499184	0.000789036
P15090	1.49958e-05	1.27938e-05	2.95348e-05	1.23454e-05	2.38861e-05	1.88246e-05	1.97054e-05	1.41269e-06	1.08514e-05	2.32158e-05	1.2581e-05	2.22149e-06	1.23384e-05	9.07703e-06	7.95154e-06	1.94239e-05	9.79299e-06	3.72829e-06	2.22247e-05	1.97064e-05	6.04421e-06	1.0272e-05	5.02124e-06		1.00866e-05	5.989e-06	7.90951e-06	8.48246e-06	1.46699e-05		6.72828e-05	5.47576e-05	0.000126549	5.37321e-05	6.04751e-05	9.79738e-05	0.00011008	0.000121125	0.000134585	0.000120732	6.85946e-05	4.48454e-05	9.22952e-05	5.50867e-05	5.44201e-05	2.61471e-05	0.000168524	3.92083e-05	0.000118254
Q9NUQ9	0.000109237	0.000117519	0.000138109	0.000181863	0.000156591	0.000198384	0.000112078	0.000143932	0.000231572	0.000149817	0.000152572	0.000173745	0.000120356	0.000139414	0.00019561	0.000146248	0.000231718	0.000143537	0.000155094	0.000241718	0.000115469	9.96341e-05	0.000124324	0.00012526	8.26149e-05	9.97384e-05	0.000210163	0.000166507	8.79097e-05	0.000142277	5.8127e-05	6.81573e-05	5.16378e-05	0.000153161	6.91938e-05	0.000144029	7.39299e-05	7.96007e-05	0.000106014	7.13372e-05	8.4773e-05	7.64829e-05	8.29517e-05	7.61694e-05	5.28164e-05	7.99773e-05	0.00016452	9.70372e-05	9.63537e-05
P11310	9.99311e-05	0.000145852	0.000275155	0.000213139	0.000177077	0.000240276	0.000138866	0.000255577	0.000148656	0.000191503	5.64399e-05	0.000114297	0.000127864	0.000231041	0.000145399	0.000175698	0.000262012	0.000242776	0.000163662	9.32478e-05	0.000142663	0.000159503	9.43929e-05	0.000197593	0.000103196	0.000131483	8.07397e-05	0.00019989	0.000122107	0.000149645	0.000248868	0.000507972	0.000496115	0.000427096	0.000551011	0.000269851	0.000419384	0.000625766	0.000489527	0.000387116	0.000462654	0.000551596	0.000388946	0.000994668	0.000410703	0.000306883	0.000574767	0.000448692	0.000621055
A5YKK6	7.65457e-05	0.000104161	6.23752e-05	0.00012926	9.01376e-05	0.000144162	0.000128022	0.000138653	0.000130946	8.20449e-05	7.98739e-05	9.19428e-05	4.31214e-05	0.000103574	5.98124e-05	4.52217e-05	0.00014136	8.52175e-05	8.12718e-05	6.37175e-05	0.000130591	5.1966e-05	7.44934e-05	6.98109e-05	6.67817e-05	9.80748e-05	8.4845e-05	0.000124137	6.33536e-05	7.40522e-05	4.05913e-05	8.47068e-05	4.74354e-05	9.78302e-05	6.81453e-05	9.4827e-05	9.91015e-05	0.000123553	9.48672e-05	6.15086e-05	5.31032e-05	6.96913e-05	4.03424e-05	6.58658e-05	4.05135e-05	3.77592e-05	0.000107489	6.13841e-05	5.98247e-05
P0DJD8	3.36423e-05	0.000680399	0.00246529		0.000857977		6.02906e-05	7.30254e-06	1.54669e-05	0.000200423	0.000188964	1.33215e-05	1.91421e-05	6.00874e-05		1.03826e-05		2.87051e-05		1.95565e-05		0.00152178	0.000349437	0.00126959	0.00203041	0.000424879	0.000128982	1.9871e-05	5.65681e-06	7.9129e-05	0.00451096	0.00872614	0.00936199		0.00592729		0.00204383	0.00269585	0.00369428	0.00262562	0.0043112	0.00222383	0.00395413	0.00289292		0.00180096		0.00354648
P53396	0.000300597	0.000301641	0.00034807	0.000499428	0.000396244	0.000616313	0.00055792	0.000648743	0.000613325	0.000472547	0.000414392	0.000515164	0.00025509	0.000281641	0.000310012	0.000240077	0.000379136	0.000425821	0.000289981	0.00028078	0.000244011	0.000292667	0.000311244	0.000222001	0.000506061	0.000427185	0.000446766	0.000294076	0.000331402	0.000279918	0.000153608	0.000198241	0.000202911	0.000324269	0.000231089	0.000457458	0.000303789	0.000367803	0.000390133	0.000334601	0.000171969	0.000248916	0.000204685	0.000212817	0.000153846	0.000282437	0.000265361	0.000260634	0.000159825
O75643	0.000410724	0.000287748	0.00029746	0.000583557	0.000419948	0.000734451	0.000546633	0.000542099	0.000607811	0.000443506	0.00030347	0.000690306	0.000280966	0.000526751	0.000457362	0.00039339	0.00035913	0.000365476	0.00036525	0.000354908	0.00035327	0.000252255	0.000364858	0.000257101	0.000374028	0.000382066	0.000549348	0.000508132	0.000277336	0.000355427	0.000212735	0.000185168	0.000172262	0.000341025	0.000218556	0.000348513	0.00032993	0.000288074	0.000367311	0.000293025	0.000211304	0.000230811	0.000226749	0.000225519	0.00015108	0.000311082	0.000246774	0.000280872	0.000201999
Q8NBJ5	7.82299e-05	9.01096e-05	6.30512e-05	5.14267e-05	7.03924e-05	9.50016e-05	6.45541e-05	9.72002e-05	0.000105316	8.38718e-05	9.16679e-05	8.90386e-05	3.65134e-05	0.000102358	5.57511e-05	8.04705e-05	8.39657e-05	0.000116616	5.50935e-05	0.000161836	0.000102304	6.63669e-05	7.00088e-05	1.65073e-05	3.49995e-05	5.27537e-05	8.78302e-05	0.000172204	8.40373e-05	6.1952e-05	2.66608e-05	4.21912e-05	2.39552e-05	2.83304e-05	2.72002e-05	3.28155e-05	3.07472e-05	3.79068e-05	2.53838e-05	4.83231e-05	1.99308e-05	1.80883e-05	2.55576e-05	4.05553e-05	1.18467e-05	3.51977e-05	5.33453e-05	5.46111e-05	2.3025e-05
O00217	5.09838e-05	4.83302e-05	4.63347e-05	2.29285e-05	5.49211e-05	3.35834e-05	1.54009e-05	1.62944e-05	2.77734e-05	4.51426e-05	2.57226e-05	5.13877e-05	4.37587e-05	2.11454e-05	2.5701e-05	4.5599e-05	0.000106528	4.42023e-05	4.3051e-05	7.86895e-05	6.64818e-05	6.44658e-05	3.54168e-05	7.3151e-05	5.00688e-05	4.5844e-05	4.67293e-05	3.89079e-05	4.30351e-05	4.55279e-05	0.000101641	9.79801e-05	0.000160112	7.77176e-05	0.000132349	4.14813e-05	8.54729e-05	6.05257e-05	8.32094e-05	0.000116588	9.7935e-05	8.12761e-05	7.62856e-05	0.000118674	0.000185787	9.03325e-05	0.00020065	9.50493e-05	0.000117066
P50454	0.000948151	0.000576373	0.000535121	0.000673698	0.000629714	0.00171477	0.000749529	0.000864877	0.00104992	0.000520754	0.000745327	0.000577385	0.000624998	0.00153659	0.000642367	0.000711387	0.000442478	0.000493875	0.000523538	0.0016257	0.0008343	0.0004009	0.000695786	0.000415373	0.000540037	0.000342415	0.000562449	0.00102271	0.000536195	0.00110036	0.000180255	0.000133634	0.000119774	0.000184677	0.000151197	0.000389824	0.000173507	0.000198403	0.000108871	0.000184516	0.000155498	0.0001325	0.000168038	0.000160699	0.000111807	0.000126272	0.000120943	0.000113693	8.19206e-05
Q9NNW7	5.06993e-05	3.68486e-05	0.000150247	5.23031e-05	7.58388e-05	9.64722e-05	4.25547e-05	5.63163e-05	6.30379e-05	5.52086e-05	8.31737e-05	4.29845e-05	1.07751e-05	2.33334e-05	3.16968e-05	5.02857e-05	6.64476e-05	2.85043e-05	8.18466e-05	3.18099e-05	6.00665e-05	6.43049e-05	4.33911e-05	7.24641e-05	6.92101e-05	4.12196e-05	5.68201e-05	7.89724e-05	4.13265e-05	6.12413e-05	0.000214743	0.000177957	0.000409334	0.000151813	0.000190849	0.000133421	0.000193442	0.000196454	0.000154767	0.000138635	0.000376897	0.000258046	6.84587e-05	0.000272716	0.000298206	0.000131078	0.00028608	8.05516e-05	0.000401782
O00116	0.000112263	6.55969e-05	3.83584e-05	6.37439e-05	6.89762e-05	0.000133993	8.23779e-05	4.1391e-05	9.72853e-05	6.79098e-05	1.93385e-05	0.000100616	3.0211e-05	0.00010179	7.56855e-05	6.18596e-05	7.22309e-05	9.22461e-05	3.25613e-05	3.62948e-05	4.42177e-05	3.11816e-05	4.81048e-05	7.76813e-06	5.30595e-05	5.71722e-05	7.73618e-05	9.4962e-05	3.98167e-05	4.39157e-05	3.22694e-05	1.75255e-05	1.35733e-05	2.91586e-05	1.87572e-05	7.26714e-05	2.90972e-05	3.2253e-05	4.03078e-05	4.19247e-05	1.96529e-05	2.67962e-05	1.54658e-05	4.06187e-05	2.08259e-05	3.54395e-05	2.49646e-05	3.80956e-05	8.96801e-06
O95169	2.77704e-05	3.57819e-05	2.49202e-05	1.60187e-05	4.10781e-05	2.88184e-05	8.22932e-06	1.95906e-05	2.27992e-05	3.1603e-05	1.87125e-05	4.27578e-05	2.92049e-05	1.27506e-05	1.425e-05	4.0485e-05	3.19116e-05	4.29501e-05	2.02569e-05	2.03757e-05	5.62562e-05	3.95877e-05	1.86167e-05	3.3227e-05	4.08702e-05	4.37892e-05	5.43088e-05	3.03475e-05	2.49354e-05	4.16745e-05	5.68738e-05	0.000106934	0.000118875	7.37867e-05	8.39013e-05	3.05273e-05	6.7084e-05	6.48403e-05	6.51496e-05	8.2062e-05	7.58822e-05	6.8611e-05	7.04503e-05	7.11693e-05	0.000108547	8.07133e-05	7.36499e-05	6.74185e-05	6.84469e-05
Q13200	0.000508122	0.000277069	0.000414247	0.000439503	0.000456053	0.000553457	0.000425248	0.000543422	0.000502002	0.00036635	0.000385973	0.000460511	0.000220136	0.000374098	0.000482955	0.000305621	0.000350078	0.000366669	0.000223217	0.00028473	0.000435689	0.000377588	0.000419768	0.000372199	0.000414444	0.000350363	0.000551527	0.000355488	0.000412038	0.000352876	0.000394378	0.0002545	0.000273747	0.000321592	0.000339167	0.000333537	0.000352484	0.000337961	0.000334807	0.000240141	0.000235492	0.000268241	0.000214529	0.000299664	0.000237089	0.000286502	0.000251531	0.0002925	0.000179603
O60832	0.000139969	9.66557e-05	8.12822e-05	0.00018143	0.000147256	0.000197981	0.000157402	0.000170564	0.000155759	0.000138024	0.000154956	0.00015447	7.62319e-05	0.00019071	0.000107346	0.000187344	0.000144606	0.00010573	9.03888e-05	0.000153336	7.82199e-05	9.10677e-05	0.000133705	8.50011e-05	9.8456e-05	6.76686e-05	0.000154495	0.000182227	7.40061e-05	0.000106274	8.13533e-05	5.15257e-05	6.0784e-05	9.56384e-05	6.1813e-05	0.000105399	8.41418e-05	7.91859e-05	9.56374e-05	7.36937e-05	0.000100654	5.92123e-05	6.73163e-05	8.84272e-05	4.88812e-05	0.000105643	0.00013711	7.79285e-05	5.44749e-05
Q15428	4.47376e-05	7.63933e-05	4.75332e-05	8.41292e-05	3.23633e-05	7.07294e-05	7.57085e-05	9.68615e-05	7.44641e-05	4.75261e-05	3.47915e-05	4.73898e-05	4.2311e-05	7.39709e-05	3.98466e-05	4.94699e-05	3.89302e-05	5.23513e-05	4.91909e-05	2.70207e-05	4.13668e-05	4.601e-05	7.59356e-05	5.57271e-05	3.3244e-05	4.01103e-05	5.00642e-05	2.10423e-05	4.50817e-05	3.86953e-05	2.33826e-05	5.09005e-05	2.09454e-05	5.16093e-05	2.35464e-05	4.4176e-05	3.43109e-05	4.41614e-05	2.18506e-05	2.47907e-05	1.5755e-05	2.40321e-05	3.55334e-05	2.50003e-05	1.13833e-05	2.7962e-05	2.18427e-05	4.9212e-05	3.31698e-05
Q7Z4W1	0.000101408	0.000137375	0.000152103	0.000210611	0.000271631	0.000181348	0.000131005	0.000239784	8.9222e-05	0.000146745	9.38862e-05	0.00010329	6.88681e-05	0.000249835	0.000104659	0.000146725	0.000156964	0.000114283	0.000234653	0.000117531	9.88111e-05	0.000405136	0.000182853	0.000290957	0.000264791	0.000137791	0.000211295	7.51566e-05	6.97386e-05	0.000123223	0.00025064	0.000653341	0.000596866	0.000614613	0.000714673	0.000282634	0.000502734	0.000917416	0.000443737	0.000556009	0.000595509	0.000434785	0.000507534	0.000995551	0.000713153	0.000345971	0.000522336	0.000294711	0.000762088
O00567	0.00019881	0.000129175	0.000183293	0.000208134	0.000113903	0.000206342	0.000273219	0.000156799	0.000189225	0.000127298	0.000186596	0.00021851	0.000115666	0.000202943	0.000162157	0.000173039	0.000134833	0.000138989	4.70947e-05	0.000216091	0.000207643	0.000127671	0.000181581	0.000130808	0.000220384	0.000112393	0.000211534	0.000166266	0.000148636	0.000187738	0.000140786	6.34432e-05	0.000132902	0.000138298	5.53858e-05	0.000111419	0.000168524	0.000119989	0.000163809	0.000110628	9.21189e-05	7.12206e-05	0.000102442	0.000131301	5.43682e-05	0.000105333	0.000103817	0.000137731	4.91053e-05
Q00839	0.00206522	0.00133543	0.00156212	0.00175447	0.00127836	0.00177073	0.00125215	0.00201503	0.00147112	0.00175643	0.0010313	0.00173883	0.00123686	0.00201365	0.00210271	0.00164582	0.00107994	0.00126669	0.00129021	0.00133795	0.00161653	0.00141576	0.0017196	0.00154571	0.00128693	0.00146509	0.0017676	0.00193401	0.00157403	0.00158082	0.00134868	0.000999764	0.000978784	0.00125263	0.000955353	0.000865116	0.000787094	0.000948314	0.00117119	0.00113629	0.000706144	0.00107826	0.000934829	0.000617127	0.000651638	0.00129266	0.000683064	0.00119151	0.000922732
P00352	0.00188009	0.00170194	0.00339115	0.00127887	0.00320304	0.00110031	0.00105356	0.0013624	0.00124563	0.00180205	0.000948967	0.0012237	0.000854437	0.00199956	0.0012595	0.00114188	0.0016715	0.00116953	0.00208008	0.000880403	0.000700224	0.00273929	0.00153193	0.00383467	0.00374937	0.00249459	0.00183602	0.000731691	0.00465178	0.00245577	0.00702259	0.00565063	0.00899157	0.00493485	0.00607282	0.00448879	0.00504508	0.00289486	0.00501226	0.0051751	0.0109802	0.00684055	0.00407337	0.00579513	0.00934041	0.0027582	0.00441628	0.00207666	0.00654993
Q14554	0.000127584	0.000140254	0.00024037	0.000221723	0.000330247	0.000216334	0.000252898	0.000271611	0.000157874	0.000182409	0.000248092	3.72955e-05	0.000195936	9.72877e-05	0.000161772	0.000277104	0.000236254	0.000333416	0.000178041	0.000173829	0.000332317	0.000222544	0.000156957	0.000210791	0.000303916	0.000238152	0.000192251	0.000117114	0.000234821	0.000176802	0.000258461	0.000231935	0.000388398	0.000363385	0.000442535	0.000385516	0.00031653	0.000492449	0.000275689	0.000408219	0.000396019	0.000202975	0.000401983	0.000338727	0.000353135	0.000320648	0.000364039	0.000354413	0.000248848
P06576	0.00317232	0.00299151	0.00387307	0.00372428	0.00370743	0.00357708	0.00145933	0.00204129	0.0035644	0.00353776	0.00120324	0.00267591	0.0022491	0.00205888	0.00301916	0.00248498	0.00339953	0.00298864	0.0031915	0.00262469	0.00481304	0.00321567	0.00243607	0.00402118	0.00426823	0.00286627	0.00377762	0.00373494	0.00278698	0.00357755	0.00593189	0.00801033	0.0100942	0.00635841	0.00831782	0.0054524	0.00696639	0.00512529	0.00561279	0.00719773	0.00980107	0.00787857	0.00700521	0.0120543	0.0123111	0.00489515	0.00630739	0.00538348	0.00839113
O14980	0.00023394	0.000193264	0.000233732	0.000433555	0.00022606	0.000466546	0.000360201	0.00043776	0.000298862	0.00037057	0.000267883	0.000390509	0.00019405	0.000382965	0.000347652	0.000217945	0.000312778	0.000188319	0.000279717	0.000237209	0.000255627	0.000195302	0.000201898	0.000212018	0.000193809	0.000242813	0.000346896	0.000404473	0.00023084	0.000271474	0.000151469	0.000113745	0.000137366	0.000281814	0.000137511	0.000233955	0.000229682	0.000252831	0.000214091	0.000227207	0.000147433	0.000232629	0.000187021	0.000145398	0.000152487	0.000206764	0.000249769	0.00016562	0.000172672
O96000	5.72828e-05	7.47214e-05	5.46008e-05	6.49336e-05	0.000127252	8.376e-05	6.35862e-05	6.86422e-05	3.16331e-05	4.84988e-05	9.09653e-05	0.00012127	0.000105417	4.48058e-05	4.84906e-05	8.30456e-05	0.000124676	7.49935e-05	8.21698e-05	7.21644e-05	0.000100873	0.000120825	0.000122009	0.000143549	0.000140066	7.82556e-05	9.70164e-05	7.89479e-05	4.16262e-05	8.55506e-05	0.00011109	0.000172284	0.000222915	0.000183732	0.000293246	0.00014766	0.000190539	0.000146363	9.84416e-05	0.000163783	0.000246231	0.000288834	0.000248835	0.000433905	0.000228517	0.000125865	0.000177976	0.000165714	0.000210849
Q9Y6M9	5.8642e-05	4.31604e-05	3.17341e-05	1.52496e-05	4.59571e-05	1.84374e-05	1.56458e-05	3.20093e-05	2.3405e-05	2.75303e-05	4.97227e-05	7.23423e-05	3.80297e-05	1.62856e-05	1.74337e-05	3.9425e-05	5.75721e-05	3.82835e-05	4.45466e-05	1.50303e-05	4.85674e-05	5.20021e-05	2.56271e-05	5.29323e-05	1.3659e-05	3.46418e-05	2.50868e-05	3.17653e-05	3.60206e-05	3.07729e-05	0.000120385	0.000102499	0.000115077	5.06901e-05	0.000156092	2.85104e-05	7.68838e-05	7.13721e-05	6.04465e-05	9.52902e-05	0.000147319	0.000113474	0.000101673	9.83368e-05	0.000153849	6.51101e-05	0.000139146	5.24462e-05	0.000170532
P30042	0.000208545	0.00021992	0.000201375	0.000182433	0.00026789	0.000228071	0.000100009	0.000133068	0.000125731	0.000201494	4.5545e-05	0.000113651	0.000198375	0.000312324	0.000134028	0.000255458	0.000170675	0.000115624	0.000207439	0.000176492	0.000210088	0.000227784	6.65109e-05	0.000211845	0.000177664	0.000238205	0.000217874	0.000208582	0.000161112	0.000172446	0.000304371	0.000474952	0.000462968	0.000337299	0.000504547	0.00038039	0.000569019	0.00031595	0.000370298	0.000474791	0.000380623	0.00051178	0.000408683	0.000715022	0.000757182	0.000267742	0.000358877	0.000198615	0.000630673
P48735	0.000913518	0.00150762	0.00295774	0.00137097	0.00220547	0.0029733	0.00135147	0.0028536	0.00154617	0.0015169	0.000743693	0.000893756	0.0010855	0.000915782	0.0020292	0.00158843	0.00141275	0.00104626	0.000868341	0.00143632	0.00218903	0.00178271	0.00135716	0.00282709	0.00162296	0.00130033	0.00106243	0.00141747	0.00134787	0.00232211	0.00511836	0.0120761	0.0108691	0.00449649	0.0102708	0.00331309	0.00881353	0.00787443	0.00676775	0.00831146	0.0126493	0.00937638	0.00893569	0.014365	0.0178537	0.00423429	0.00862309	0.00456561	0.00993806
P12277	7.60941e-05	0.000609345	0.00102788	0.000223523	0.00089031	0.000161839	0.000182719	0.000122004	0.00013068	0.000547136	0.000237309	0.000320385	0.000618955	0.000178293	0.000243538	0.000340612	0.000305954	0.000140088	0.000185653	0.000203989	8.31262e-05	0.000688918	0.000221007	0.00143775	0.00063525	0.00116482	8.10717e-05	0.000160218	0.000237658	0.000177607	0.00494732	0.00806458	0.00845448	0.00466902	0.00521406	0.00214469	0.00497903	0.00299482	0.00424777	0.00579716	0.0126629	0.00655322	0.00511564	0.0106374	0.0126021	0.00540294	0.00398746	0.00368846	0.00845286
Q9P0J0	4.46735e-05	6.28124e-05	5.03383e-05	4.1435e-05	7.70925e-05	8.53233e-05	4.35213e-05	2.95822e-05	2.84487e-05	6.18577e-05	3.20569e-05	7.90453e-05	6.26716e-05	3.18988e-05	3.53111e-05	5.82468e-05	8.81796e-05	6.93233e-05	6.59406e-05	5.907e-05	0.000106732	0.000107143	5.08158e-05	0.00012537	6.28929e-05	8.97155e-05	6.75547e-05	7.26182e-05	4.8578e-05	4.5471e-05	9.50196e-05	0.000126017	0.000155404	0.000170877	0.000234235	0.000103427	0.000260076	0.000109213	0.000101787	0.000163152	0.000145835	0.000113664	0.000160858	0.000179379	0.000251534	0.000100332	0.00019207	0.00013506	0.000201659
P11182	9.23407e-05	6.16998e-05	0.000110492	7.48684e-05	5.34643e-05	5.79285e-05	5.55497e-05	5.87795e-05	3.80786e-05	7.80493e-05	5.37345e-05	3.83524e-05	5.7671e-05	8.93831e-05	7.18556e-05	5.11238e-05	7.3938e-05	6.27318e-05	7.00729e-05	4.67262e-05	7.41263e-05	7.98353e-05	3.58918e-05	9.6049e-05	8.88794e-05	7.64561e-05	6.64929e-05	0.000110531	7.04307e-05	6.22591e-05	0.00030277	0.000381729	0.000453081	0.000368326	0.000277706	0.000128915	0.00041489	0.000323406	0.000210005	0.000475503	0.000502511	0.00042284	0.00041399	0.000808819	0.000865176	0.000140642	0.000348553	0.000244337	0.000579704
P25705	0.00296443	0.00312661	0.00344694	0.00343984	0.0032739	0.00284304	0.00250644	0.00327027	0.00347203	0.00327256	0.00168992	0.00309203	0.00198887	0.00267698	0.00227079	0.00237785	0.00305589	0.00251429	0.00282863	0.00254173	0.00423706	0.00344492	0.00324869	0.0037309	0.00305246	0.00289633	0.002896	0.00290134	0.00229897	0.00299334	0.00536613	0.00970004	0.00818744	0.00614917	0.00732029	0.00526872	0.00697336	0.00704512	0.00589415	0.00672028	0.00961175	0.00792726	0.00643039	0.0114567	0.0118552	0.00458824	0.00591486	0.00558909	0.00878332
Q15942	0.000295373	0.000293311	0.000199913	0.000217322	0.00019932	0.00020469	0.000358788	0.000216675	0.000263566	0.000187288	0.000296105	0.000203263	0.000408325	0.000164339	0.000155056	0.000322382	0.00015321	0.000183866	0.000196895	0.000190344	0.000222812	0.000243745	0.00018587	0.00011331	0.000136313	0.000229442	0.000244198	0.000318257	0.00025857	0.000221042	0.000184353	0.000134682	8.7852e-05	0.000130202	9.83195e-05	0.000212967	0.000146909	0.000167729	8.00231e-05	0.000143044	0.000119632	0.000165078	0.00018321	9.5882e-05	7.81016e-05	0.000177171	8.23197e-05	0.000114617	0.000111322
Q16718	9.45487e-05	8.78549e-05	0.000130822	8.64199e-05	0.00013813	0.000142305	9.19196e-05	8.39985e-05	5.19037e-05	7.59469e-05	5.906e-05	6.88652e-05	0.000144942	5.67716e-05	9.00566e-05	8.45024e-05	8.9342e-05	7.79231e-05	7.54722e-05	0.000100663	0.000148393	0.000132264	6.36518e-05	0.000103217	0.000201131	6.35754e-05	0.000131736	7.77562e-05	0.000111253	0.000142587	0.00017414	0.000180886	0.00030719	0.000231554	0.000318127	0.000125736	0.000385972	0.000149609	0.000215349	0.00019893	0.000275478	0.00011703	0.000183341	0.000284333	0.000414304	0.00013356	0.000233948	0.000168826	0.000234616
Q08211	0.000677767	0.000655674	0.000650267	0.00144984	0.00084813	0.00144207	0.00114631	0.0011516	0.000811133	0.000909342	0.000471112	0.00139584	0.00050739	0.00115717	0.00112537	0.000702563	0.000761695	0.000629444	0.000804339	0.000644774	0.000907467	0.000698703	0.00100933	0.000635345	0.000657822	0.000828799	0.000683099	0.00108278	0.000799414	0.000966725	0.000425543	0.000423992	0.000410346	0.00088083	0.000451417	0.000760282	0.000715845	0.000669574	0.000562878	0.000588582	0.000348596	0.0006274	0.000513837	0.000513955	0.000389803	0.000541995	0.000607589	0.000579629	0.000428977
O95299	7.13258e-05	9.69736e-05	7.87932e-05	5.64574e-05	0.000100538	5.02407e-05	6.97424e-05	7.72764e-05	6.16763e-05	9.57769e-05	6.64955e-05	0.000127936	0.000164333	6.32863e-05	6.769e-05	0.000138853	0.000125417	0.000119918	0.000113536	0.000108636	0.000157829	0.00019387	6.27669e-05	0.000175702	0.000110408	0.000129675	0.000139724	0.000131067	9.2725e-05	8.65115e-05	0.000136276	0.000335599	0.000200824	0.000163661	0.000320202	0.000116737	0.000336643	0.000203517	0.000156472	0.000238387	0.000200444	0.000297431	0.000284334	0.000336644	0.000373208	0.000203363	0.000366646	0.00022367	0.000330186
P61978	0.00221279	0.00145828	0.00216169	0.0021337	0.00167728	0.00226101	0.0015707	0.00157389	0.00127904	0.00184507	0.00153559	0.00251391	0.00117404	0.0024004	0.00173366	0.00132174	0.00131927	0.00162343	0.00143909	0.00148593	0.00272377	0.00153041	0.00169184	0.00163862	0.00147309	0.0016081	0.00174738	0.00215128	0.00196743	0.00209237	0.00139313	0.00106813	0.00130182	0.00150188	0.0012034	0.00114259	0.00105523	0.000978175	0.00108377	0.00149772	0.000926717	0.00147607	0.000967919	0.000968195	0.000744337	0.00136316	0.00105045	0.00141818	0.00094368
Q16795	0.0001135	0.000167686	0.000100756	8.80114e-05	0.000237343	8.82808e-05	5.71656e-05	8.07817e-05	7.82331e-05	9.47002e-05	5.35458e-05	0.000143882	0.000149449	5.04908e-05	0.000132353	0.000117936	0.000152189	0.000128629	0.000234924	0.000116283	0.000160967	0.000236229	0.000135919	0.000205998	0.000223348	0.000157932	0.000131557	0.000144449	0.00011442	0.0001051	0.000264788	0.000324727	0.00041529	0.000297024	0.000585452	0.000194798	0.000341201	0.000356557	0.000368211	0.000289943	0.000264399	0.000317618	0.000340732	0.00040356	0.000611359	0.000186022	0.000428115	0.000292699	0.00073581
P13716	5.10696e-05	0.000100777	8.58784e-05	5.76534e-05	7.42196e-05	6.46331e-05	6.13431e-05	2.32689e-05	4.03841e-05	5.11416e-05	0.000152406	5.09619e-05	3.23372e-05	6.76466e-05	7.63072e-05	3.50768e-05	2.73534e-05	4.47994e-05	5.55196e-05	5.55472e-05	7.29108e-05	5.18971e-05	7.3532e-05	7.19188e-05	0.000115556	8.01333e-05	6.61635e-05	7.24019e-05	8.68387e-05	6.41636e-05	0.000108457	0.000166427	0.000192094	8.10936e-05	0.000127599	6.84567e-05	9.59194e-05	5.16105e-05	7.54317e-05	0.00011289	0.000212637	0.000154571	9.22197e-05	0.00013403	0.000159581	5.44732e-05	8.81459e-05	8.71623e-05	0.000129643
P10606	0.000363	0.000329427	0.000250892	0.000282841	0.000432085	0.000257167	0.000173881	0.000283095	0.000151685	0.000221059	0.000217526	0.000297855	0.00029594	0.000154875	0.000220862	0.000266726	0.000403497	0.000279396	0.000331791	0.000346519	0.000574478	0.000387209	0.000486873	0.000483066	0.000344753	0.000304605	0.000295808	0.000264579	0.000269621	0.000344233	0.000966483	0.000934293	0.00121647	0.000739992	0.000980483	0.000199739	0.000725227	0.000655734	0.000834799	0.000642064	0.000760412	0.000756689	0.000821691	0.000600732	0.00116644	0.000482021	0.000569851	0.000602902	0.00091993
P13073	0.000555715	0.000964556	0.00042955	0.000446306	0.000743211	0.00050152	0.000390403	0.000384728	0.000297312	0.000399498	4.60439e-05	0.000786747	0.000402114	0.000336995	0.000342184	0.000425578	0.000511124	0.000616096	0.000572354	0.000479531	0.000746009	0.000607622	0.000718115	0.00084676	0.000629495	0.000830076	0.00049048	0.000583468	0.000288345	0.00038777	0.00135141	0.00174275	0.00191386	0.00148413	0.0021226	0.000597426	0.00142472	0.00136928	0.00131822	0.00159331	0.00123646	0.00114519	0.00107453	0.000921139	0.00214863	0.000916824	0.00170917	0.000968078	0.00151282
P42126	0.000158519	0.000124341	0.000258434	0.000182677	0.000160479	0.000299744	0.000246365	0.000137988	0.000325634	0.000144719	0.000288124	0.00016979	0.000148419	7.90303e-05	0.00017666	0.000204584	0.00019212	0.000109203	8.47636e-05	5.4039e-05	0.000298475	0.000294575	0.000137639	0.000174774	0.00022448	0.000147287	0.000117163	0.000122411	0.000218767	0.0001691	0.000292566	0.000357731	0.000487501	0.000432148	0.000364012	0.000291198	0.000381161	0.000266331	0.00052299	0.000353073	0.000458928	0.00049243	0.000447286	0.000458882	0.000516321	0.000244975	0.000384018	0.00018003	0.000287398
O95168	1.89134e-05	3.98126e-05	1.64676e-05	4.48331e-05	4.19588e-05	3.66694e-05	1.80296e-05	2.62131e-05	1.77458e-05	2.33918e-05	1.3125e-05	2.94933e-05	3.30053e-05	3.91099e-06	1.94012e-05	4.4453e-05	2.84367e-05	2.99944e-05	3.60217e-05	4.87316e-05	4.04005e-05	6.61042e-05	3.28538e-05	0.000113966	4.35831e-05	3.04589e-05	4.08653e-05	2.37864e-05	2.98864e-05	3.23059e-05	4.13461e-05	0.000112565	6.31287e-05	0.000132076	8.95601e-05	5.70265e-05	9.64201e-05	6.95125e-05	7.56551e-05	7.18208e-05	6.20667e-05	6.17534e-05	7.91347e-05	4.13275e-05	0.000146759	7.75964e-05	8.9765e-05	8.24454e-05	9.63934e-05
Q9NTX5	0.000118083	7.43447e-05	8.2226e-05	9.05141e-05	7.36156e-05	8.07018e-05	8.3915e-05	9.91363e-05	7.48079e-05	6.85375e-05	7.21202e-05	7.40855e-05	4.02913e-05	6.79703e-05	0.000119035	6.36217e-05	7.12488e-05	6.83665e-05	7.44684e-05	1.67334e-05	5.72224e-05	7.01658e-05	4.55202e-05	9.4198e-05	7.34294e-05	7.31453e-05	8.19384e-05	5.71837e-05	4.50381e-05	5.11793e-05	9.7677e-05	0.000173722	0.000167075	0.000115961	0.000149904	0.000111789	0.000123354	0.000109674	0.000139417	0.000145254	0.00019921	0.000185861	0.000120298	0.000198809	0.000247332	0.000120792	0.000102494	0.000128479	0.000122766
P26368	0.000283466	0.000179666	0.000242942	0.00019637	0.00019128	0.000302798	0.000245264	0.000287805	0.000234355	0.000198376	0.000185183	0.00031147	0.000153529	0.00023451	0.000242725	0.000234752	0.000132915	0.00013805	0.000114236	0.000128313	0.000297068	0.00017287	0.000226036	0.00013808	0.000112389	0.000172637	0.000217413	0.000260975	0.000182951	0.000239341	0.000144693	9.67897e-05	0.000131688	0.000112165	0.000105257	0.000121849	0.000141337	0.000118446	0.000151845	0.00016365	0.000149076	0.000131607	0.000141237	0.000137133	0.000103977	0.000183298	0.000128834	0.000112411	5.81092e-05
O75533	0.000329094	0.000268592	0.000269532	0.000431657	0.000336922	0.000692547	0.000589691	0.000684057	0.000460946	0.000371784	0.000624569	0.000579897	0.000212214	0.000517584	0.000390221	0.000295688	0.000329565	0.000326328	0.000320094	0.000370245	0.000316755	0.000299831	0.000418003	0.000312817	0.000260629	0.000384158	0.000393119	0.000459159	0.000281287	0.000548321	0.000171221	0.000212141	0.000138362	0.000328741	0.000157118	0.000316052	0.000261889	0.000311337	0.000301709	0.000235992	0.000266989	0.000263803	0.000197428	0.0001698	0.000148106	0.000244019	0.000216119	0.00026204	0.000243305
O00483	0.000105124	0.000156642	0.000206436	9.37065e-05	7.59352e-05	6.25863e-05	0.000108554	6.24713e-05	5.43694e-05	0.000133355	0.000102499	6.53268e-05	0.000100684	0.000102486	6.80031e-05	0.000183112	0.000110408	0.000178538	9.4401e-05	0.000100816	0.000190097	0.000217826	7.17292e-05	0.000167543	0.000156067	0.000159348	0.000105407	0.000162703	9.14114e-05	0.000122319	0.000289823	0.000635644	0.000502595	0.000208284	0.000445252	6.21169e-05	0.000480655	4.70599e-05	0.000299211	0.000481571	0.000686386	0.000303416	0.00060285	0.00079847	0.000583516	0.000537611	0.000352658	0.000529726	0.000520727
P31040	0.000425259	0.000762343	0.000846097	0.000350312	0.000524034	0.000582105	0.000395255	0.000475178	0.000459992	0.000564894	0.000376879	0.00052607	0.00065304	0.000770419	0.000542627	0.000467783	0.000600365	0.000534103	0.000462282	0.000414233	0.0008779	0.000532794	0.000523965	0.000543376	0.000619513	0.000512548	0.00035166	0.000609178	0.000503875	0.000710086	0.000803124	0.00178505	0.00178341	0.000578148	0.0013319	0.000749532	0.00176061	0.00108791	0.00109852	0.00126995	0.00139594	0.00161254	0.00158338	0.00231547	0.00221738	0.000880181	0.0011946	0.00101701	0.00138897
P10515	0.000118995	0.000121504	0.000136357	0.000250872	0.000200832	0.000332816	0.000184321	0.000203608	0.000164075	0.000142137	0.000251976	0.000238435	0.000110674	0.000154318	0.000125224	0.000129724	0.000118257	0.000107603	0.000144756	8.71131e-05	0.000156163	0.00018598	0.000118094	0.000157801	0.00013227	0.000101155	6.795e-05	0.000144379	0.000104647	0.00010302	0.000167348	0.000332407	0.000278365	0.000410561	0.000458219	0.000272254	0.000293875	0.000355055	0.000217894	0.000294187	0.000546837	0.000449595	0.000346766	0.000373555	0.000503179	0.000258328	0.000209213	0.000245437	0.000297983
P47985	0.000182546	0.000322097	0.000190378	0.000476616	0.000316563	0.000276721	0.000115002	0.000196355	0.000196452	0.000278661	8.0987e-05	0.000290196	0.000261954	0.00054552	0.000366003	0.000249339	0.000268431	0.000372877	0.000350207	0.000251082	0.000364776	0.000458786	0.000254095	0.000393844	0.0002972	0.000319726	0.000585053	0.000345081	0.000172176	0.000324867	0.000321233	0.000697796	0.000625631	0.000735603	0.000664639	0.000403066	0.000638321	0.00049826	0.000524536	0.000466589	0.000699722	0.000710989	0.000645606	0.000976914	0.00116603	0.000517469	0.000613332	0.00061737	0.000708665
Q16891	0.000594096	0.000594157	0.00047779	0.000720335	0.00050972	0.000891994	0.000454401	0.00056629	0.000534995	0.000460621	0.000353907	0.000551406	0.000468461	0.000445936	0.000390217	0.000637715	0.000589936	0.00041744	0.000644135	0.000590723	0.000788174	0.000545106	0.000502794	0.000661615	0.00073382	0.000414873	0.000569722	0.00063342	0.000279488	0.000375288	0.000777979	0.00127956	0.00104066	0.00110934	0.000926788	0.00101352	0.00107095	0.0009297	0.000787298	0.00080028	0.00097314	0.000941848	0.00117278	0.00132214	0.00147423	0.000747505	0.00106775	0.000698886	0.00139162
P26440	0.000200819	0.000102819	0.000235032	0.000212899	0.000239298	0.000240075	0.000208804	0.000111055	0.000123616	0.000157497	0.000166797	0.000123071	0.000119452	0.000162375	0.00011599	0.000101712	0.000140458	9.67526e-05	0.000213047	0.000103633	0.000163876	0.000171077	0.000121889	0.000152568	0.000155948	0.00017248	0.000138239	0.000219556	0.000109517	0.000247204	0.000341178	0.000320066	0.000392255	0.000310826	0.000466807	0.000226358	0.000321728	0.000305132	0.000342567	0.000226671	0.000505654	0.000367832	0.000346327	0.000534789	0.000379742	0.000154659	0.000253469	0.00020859	0.000497647
O00757	4.42409e-06	1.83563e-05	2.63548e-05	6.19089e-05	8.42546e-05	2.21306e-05	4.20734e-05	3.7599e-06		2.87239e-05	2.29596e-05	1.63412e-05	2.71993e-06	8.18075e-06	1.56199e-05	1.37596e-05	6.54493e-05	6.06646e-05	5.8631e-05	2.13012e-05	0.000108948	7.86828e-05	1.56229e-05	5.76934e-05	3.13819e-05	7.69831e-05			4.02637e-05	3.94877e-06	0.000101869	7.93501e-05	6.05518e-05	0.000135472	0.000133958	0.000138277	6.48971e-05	6.37675e-05	6.19985e-06	9.93155e-05	0.000145683	7.26991e-05	0.000111078	0.00016214	8.63765e-05	6.41854e-05	0.000139079	8.78151e-05	0.000135669
P31937	5.98702e-05	7.48274e-05	0.000115286	0.000158368	9.03761e-05	8.4864e-05	0.000124055	0.000135807	7.59237e-05	7.99323e-05	0.000104204	4.39311e-05	7.80126e-05	7.70582e-05	8.2229e-05	5.97369e-05	9.72414e-05	5.77639e-05	9.43581e-05	4.23319e-05	0.000113014	0.000160695	5.52081e-05	9.41876e-05	9.14974e-05	7.20335e-05	0.000103091	0.000127925	5.91923e-05	0.00014306	0.000141378	0.000222275	0.000264702	0.000173221	0.000221692	0.000165135	0.00019781	0.000194076	0.00013218	0.000194231	0.000306308	0.000231206	0.000222541	0.00034278	0.000372837	0.000126375	0.000265396	0.000135819	0.000342631
P26599	0.000607145	0.000507267	0.000678361	0.00111061	0.000804172	0.00128388	0.00118083	0.000958554	0.000723623	0.000951697	0.000970991	0.000697016	0.000503605	0.00102478	0.000983834	0.000643459	0.000858995	0.000606232	0.000534891	0.000826329	0.000561401	0.000604929	0.000528779	0.000688199	0.000626479	0.00070024	0.00104312	0.000956761	0.000679073	0.000864198	0.000410481	0.000334872	0.000414428	0.000958537	0.000489044	0.000646799	0.000510809	0.00053479	0.000530456	0.000567009	0.00040316	0.000389845	0.000421617	0.000375231	0.000326744	0.000490896	0.000617437	0.000530179	0.000339979
O95563	3.6086e-05	2.73349e-05	0.000103864	8.88182e-05	8.5351e-05	9.78382e-05	0.000174786	0.000175058	7.65335e-05	7.20585e-05	2.36101e-05	7.9995e-05	4.66968e-05	3.05252e-05	4.56818e-05	4.15089e-05	2.79244e-05	5.04636e-05	3.20752e-05	1.11113e-05	0.000102082	7.47658e-05	2.22424e-05	5.61885e-05	0.000119544	8.3584e-05	1.3109e-05	5.23721e-05	7.51425e-05	7.51072e-05	0.000132218	0.000203182	0.000324067	0.000256724	0.000244802	0.000105972	0.000390891	0.000366051	0.000223932	0.000222802	0.000316388	0.000327534	0.000255652	0.000289202	0.000482873	0.000162343	0.000152703	0.000124121	0.000194755
Q7Z3D6	8.09889e-05	5.95511e-05	0.000137336	7.15209e-05	2.18796e-05	3.00799e-05	6.82575e-05	4.38802e-05	5.36792e-05	6.02707e-05	4.36749e-05	1.95668e-05	7.92394e-05	2.03266e-05	8.36629e-05	7.36111e-05	4.20426e-05	4.509e-05	8.81353e-05	2.07324e-05	5.67137e-05	0.000101259	5.48457e-05	0.000109535	6.05685e-05	9.53364e-05	6.86089e-05	5.61879e-05	6.52094e-05	1.35447e-05	0.000166095	0.000254884	0.000376	0.000231916	7.32978e-05	9.40439e-05	0.000343299	0.000188604	0.000170346	0.000191017	0.000264353	0.000185133	0.000347631	0.000186775	0.000507634	0.000125769	0.000111083	0.000177471	0.000376396
O95470	4.94531e-05	3.81607e-05	9.79021e-05	9.52853e-05	4.91584e-05	4.79682e-05	0.00011127	0.000177383	0.000117732	4.48986e-05	5.67564e-05	7.63709e-05	1.78129e-05	9.45051e-05	5.41356e-05	3.73744e-05	2.99069e-05	3.68329e-05	7.71537e-05	3.7954e-05	0.000100238	4.28908e-05	6.02968e-05	6.94701e-05	3.7067e-05	5.37544e-05	8.65201e-05	5.08417e-05	3.25325e-05	6.34033e-05	2.79446e-05	2.02212e-05	4.60347e-05	4.85369e-05	1.7319e-05	2.43601e-05	5.93316e-05	0.000110466	7.36387e-05	3.21767e-05	2.31804e-05	2.82899e-05	2.44166e-05	4.95137e-05	2.65608e-05	2.8993e-05	1.9991e-05	2.88524e-05	3.34227e-05
P31930	0.00063189	0.000985513	0.000548642	0.000555873	0.000666717	0.000355456	0.000344967	0.000350116	0.000252357	0.000716298	0.000363838	0.000844433	0.000835719	0.000396892	0.000572258	0.000671124	0.000700844	0.00062407	0.00069664	0.000519965	0.00119467	0.000950439	0.000524977	0.000862333	0.000705362	0.000805368	0.000677169	0.000867835	0.000347289	0.000804911	0.00113254	0.0023578	0.00171872	0.000850465	0.00155861	0.00050619	0.00131411	0.000766951	0.00144708	0.00132305	0.001871	0.00118615	0.00184947	0.00116292	0.00198859	0.00107456	0.00113688	0.00109418	0.00175932
Q16775	7.57645e-05	7.22843e-05	0.000107419	9.22321e-05	0.000112309	0.000108588	9.18089e-05	0.000111588	0.000106082	9.04341e-05	9.35862e-05	9.35297e-05	7.94568e-05	5.80691e-05	6.82436e-05	0.000107045	0.000107468	0.000108701	0.000167202	7.55919e-05	6.66867e-05	8.11322e-05	5.45364e-05	0.000106127	9.20163e-05	9.71153e-05	6.7803e-05	6.95737e-05	7.99768e-05	7.7923e-05	0.000118242	0.000136915	0.000198394	0.000115348	0.000196707	0.000141975	0.000180619	0.000177745	0.000152992	0.000140214	0.000157331	0.000213319	0.000133102	0.000203093	0.000204026	0.000133629	0.000171019	0.00014173	0.000281175
Q15029	0.000398573	0.00015065	0.000241085	0.000339744	0.000191934	0.000334391	0.000223198	0.000358133	0.000388421	0.000247809	0.000144922	0.000452239	0.00015972	0.000283735	0.000232756	0.000182349	0.000285198	0.000214497	0.000170291	0.000244715	0.000335229	0.000151502	0.000218762	0.000176698	0.00027925	0.000193979	0.000236834	0.000274483	0.000234137	0.000258943	0.000182851	0.000113613	0.000124905	0.000184351	0.000118568	0.000190612	0.000224553	0.00020956	0.000230939	0.000163712	0.000106099	0.000149641	0.000134571	0.000122708	7.53804e-05	0.000154218	0.000146074	0.000175913	9.96955e-05
P17844	0.000311682	0.000231599	0.000202802	0.000274956	0.000257571	0.000347498	0.000328789	0.000442049	0.000281438	0.000173632	0.000156827	0.000476043	0.000103839	0.000475966	0.000315929	0.000160766	0.000218414	0.000152757	0.000159295	0.000261655	0.000220242	0.000182582	0.000254987	0.000109409	0.000198471	0.000197525	0.00027888	0.000221287	0.000190418	0.000256045	0.000103388	9.93022e-05	9.14963e-05	9.75376e-05	0.000101013	0.000102228	0.000131715	0.00022728	0.000171169	9.64423e-05	6.87181e-05	0.000117182	8.40707e-05	0.00013042	8.99961e-05	0.000106334	0.000102172	0.000127579	5.46559e-05
P03915	7.21973e-06	3.02541e-05	6.55183e-06	5.85393e-06	1.77813e-05	2.14231e-05	4.23313e-06	9.60438e-06	7.67994e-06	1.69468e-05	5.39374e-06	2.63225e-05	2.48255e-05	6.2443e-06	1.06987e-05	1.45197e-05	2.19528e-05	1.69797e-05	2.2338e-05	1.6627e-05	1.49762e-05	1.57221e-05	2.12968e-05	2.31051e-05	1.85342e-05	1.9932e-05	2.29731e-05	2.07897e-05	1.18949e-05	7.07634e-06	1.56371e-05	5.76019e-05	2.95167e-05	4.43051e-05	6.47373e-05	3.00649e-05	2.77616e-05	2.76398e-05	2.6011e-05	4.15592e-05	6.30701e-05	3.54949e-05	5.12484e-05	3.01e-05	7.3695e-05	2.04115e-05	5.32466e-05	4.60513e-05	4.6475e-05
Q9NX14	4.54388e-05	4.05891e-05	3.1016e-05	4.93195e-05	4.74844e-05	6.04508e-05	1.90991e-05	5.16906e-05	1.99034e-05	3.9859e-05	1.85301e-05	6.06611e-05	3.2495e-05	3.29597e-05	4.59359e-05	0.000105594	6.7863e-05	6.979e-05	4.86647e-05	4.12142e-05	6.84074e-05	0.000120677	3.21346e-05	6.16626e-05	3.68444e-05	5.14648e-05	4.29559e-05	5.93548e-05	2.43896e-05	6.0216e-05	8.58883e-05	0.000117458	0.00017364	8.86848e-05	0.000141552	6.767e-05	0.000100179	0.000101299	7.63312e-05	0.000124733	7.81163e-05	9.69161e-05	6.04354e-05	0.00013458	0.000206733	0.000160773	0.000148316	0.000200703	0.000204366
P40763	0.000224923	0.000183898	0.000351683	0.00023964	0.000165316	0.000314209	0.000198142	0.000265017	0.000325789	0.00019682	0.000205013	0.000443355	0.000218552	0.000222672	0.000309989	0.000200541	0.000179919	0.000210008	0.000283789	0.000145797	0.000341252	0.000186276	0.000280642	0.000241334	0.000189687	0.000207885	0.000427912	0.000204832	0.00026423	0.000312261	0.000131798	0.000126091	0.000121534	0.000163692	8.56279e-05	0.000261962	0.000178064	0.000153376	0.000191163	0.000194316	0.000118572	0.000117725	0.000126889	0.000136086	0.00010933	0.000129444	0.00013712	0.000140389	0.000135982
O75438	2.46985e-05	3.08275e-05	2.08539e-05	3.65024e-05	3.13908e-05	2.38282e-05	1.51664e-05	1.18946e-05	1.99267e-05	1.91962e-05	1.00817e-05	3.40206e-05	6.98342e-06	1.59717e-05	2.21384e-05	1.61668e-05	9.49653e-06	2.3081e-05	2.581e-05	2.67442e-05	2.06755e-05	3.03095e-05	1.73118e-05	3.1579e-05	3.34876e-05	2.19979e-05	1.58935e-05	2.03546e-05	9.57907e-06	2.08367e-05	4.01786e-05	5.89608e-05	6.35519e-05	4.14674e-05	8.53296e-05	2.65686e-05	5.10917e-05	4.13113e-05	5.35823e-05	4.87593e-05	3.94959e-05	4.7592e-05	4.1528e-05	5.21723e-05	8.64916e-05	4.36981e-05	2.87242e-05	5.56845e-05	6.17187e-05
Q92621	6.99802e-05	6.39544e-05	3.12596e-05	8.72773e-05	5.13172e-05	0.000125628	0.000127273	0.000115354	9.95233e-05	8.8393e-05	6.37665e-05	9.56803e-05	4.07021e-05	7.67046e-05	6.74404e-05	7.3095e-05	0.000167018	6.81125e-05	5.69037e-05	6.0434e-05	6.81514e-05	4.74021e-05	6.89524e-05	4.30275e-05	5.46964e-05	8.57253e-05	6.84619e-05	0.000102169	4.10321e-05	4.47775e-05	3.56268e-05	4.68084e-05	1.83427e-05	6.24992e-05	3.51488e-05	6.39964e-05	6.58732e-05	6.75743e-05	7.75363e-05	5.92754e-05	3.57957e-05	6.29631e-05	3.88746e-05	3.8019e-05	3.80262e-05	5.37371e-05	0.000130209	5.88316e-05	3.56092e-05
P14406	8.83806e-05	0.000136539	8.81523e-05	6.33263e-05	0.000256327	0.000181276	9.45835e-05	5.8044e-05	8.74446e-05	9.47563e-05	0.000195927	0.000140077	0.000128285	4.88533e-06	0.000101769	0.000217565	0.000153544	8.99485e-05	0.000111868	8.72223e-05	0.000246446	0.000150546	0.00011762	0.000190798	0.000172265	0.000127274	0.00012139	9.96878e-05	5.9037e-05	0.000148563	0.000211792	0.000443634	0.000393641	0.000354248	0.000467936	0.000308627	0.000286199	0.000209024	0.000378475	0.000360342	0.000421343	0.000344932	0.000314198	0.000256593	0.000611879	0.000368372	0.000356005	0.00017456	0.000280853
O95139	7.1669e-06	2.40506e-05	1.02937e-05	1.676e-05	5.42714e-05	3.8601e-05	1.93856e-05	2.88346e-05	4.21219e-06	1.832e-05	2.3003e-05	3.56289e-05	5.86959e-05	2.08878e-05	1.47214e-05	6.51922e-05	4.00905e-05	3.33977e-05	8.23986e-05	6.66106e-05	3.12139e-05	3.46002e-05	3.56818e-05	3.0512e-05	2.06412e-05	2.90806e-05	1.55631e-05	3.50321e-05	2.2394e-05	1.8462e-05	1.66748e-05	5.2893e-05	2.49121e-05	7.42587e-05	0.000143052	5.63075e-05	7.53181e-05	0.000118495	4.61973e-05	9.57453e-05	8.96046e-05	8.30007e-05	0.000110639	7.75055e-05	8.1194e-05	8.04715e-05	0.000176128	6.12195e-05	0.000146332
P48729	4.95208e-05	4.98885e-05	2.82815e-05	4.96802e-05	3.04807e-05	3.78572e-05	7.12405e-05	3.29573e-05	5.76122e-05	2.64556e-05	4.20755e-05	4.39617e-05	2.64947e-05	3.61232e-05	2.91398e-05	6.07747e-05	3.74479e-05	2.55103e-05	5.27885e-05	4.18439e-05	4.51122e-05	4.77764e-05	4.34019e-05	2.58721e-05	5.46187e-05	3.46212e-05	7.83602e-05	4.1994e-05	4.39099e-05	4.25636e-05	2.79634e-05	4.42501e-05	1.44224e-05	4.58289e-05	2.34194e-05	2.91853e-05	3.3909e-05	2.23883e-05	3.89146e-05	2.25239e-05	2.31638e-05	2.07791e-05	2.23516e-05	1.73797e-05	2.51233e-05	4.03819e-05	2.19149e-05	1.87958e-05	2.30208e-05
P00325	0.00017729	0.00143356	0.00135422	0.000181275	0.00189869	0.000229957	0.000233469	0.00022381	0.000526302	0.000775288	6.83515e-05	5.56154e-05	0.00341789	0.00011805	0.00070762	0.00167262	0.0015	0.000873497	0.00181538	0.000925089	0.000365186	0.00042477	0.000878146	0.00156878	0.0027422	0.00180757	0.00107771	0.000424307	0.000525921	0.00093354	0.00121111	0.00182692	0.00236829	0.000853254	0.00317174	0.00277191	0.00222202	0.00210436	0.0019957	0.00217885	0.000828494	0.000623595	0.00331663	0.00150242	0.0019136	0.00361303	0.00255583	0.00210525	0.00346548
P43490	0.000559869	0.000393758	0.00090896	0.0005921	0.000728491	0.000539194	0.00083902	0.000749014	0.000839805	0.00066037	0.000870814	0.000932571	0.000206115	0.000869404	0.000480323	0.000470697	0.000685819	0.000366976	0.000360588	0.000671334	0.000880802	0.000362452	0.00105064	0.000523068	0.000560147	0.000436245	0.000956683	0.000663415	0.00051265	0.00103037	0.000382769	0.000339444	0.000334741	0.000425854	0.000286421	0.000660361	0.000378106	0.000386703	0.000351638	0.000429593	0.000375261	0.00029946	0.000221401	0.000336802	0.00014997	0.0003021	0.000435726	0.000219776	0.000151607
P12694	3.99282e-05	5.77309e-05	7.77308e-05	5.55493e-05	7.45444e-05	5.97094e-05	3.46081e-05	2.07957e-05	5.11719e-05	6.67157e-05	2.51716e-05	5.13449e-05	3.05341e-05	6.1083e-05	6.3733e-05	3.87979e-05	4.11151e-05	4.87827e-05	3.42486e-05	3.64877e-05	4.00762e-05	6.53589e-05	2.68308e-05	7.29465e-05	6.77641e-05	4.49463e-05	3.35087e-05	4.56343e-05	3.10637e-05	3.55179e-05	0.000141358	0.000385726	0.00026768	0.000200969	0.000293087	0.000122668	0.000129693	0.00011539	0.000172257	0.000220621	0.00032643	0.000309984	0.000184446	0.00050329	0.000463976	0.000107923	0.00014737	0.000152781	0.000322576
P30049	0.000191902	0.000352167	0.000232688	0.000289836	0.000466733	0.000293655	0.000157311	0.000286041	0.000165204	0.00042067	0.000120963	0.000293006	0.00026862	0.000280771	0.000389708	0.000235754	0.000275944	0.000162514	0.000239806	0.000149285	0.000152449	0.000241771	0.000267966	0.000280135	0.000357646	0.000374127	0.000147212	0.000401624	7.40143e-05	0.000198145	0.000450688	0.00115652	0.000595031	0.000632777	0.0010015	0.000366045	0.000952728	0.000521415	0.000382943	0.00074329	0.000559113	0.000698131	0.000868511	0.000924785	0.00161323	0.000619241	0.000574714	0.000515093	0.000888768
Q8N1F7	0.000139053	9.88986e-05	7.02154e-05	0.000115652	0.000107695	0.000135508	0.000144142	0.000151967	0.000124252	0.000116959	0.000111917	0.00013467	9.01898e-05	0.000115409	0.000116843	0.000103302	0.000103782	0.000140661	7.45799e-05	5.22126e-05	0.0001179	8.24062e-05	7.85416e-05	6.4384e-05	8.54133e-05	0.000103704	8.77162e-05	0.000137923	6.84005e-05	9.08453e-05	6.0421e-05	7.6469e-05	3.98623e-05	6.96129e-05	7.35012e-05	8.025e-05	7.5914e-05	0.000100135	8.03053e-05	8.14836e-05	5.17695e-05	8.91963e-05	8.46611e-05	6.77861e-05	5.76425e-05	8.47762e-05	7.92066e-05	9.57609e-05	6.03329e-05
Q9UBQ7	0.000160921	0.000185135	0.000145628	0.000355754	0.000197574	7.70513e-05	6.67269e-05	9.041e-05	0.00016248	0.000167325	9.21495e-05	0.000140481	0.000111915	0.000169904	0.000107849	0.00019892	0.000158774	0.000188556	0.000217025	0.000114606	0.000302866	0.000170115	0.000130852	0.000207928	0.000206083	9.52623e-05	0.00017134	0.000122072	0.000170535	0.000203241	0.000216976	0.000259593	0.00023072	0.000390023	0.000266493	0.000141577	0.000146453	0.000157617	0.000246565	0.000277422	0.000183768	0.000200842	0.000188799	0.000293912	0.000355407	0.000281533	0.000261485	0.000226581	0.000301528
Q96NY7	1.21388e-05	8.04022e-05	0.000176634	1.08868e-05	9.35536e-05	7.70029e-05	2.72932e-05	2.34613e-05	2.005e-05	6.13474e-05	1.27887e-05	7.82427e-05	1.98509e-05	0.000100068	3.77093e-05	3.50352e-05	1.54044e-05	2.13357e-05	4.7006e-05	5.26378e-05	6.06981e-06	7.03398e-05	3.14616e-05	0.000143675	0.00012004	3.21686e-05	2.1275e-05	3.36164e-06	1.7791e-05	4.22267e-05	0.000438197	0.000950884	0.00131433	0.00048167	0.000708119	0.00040926	0.0010094	0.000367392	0.000385124	0.000910515	0.00167789	0.000947604	0.000586456	0.00132071	0.00193617	0.000460604	0.000527234	0.000555045	0.00127863
P16219	0.000124658	0.000104491	0.000114777	0.000108906	6.93569e-05	5.06315e-05	0.000124094	5.6144e-05	0.000127236	8.58007e-05	0.000195138	7.165e-05	6.11124e-05	0.000143304	5.79564e-05	0.000184241	0.000121377	5.74385e-05	0.00010612	3.94133e-05	0.000183122	0.000156036	5.61519e-05	0.000145075	9.76487e-05	7.87085e-05	0.000163788	8.81792e-05	0.000108378	0.000115628	0.000272409	0.000391852	0.000448174	0.000214763	0.000211134	0.000124529	0.000256026	0.000205609	0.000290128	0.000225855	0.000594161	0.000276635	0.000233127	0.000536782	0.000566402	0.000228822	0.000329243	0.000161821	0.000448363
P24752	0.000480397	0.000553744	0.000682839	0.000498954	0.000565657	0.000666478	0.000359778	0.000414651	0.000320029	0.000401085	0.000199424	0.000375191	0.000255988	0.000633896	0.000395748	0.000434069	0.000370429	0.000531392	0.000605642	0.000318425	0.000541804	0.000425821	0.000383252	0.000580132	0.00052351	0.000447404	0.000391801	0.00042398	0.000362141	0.000435145	0.00123148	0.00259588	0.00256751	0.00108662	0.00210208	0.000636404	0.00142871	0.00165456	0.00134885	0.00111766	0.00206207	0.00229728	0.00120923	0.00394728	0.00386127	0.00128198	0.00166218	0.00139236	0.00273193
P19367	0.000406633	0.000387229	0.000396192	0.000511863	0.000464296	0.000285956	0.000251276	0.000400441	0.000400078	0.000481502	0.000354759	0.000343269	0.000304016	0.000318607	0.000361892	0.000397635	0.000400763	0.000415538	0.000702217	0.000444814	0.00029319	0.000639864	0.000380861	0.000653959	0.000510302	0.000569869	0.000472969	0.000399812	0.000195323	0.000354411	0.000547634	0.00071739	0.000624657	0.000691215	0.00067404	0.000620493	0.00103127	0.00067787	0.000572678	0.000768561	0.000636305	0.000760391	0.000764161	0.000668577	0.00103884	0.000635609	0.000828359	0.000526185	0.000963165
Q969Z3	1.86221e-05	5.9869e-05	2.77051e-05	2.52457e-05	3.45861e-05	4.54459e-06	1.62333e-05	1.78054e-05	6.11457e-06	3.75912e-05	9.55282e-06	4.37687e-06	3.81952e-05	4.10221e-05	3.09431e-05	6.98429e-05	5.48708e-05	4.00164e-05	2.81313e-05	2.77875e-05	6.4703e-05	1.49275e-05	1.66059e-05	3.70846e-05	3.55315e-05	2.31987e-05	7.94144e-06	4.96133e-05	1.99247e-05	4.26799e-05	7.17158e-05	0.000219378	9.76387e-05	0.000124394	0.000143061	3.04149e-05	0.000120584	5.95942e-05	1.36889e-05	0.000129802	4.89652e-05	5.85529e-05	0.000134777	0.000157515	0.000231576	0.000151802	0.000182909	0.000112817	0.000109711
O95182	5.3255e-05	0.00010246	4.82838e-05	3.16995e-05	9.11375e-05	3.43392e-05	7.39564e-06	3.62261e-05	2.92823e-05	5.92705e-05	2.20652e-05	8.93817e-05	7.46686e-05	1.97992e-05	3.96642e-05	7.12164e-05	8.88418e-05	0.000126639	2.18215e-05	8.6488e-05	6.31632e-05	0.000123603	6.3987e-05	5.17117e-05	0.000104128	0.000138055	8.62743e-05	8.12741e-05	5.56633e-05	9.51247e-05	0.000145003	0.000305823	0.000296531	0.000154762	0.000274045	6.46763e-05	0.000160747	0.000189159	8.38679e-05	0.00015256	9.0468e-05	0.000229789	0.000165924	0.000214803	0.000363656	0.000154616	0.000191806	0.000175777	7.01922e-05
Q86Y39	2.0953e-05	4.9235e-05	2.98579e-05	1.27099e-05	2.45647e-05	2.44934e-05	1.30432e-05	1.04678e-05	1.49408e-05	2.06858e-05	5.95605e-06	3.15514e-05	3.59553e-05	1.42417e-05	5.52428e-05	4.205e-05	2.44982e-05	3.26565e-05	4.0134e-05	2.57008e-05	2.51099e-05	4.76122e-05	2.14637e-05	6.90558e-05	2.57232e-05	3.86209e-05	3.56475e-05	2.40566e-05	2.01288e-05	2.529e-05	4.18481e-05	9.09274e-05	8.30579e-05	3.56705e-05	5.53632e-05	2.16555e-05	8.7419e-05	1.7153e-05	2.40069e-05	5.04377e-05	0.000112074	8.33659e-05	9.34348e-05	8.03746e-05	0.000155539	6.101e-05	7.66626e-05	6.48836e-05	9.6614e-05
Q00577	1.78107e-05	7.87833e-05	2.59431e-05	6.63099e-05	6.03777e-05	3.4309e-05	3.42785e-05	1.9343e-05	3.82025e-05	5.28868e-05	1.95311e-05	2.44167e-05	9.23701e-05	4.84072e-05	5.49978e-05	7.00066e-05	8.65495e-05	6.51889e-05	0.000120336	7.27197e-05	1.97195e-05	7.31602e-05	5.9033e-05	9.22318e-05	6.02064e-05	6.89822e-05	5.38628e-05	5.23313e-05	4.16725e-05	4.25363e-05	4.05105e-05	9.09168e-05	5.2046e-05	0.00010904	7.68323e-05	6.6239e-05	6.5607e-05	6.00591e-05	7.56198e-05	0.000112615	5.73229e-05	7.26966e-05	0.000160514	0.000161152	0.000154143	0.000103983	0.000138086	9.07206e-05	0.000193357
P27708	0.000157611	0.000126302	0.000135567	0.00025458	0.000174494	0.000262461	0.000366154	0.000236898	0.00023298	0.000217574	9.87569e-05	0.000376018	8.897e-05	0.000145124	0.000215449	0.000146642	0.000227628	0.000180062	0.000286778	0.000156961	0.000168369	0.000138069	0.000212961	4.8176e-05	0.000105869	0.000111388	0.000171778	0.000152799	9.12207e-05	0.000115224	7.04789e-05	4.47768e-05	6.35144e-05	0.000103172	6.07554e-05	0.000126658	0.000125927	0.000106486	0.000115138	9.95668e-05	3.18107e-05	8.10022e-05	5.55707e-05	5.34178e-05	3.95111e-05	0.000100658	0.000113812	0.000134784	0.000126688
Q99439	0.000148305	0.000257419	9.60847e-05	0.000151901	8.78889e-05	0.000157862	0.000172493	8.38061e-05	0.000135669	0.000141693	0.000157143	0.000119671	0.0001392	0.000133308	0.000174432	0.000146997	0.000151616	0.000141547	0.000219439	9.95475e-05	0.000114028	9.33891e-05	5.28747e-05	9.24153e-05	3.23209e-05	0.00016905	9.70012e-05	0.00019112	0.000193642	0.000181309	5.95556e-05	0.000124943	4.3911e-05	0.000129564	7.38221e-05	0.000136066	7.86904e-05	5.52814e-05	9.28332e-05	0.000113454	6.86408e-05	9.0548e-05	4.21816e-05	8.02274e-05	9.21605e-05	6.1669e-05	8.42365e-05	9.74724e-05	0.000153474
P61289	6.06152e-05	6.61031e-05	7.55228e-05	0.000127523	3.60022e-05	0.000138759	0.000107382	0.00014354	8.03348e-05	5.15141e-05	3.65243e-05	0.00012631	2.36884e-05	0.000149343	7.07303e-05	6.1904e-05	4.13399e-05	4.91282e-05	4.25848e-05	7.93727e-05	4.84171e-05	4.52187e-05	8.43736e-05	4.95844e-05	7.37034e-05	6.38802e-05	0.00012141	8.83996e-05	4.6744e-05	7.18407e-05	2.2465e-05	3.81344e-05	2.7883e-05	4.26958e-05	1.73317e-05	4.7515e-05	5.45248e-05	5.40637e-05	2.95148e-05	3.52779e-05	2.34856e-05	2.63042e-05	1.58304e-05	4.78153e-05	1.96538e-05	4.24359e-05	2.69413e-05	2.78437e-05	1.41574e-05
Q9Y4L1	0.00070951	0.0010644	0.000993201	0.00144665	0.00121857	0.00132945	0.00098068	0.000863835	0.00109397	0.000990887	0.000694954	0.00119524	0.000527447	0.000831186	0.000796334	0.000715133	0.00109742	0.00124731	0.00105577	0.000769257	0.00084765	0.000715185	0.001023	0.000954355	0.00140277	0.00111524	0.00117553	0.000685208	0.0012886	0.000937082	0.000805695	0.00138701	0.00139194	0.00168658	0.00147007	0.0013854	0.00144012	0.00132713	0.0016619	0.00113606	0.000972383	0.00130103	0.00074789	0.00119433	0.00141654	0.00114038	0.00117777	0.00150317	0.00129514
O75146	0.000129873	0.000102048	0.000150334	0.000118157	0.00011637	4.71462e-05	9.17698e-05	7.64927e-05	6.81134e-05	8.41116e-05	0.000185475	0.00016064	3.07452e-05	0.000157824	8.92308e-05	5.8799e-05	9.145e-05	8.22406e-05	0.000198076	0.000145	4.13975e-05	0.000107041	7.34118e-05	0.000152945	0.000173621	0.000112603	0.000240194	0.00011089	5.5339e-05	7.40819e-05	0.000140354	0.00024898	0.000222731	0.000332164	0.000230596	0.000150213	0.000247494	0.000209989	0.00015305	0.00016896	0.000320455	0.000265299	0.000188394	0.000342803	0.000307669	0.000175072	0.000234935	0.000146517	0.000488053
O00151	0.000413578	0.000545891	0.000662251	0.000599504	0.000383153	0.00038881	0.000769394	0.000373685	0.000467601	0.000505512	0.000348128	0.000616077	0.000661866	0.00050363	0.000481821	0.000533159	0.000579002	0.000443588	0.000700815	0.000494078	0.000990809	0.00072277	0.000547881	0.000480722	0.00034478	0.000702587	0.000458144	0.000770176	0.000614269	0.000782053	0.000321862	0.000288731	0.000247297	0.000238312	0.000292342	0.000301198	0.000383373	0.000309441	0.000357306	0.000424458	0.000250207	0.00035571	0.000356721	0.000191372	0.000343665	0.0005294	0.000267563	0.000419679	0.000390675
P14927	0.000143776	0.000110649	8.37274e-05	6.57214e-05	0.000136744	0.000184749	2.30213e-05	5.83406e-05	7.90439e-05	7.87535e-05	6.50777e-05	0.000115302	6.73749e-05	4.9381e-05	7.85171e-05	0.000102886	8.58934e-05	0.000102819	7.27897e-05	6.94549e-05	0.000192832	0.000100182	7.02238e-05	9.39673e-05	0.000146085	0.000101966	0.000120693	9.56312e-05	5.61729e-05	9.23312e-05	0.000243354	0.000360934	0.000240256	0.000168246	0.000235975	0.000133884	0.000117979	0.000216909	0.000197694	0.000153541	0.000200793	0.000222464	0.00022736	0.000217783	0.00035044	0.000217555	0.000237736	0.000153993	0.000198749
Q14974	0.000857797	0.000526358	0.000711197	0.000822055	0.000643571	0.00151391	0.000751353	0.000890651	0.00110759	0.000634498	0.000520925	0.000840175	0.000499461	0.000816008	0.000893351	0.000940756	0.00101046	0.000577864	0.00056083	0.000569228	0.000907297	0.000582077	0.000784657	0.000643787	0.000582692	0.000673886	0.000771464	0.000982268	0.0005877	0.000681185	0.000447055	0.00038718	0.000416301	0.000589879	0.000383723	0.000765622	0.000655119	0.000624443	0.000641502	0.000603707	0.000301249	0.000441328	0.000484138	0.000460015	0.000326447	0.0007546	0.000769251	0.000506559	0.000376768
Q9Y2W2	5.81272e-05	3.82461e-05	1.43363e-05	3.09725e-05	1.54485e-05	1.91615e-05	3.33699e-05	7.15203e-05	1.97658e-05	9.44246e-06	2.66115e-05	3.31444e-05	9.95137e-06	4.46045e-05	2.77412e-05	2.3367e-05	2.70415e-05	1.81864e-05	3.32048e-06	1.43536e-05	2.59867e-05	3.56082e-06	2.06952e-05	1.78334e-05	6.03354e-05	2.06901e-05	1.55958e-05	2.54213e-05	2.1072e-05	1.65242e-05	3.60093e-05	1.92826e-05	7.77282e-06	2.28846e-05	1.40327e-05	1.09511e-05	2.0697e-05	5.8541e-05	7.96292e-06	6.49744e-06	8.4152e-06	1.64444e-05	7.66289e-06	1.67774e-05	8.39152e-06	1.96518e-05	1.37439e-05	1.47694e-05
P36542	0.00046649	0.000587358	0.00052779	0.000559701	0.000634689	0.00053871	0.000341782	0.000504179	0.000587676	0.000348847	0.000280814	0.00066298	0.000353265	0.000390473	0.000352344	0.000267123	0.00047024	0.000258966	0.000625718	0.000465333	0.000750208	0.000440137	0.0004025	0.00052602	0.000549071	0.00043888	0.000483638	0.000564981	0.000474634	0.000331603	0.000934399	0.00163709	0.00145786	0.000834124	0.00145063	0.000799225	0.00134206	0.000971309	0.00128559	0.000855137	0.00140624	0.0015322	0.00133623	0.0022563	0.00239135	0.000543669	0.00118547	0.000592904	0.00176276
Q96BW5	4.86945e-05	3.28473e-05	3.04633e-05	3.52115e-05	7.06665e-05	4.95758e-05	4.75151e-05	4.76481e-05	4.32377e-05	7.01959e-05	3.32197e-05	1.88098e-05	2.82375e-05	2.62464e-05	4.85995e-05	3.3398e-05	3.89929e-05	2.5111e-05	3.0305e-05	3.36713e-05	4.85913e-05	5.10499e-05	7.50564e-05	6.89405e-05	7.75698e-05	6.8311e-05	1.17363e-05	2.51495e-05	5.42027e-05	2.98121e-05	9.34032e-05	5.85237e-05	5.1222e-05	8.51708e-05	9.63353e-05	0.00013817	8.98277e-05	9.22083e-05	0.000113556	9.54798e-05	7.1795e-05	0.000110418	0.000113515	4.60762e-05	9.3445e-05	5.74333e-05	4.85356e-05	4.57055e-05	9.06147e-05
P20674	0.000499814	0.00051694	0.000318469	0.000275522	0.000327075	0.000307818	0.000219603	0.000173653	0.000128092	0.000108999	4.08819e-05	0.000242218	0.000147634	0.00013204	0.000166917	0.000190962	0.00040534	0.000374944	0.000170683	0.00025078	0.000877047	0.0003856	0.00034444	0.000301088	0.00079636	0.000379077	0.00015759	0.000413451	0.000399176	0.000421475	0.00133386	0.00120935	0.00153576	0.000706784	0.00087246	0.000336442	0.00112571	0.000536006	0.000806639	0.00052301	0.000423252	0.000347062	0.000474836	0.000436214	0.00124551	0.00052095	0.000606109	0.000720942	0.000469435
Q99798	0.000623491	0.00133083	0.00154171	0.000920264	0.00146784	0.000877328	0.00059976	0.000690651	0.00116111	0.00100717	0.000290832	0.000802493	0.0010515	0.000533578	0.00103066	0.00105366	0.00103952	0.00103043	0.00113867	0.000833393	0.00158949	0.00185819	0.000826784	0.00185108	0.00134957	0.00116926	0.000794828	0.000752627	0.000844815	0.00105127	0.00215017	0.00477691	0.00443155	0.00178358	0.00520999	0.00182716	0.00422034	0.00221522	0.00299334	0.00310677	0.00453339	0.00481271	0.00450643	0.00721046	0.00906458	0.00262542	0.00339303	0.0031566	0.00592545
O43678	1.81561e-05	1.48342e-05	1.36462e-05	2.04799e-05	3.44876e-05	1.39444e-05	1.40651e-05	2.34633e-05	2.11644e-05	2.22233e-05	9.1289e-06	2.25106e-05	1.20398e-05	1.41702e-05	2.1563e-05	2.19621e-05	1.93948e-05	1.63182e-05	3.40942e-05	3.76426e-05	4.22852e-05	4.12162e-05	1.35906e-05	4.72301e-05	1.2847e-05	1.65513e-05	2.40303e-05	1.9798e-05	1.11433e-05	2.30297e-05	3.84822e-05	5.83814e-05	4.1072e-05	7.31904e-05	6.63825e-05	4.48416e-05	6.25099e-05	7.77984e-05	5.98762e-05	3.86798e-05	5.26109e-05	6.29505e-05	2.60588e-05	9.56986e-05	0.000101319	4.67008e-05	3.14462e-05	5.73142e-05	6.27401e-05
P51970	0.000133065	0.000123117	0.000144891	3.85368e-05	0.000131318	8.8583e-05	4.22219e-05	7.53944e-05	6.07143e-05	8.73622e-05	3.88531e-05	0.000129928	0.000103538	4.37205e-05	7.12929e-05	8.06065e-05	7.80952e-05	0.000132923	0.000117239	0.000123234	0.000235281	0.000182103	9.68851e-05	0.000185649	0.000165865	0.000126521	9.84558e-05	0.000126276	0.000109792	0.000148907	0.000272866	0.000271255	0.000389334	9.93042e-05	0.000422413	0.000119823	0.00027825	0.000227512	0.000254761	0.000266185	0.00023497	0.00027098	0.00025456	0.000234876	0.000504256	0.000150869	0.000302517	0.000224781	0.000203122
Q53SF7	1.94421e-06	4.30839e-05	3.19018e-05	2.39374e-05	5.75555e-05	3.1686e-05	1.76453e-05	2.29001e-05	1.37816e-05	4.65831e-05	6.17661e-06	2.01685e-05	1.90594e-05	8.73647e-05	3.5146e-05	2.75961e-05	2.53142e-05	2.9213e-05	6.57633e-05	2.53731e-05	8.41129e-06	4.20962e-05	1.23287e-05	4.65217e-05	2.97819e-05	3.80304e-05	1.87044e-05	3.29484e-05	2.43479e-05	1.91738e-05	4.7669e-05	0.000155672	8.0747e-05	7.59067e-05	0.000138098	3.41945e-05	8.98087e-05	7.98421e-05	4.3707e-05	9.43514e-05	0.000172318	0.000136228	9.64212e-05	0.000183997	0.000212324	6.06858e-05	5.99555e-05	8.01399e-05	0.000194433
Q9UIJ7	0.00010078	0.000146558	0.000154698	0.00029219	0.000273575	0.000242798	0.000457058	0.000144802	0.000146288	0.000163452	0.000221378	8.33006e-05	0.000193012	0.000158371	0.000147078	0.000122573	0.000157624	0.000124938	0.00020713	0.000142398	0.000179168	0.000245935	9.33872e-05	0.000178538	0.000163007	0.000165031	0.000174751	0.000178407	9.06757e-05	0.000132166	0.00027307	0.000417888	0.000453642	0.000380251	0.000607825	0.000303846	0.000645548	0.000408428	0.000313596	0.000387514	0.000521997	0.00052621	0.0005354	0.000781508	0.0009245	0.000225293	0.000483101	0.000351543	0.00054051
O43920	4.63374e-05	0.000143356	3.27412e-05	2.6306e-05	8.80412e-05	2.01164e-05	2.05841e-05	2.54154e-05	1.10642e-05	3.59323e-05	5.74827e-06	5.37467e-05	5.52426e-05	3.33704e-05	4.2067e-05	8.97024e-05	3.8754e-05	7.54542e-05	3.89558e-05	7.15509e-05	6.93805e-05	0.000137675	5.89837e-05	0.000161586	5.12264e-05	5.1506e-05	6.4121e-05	5.61593e-05	3.35054e-05	5.58227e-05	7.47242e-05	0.000246873	0.000134654	8.95709e-05	0.000193701	2.30274e-05	0.000100819	9.89582e-05	8.12342e-05	0.000114838	8.15242e-05	0.000100801	0.000166988	0.000231638	0.00026148	0.000122267	9.06071e-05	0.000142559	0.000180783
P11940	0.000563707	0.000508362	0.0005216	0.000662751	0.000498868	0.000801014	0.000777471	0.000958414	0.000673803	0.000499628	0.000573343	0.000961766	0.000212403	0.000921385	0.000521708	0.000355014	0.0005562	0.000637595	0.000451586	0.000493102	0.000691893	0.000488534	0.000764226	0.000531788	0.000520876	0.000594741	0.000496764	0.000501112	0.000468475	0.000626999	0.000320511	0.00038344	0.000357595	0.000413073	0.000313915	0.000505514	0.000387157	0.000513977	0.000429733	0.000360645	0.000308209	0.000297127	0.000234068	0.000335919	0.000244399	0.000274173	0.000359388	0.000404605	0.000278671
P07195	0.00523023	0.00139735	0.00237266	0.00168338	0.00219258	0.00157064	0.00272913	0.00198247	0.000824691	0.00114489	0.0018156	0.000426077	0.000892574	0.00150235	0.00310125	0.000918668	0.00267196	0.00168911	0.000933972	0.00189324	0.000448186	0.00108545	0.00245745	0.00168471	0.00157937	0.000969671	0.00169414	0.00112555	0.00138788	0.000916799	0.00379866	0.00370125	0.00427649	0.00278363	0.0041759	0.00240558	0.00384679	0.00292741	0.00279887	0.00334668	0.00440314	0.0034133	0.00233628	0.00356594	0.00399603	0.00174458	0.00355723	0.00260399	0.00395881
P49748	0.000328426	0.000880257	0.000568572	0.000840565	0.000830618	0.000451396	0.00107232	0.00100397	0.000884501	0.00083882	0.000978728	0.000641627	0.000733576	0.00104322	0.000617001	0.00101387	0.000786602	0.000876981	0.000680254	0.000655974	0.0008174	0.000944825	0.000792437	0.000933539	0.000638503	0.000851571	0.00104827	0.000887832	0.000821733	0.00113218	0.00126165	0.00217018	0.00146228	0.00135149	0.00153687	0.000924848	0.00178781	0.00160069	0.00126296	0.001718	0.00200482	0.00169009	0.00176112	0.00282612	0.0034355	0.00138003	0.00132326	0.00149823	0.00186376
O95298	2.56468e-05	7.35853e-05	4.7779e-05	2.86887e-05	8.71022e-05	3.16006e-05	2.66588e-05	3.37609e-05	3.95434e-05	1.5962e-05	3.66766e-05	6.60682e-05	9.07997e-05	3.29461e-05	3.36054e-05	3.19523e-05	5.98867e-05	6.58149e-05	5.64261e-05	5.09322e-05	2.7729e-05	6.52998e-05	4.15125e-05	0.000110589	3.95599e-05	3.06953e-05	7.67688e-05	6.18646e-05	2.48776e-05		0.000122663	0.000168371	0.000138673	0.000237382	0.000154668	6.31599e-05	0.000131582	0.000144657	0.000121563	5.82134e-05	0.000176195	0.000208858	0.000181762	0.000176757	0.000245654	6.16265e-05	9.15691e-05	9.71489e-05	0.00017463
Q92900	0.000274624	0.000145616	0.000175488	0.000228063	0.000157469	0.000356705	0.000279146	0.000291913	0.000257417	0.000195019	0.000206403	0.000295147	0.00010937	0.000251997	0.000195814	0.000145235	0.000199156	0.000168722	0.000122464	0.000137592	0.000201801	0.000130435	0.000133275	0.00011859	0.000152906	0.000139904	0.000202337	0.000194544	0.000165061	0.000201421	0.000158412	0.00011326	0.000104189	0.0001641	9.58291e-05	0.000209699	0.000153375	0.000196955	0.000177212	0.000150882	0.000107818	0.000143699	0.000107165	0.000114037	9.35563e-05	0.000127337	0.000159934	0.000128085	8.91966e-05
Q16630	0.000138737	8.67718e-05	0.000101919	0.000145687	0.000108101	0.000106888	8.85198e-05	0.000133619	6.47576e-05	8.32492e-05	9.241e-05	0.000118617	0.000106265	0.000152025	7.95472e-05	9.31932e-05	8.8048e-05	5.77173e-05	5.62174e-05	7.68886e-05	6.56863e-05	9.47353e-05	9.1129e-05	7.6082e-05	5.15464e-05	8.19163e-05	5.2431e-05	0.000109201	8.47322e-05	8.23955e-05	6.96544e-05	5.86237e-05	6.06342e-05	5.43752e-05	6.49995e-05	7.09094e-05	5.85734e-05	6.24139e-05	5.47746e-05	6.07452e-05	6.34957e-05	5.8979e-05	4.45672e-05	5.31098e-05	2.81486e-05	7.47771e-05	4.69623e-05	6.6101e-05	4.02848e-05
P30038	0.000235913	8.85849e-05	0.000144342	0.000113082	0.000121517	0.000272369	9.85434e-05	7.2801e-05	7.06498e-05	7.78095e-05	8.95838e-05	9.66025e-05	6.46731e-05	8.1443e-05	4.64396e-05	3.18275e-05	8.43038e-05	5.91171e-05	9.17614e-05	4.82436e-05	0.000103352	0.000133758	4.54747e-05	6.72469e-05	0.000169723	5.4755e-05	4.15242e-05	4.81768e-05	0.000153471	5.64889e-05	0.000432646	0.000352859	0.000505254	0.000253897	0.000370064	0.000153128	0.000400799	0.000184528	0.00027108	0.000268309	0.00039792	0.000366184	0.000485326	0.000584065	0.000507374	0.000106114	0.000249575	0.000309826	0.000697509
Q15717	0.000203967	0.000143062	0.000134623	0.000212971	0.000138724	0.000310683	0.000133753	0.000186315	0.000186845	0.000133253	0.000144796	0.000147322	9.74386e-05	0.000240548	0.000134454	0.000121141	0.000146416	0.000193434	0.000118243	0.000183956	0.000134954	0.000152562	0.000147937	0.000150596	0.000100193	8.63595e-05	0.000151226	0.000183186	8.53917e-05	0.000118765	0.000103943	9.46249e-05	7.71514e-05	0.000108488	7.19555e-05	0.000152263	4.46172e-05	8.69389e-05	0.000136931	0.000103056	6.23416e-05	8.95767e-05	8.74827e-05	6.62259e-05	5.29797e-05	0.00011349	7.63613e-05	0.00016035	8.54533e-05
Q86V81	0.000257348	0.000128768	0.000170321	0.000269897	0.000157083	0.000381356	0.000218313	0.000317146	0.000162084	0.000228351	0.000145807	0.000306476	0.000123349	0.000225677	0.000140753	0.000164279	0.000140991	0.000174729	0.000145191	0.000153375	0.000234861	0.000177381	0.000230103	0.000131657	0.000103267	0.000179859	0.000213371	0.00018692	0.000134918	0.000230822	0.000110988	9.9555e-05	5.89376e-05	0.000135632	0.000119269	9.86039e-05	0.000101567	0.000167911	0.000105484	0.000138331	8.67723e-05	0.000128361	0.000121747	7.7202e-05	5.45241e-05	0.000131652	8.01738e-05	0.000107524	9.92492e-05
Q14258	0.000307122	0.000240995	0.000360687	0.000362335	0.000225892	0.000209896	0.000345684	0.000418459	0.00021684	0.000391538	0.000333184	0.000316218	0.00026473	0.000371133	0.000309168	0.000311865	0.000327378	0.000245505	0.000310228	0.000341523	0.000362215	0.00028571	0.00037322	0.000361371	0.000262552	0.000388239	0.000372466	0.00029313	0.000297147	0.000315085	0.000239998	0.000212726	0.000195371	0.000208273	0.000178325	0.000264223	0.000257756	0.000319562	0.000237336	0.000325835	0.0002311	0.000238383	0.000244846	0.00015555	0.000181488	0.000255413	0.000209547	0.00021076	0.000189666
Q9Y512	4.57459e-05	0.00012131	5.51407e-05	6.16557e-05	0.000109487	0.000104128	8.09059e-05	6.44935e-05	4.56256e-05	8.64385e-05	8.22343e-05	0.00010768	7.34277e-05	5.2093e-05	7.84354e-05	0.000112256	0.000114958	7.4958e-05	0.000120411	6.85997e-05	0.000117593	0.000123491	6.72066e-05	8.80265e-05	0.000125177	0.000103029	7.67358e-05	0.000137229	5.4625e-05	0.000271028	5.58452e-05	0.000205015	0.000159232	0.000111326	0.000205756	0.000111266	0.000168765	0.000130333	0.000146925	0.000175067	0.000156626	0.000195095	0.000151727	0.000153041	0.000299896	0.000127558	0.000247479	0.000123515	0.000202629
Q9HCC0	0.00012095	0.000122829	0.000163535	0.000128962	0.0001184	7.9074e-05	0.000207723	0.00012165	0.000184062	7.65695e-05	5.87758e-05	0.000153633	8.84512e-05	0.00017983	9.94952e-05	8.3928e-05	0.000172629	7.03392e-05	0.000152703	0.000116887	0.000224878	0.00017175	0.00013521	0.000211556	0.000174951	0.000127307	0.000171558	0.000173991	0.000122625	0.000191686	0.00019135	0.000332133	0.00034864	0.000246927	0.000264748	0.000161582	0.00025716	0.000193468	0.000274631	0.000216577	0.000391308	0.000340646	0.000287643	0.000449235	0.000435577	0.000143299	0.000307133	0.000145706	0.000370769
O43676		4.11359e-05	1.99773e-05	7.69281e-06	4.30105e-05	5.25373e-05	1.17861e-05	1.99423e-05	1.83627e-05	2.12542e-05	1.46604e-05	3.98382e-05	3.26422e-05	8.9821e-06	1.44542e-05	2.77512e-05	2.935e-05	3.73963e-05	3.56184e-05	2.43298e-05			2.06921e-05		4.95724e-05	2.05225e-05	2.71379e-05	2.61905e-05	2.45408e-05	2.91186e-05	7.57692e-05	0.000109283	0.000106826	5.68017e-05	0.000113226	4.5938e-05	0.000101998	6.30988e-05	9.67073e-05	8.37594e-05	5.77083e-05	5.06327e-05	7.6725e-05	4.55259e-05	0.000122108	4.57336e-05	0.000131338	6.42896e-05	9.47126e-05
O75380	7.6207e-05	5.2823e-05	9.94079e-05	4.60733e-05	8.89397e-05	3.18351e-05	2.00435e-05	6.57041e-05	2.72317e-05	9.51135e-05	2.27717e-05	0.000132305	0.000120819	8.19354e-05	6.07154e-05	8.37421e-05	8.4559e-05	9.17204e-05	0.000139886	0.000177459	0.000171565	0.000168851	9.99529e-05	0.000130939	6.92878e-05	0.000134357	9.26501e-05	0.000122219	8.1304e-05	0.00010855	0.00015689	0.000242043	0.000321115	0.000105954	0.000258497	9.12923e-05	0.000372134	9.37872e-05	0.000215237	0.000258404	0.00030602	0.000313991	0.000231967	0.000253287	0.000394777	0.00017019	0.000258173	0.000292105	0.000325699
Q92973	0.000123682	0.00012204	8.21295e-05	6.94707e-05	6.1738e-05	0.000123178	0.00014123	9.73666e-05	0.000140326	0.000130875	8.16185e-05	0.000193974	7.6267e-05	0.000115221	0.000121481	0.000110972	0.000121225	0.000171274	0.000122779	0.000112303	7.94764e-05	7.21424e-05	8.51643e-05	7.49862e-05	6.86965e-05	0.000119504	0.00011192	0.000113869	0.000251281	8.79949e-05	8.08675e-05	9.08536e-05	4.9634e-05	3.97725e-05	5.86356e-05	8.92063e-05	0.00010776	7.76249e-05	0.000113909	9.80164e-05	4.69326e-05	7.55218e-05	5.0439e-05	6.23377e-05	6.95965e-05	8.08116e-05	9.63735e-05	0.000132767	8.59912e-05
Q8IVT2	0.000164348	0.000133054	0.000130791	6.64396e-05	5.40226e-05	1.56359e-05	0.000144239	8.76542e-05	0.000141364	3.68993e-05	0.000124911	0.00018141	8.33335e-05	0.000183116	0.000157216	0.000124199	4.93689e-05	5.38982e-05	5.45473e-05	6.3427e-05	9.39322e-05	4.20896e-05	0.000144072	5.95076e-05	2.51147e-05	0.000125734	0.000120594	4.72912e-05	6.679e-05	0.000100776	2.73038e-05	1.35314e-05	5.12445e-06	1.83197e-05	1.66117e-05	3.18555e-05	1.62021e-05	3.07421e-05	6.83124e-05	1.12188e-05	7.17238e-06	1.70906e-05	1.35182e-05	1.30135e-05	1.09612e-05	6.83306e-05	3.15871e-06	3.66076e-05	2.5165e-06
Q13838	0.00129584	0.000843935	0.000802155	0.000742546	0.000928633	0.00122819	0.000778643	0.000910854	0.00103143	0.000746661	0.000699082	0.000423718	0.000507636	0.00112795	0.000805137	0.000673427	0.000727108	0.000732334	0.000705391	0.000697895	0.000738941	0.000751204	0.000882953	0.000719974	0.000478696	0.00077885	0.000811401	0.000955047	0.00102236	0.000804143	0.000720832	0.00065371	0.000583383	0.000546734	0.000532886	0.000581514	0.000673756	0.000554906	0.000695764	0.000587681	0.000340281	0.000262078	0.000418981	0.000463525	0.000315128	0.000604254	0.000546684	0.000590728	0.00046175
Q07866	0.000113053	6.29301e-05	5.6484e-05	7.28529e-05	4.27273e-05	8.31153e-05	4.46428e-05	7.22398e-05	2.72525e-05	4.51043e-05	4.89001e-05	5.83757e-05	3.75278e-05	7.5048e-05	2.77766e-05	3.90116e-05	4.07e-05	4.83509e-05	5.36264e-05	5.21219e-05	4.29646e-05	2.51786e-05	6.135e-05	3.47502e-05	2.64448e-05	3.76655e-05	5.09004e-05	5.66654e-05	5.411e-05	3.76997e-05	6.10211e-05	3.10716e-05	3.26348e-05	5.04361e-05	3.37431e-05	4.859e-05	3.34558e-05	4.96812e-05	2.52015e-05	2.93058e-05	2.60915e-05	2.87845e-05	2.19266e-05	5.16446e-05	2.04594e-05	2.73668e-05	3.84722e-05	3.9753e-05	3.19526e-05
P51687	3.08684e-06	6.16291e-06	1.66072e-05	1.3461e-05	2.27653e-05	6.06804e-06	1.21411e-05	1.28945e-05	8.15998e-06	1.26818e-05	7.69736e-06	6.29373e-06	6.25994e-06	3.00573e-05	1.51244e-05	1.52073e-05	3.0079e-05	1.12157e-05	2.82745e-05	9.03919e-06	1.49195e-05	2.14579e-05	6.59036e-06	1.53061e-06	1.95548e-05	1.00599e-05	9.43657e-06	1.11172e-05	5.44724e-06	2.25743e-05	1.44995e-05	2.75e-05	5.25479e-05	1.53191e-05	4.24298e-05	1.85425e-05	3.13747e-05	2.87162e-05	2.15654e-05	4.68092e-05	4.02653e-05	5.47818e-05	2.01211e-05	8.56781e-05	6.85347e-05	2.32149e-05	5.9316e-05	2.62593e-05	6.58141e-05
O00232	0.000101186	0.000176134	0.000103442	0.000207352	0.000130927	0.000283034	0.000210328	0.000225794	0.000309844	0.000175893	0.000184686	0.000192914	0.000131124	0.000137426	0.000228318	0.000137482	0.0001584	0.000167411	0.000131598	0.000153975	0.000116077	0.000109924	0.000172909	0.000155446	0.000123082	0.000143775	0.000202122	0.000193923	9.38559e-05	6.92949e-05	7.18301e-05	0.000128266	7.19491e-05	0.000175896	9.33161e-05	0.000169374	0.000192035	0.000161478	0.000234279	0.000136843	0.000129719	0.000132018	0.000127623	0.000106136	0.00012565	0.000108003	0.000106629	0.000153105	8.36361e-05
O43674	3.12409e-05	0.000141908	2.63763e-05	2.59282e-05	7.50216e-05	4.01176e-05	3.46954e-05	1.00794e-05	1.2961e-05	1.30553e-05	7.06179e-06	4.08369e-05	2.91741e-05		2.12699e-05	6.43376e-06	4.55944e-05	3.95693e-05	5.95604e-05	1.32157e-05	7.00565e-05	6.00891e-05	4.57568e-05	5.77877e-05	5.69918e-05	5.06701e-05	5.06774e-05	3.86312e-05	3.6552e-05	2.85268e-05	9.53788e-05	0.000221885	0.00011453	0.000111055	0.000145353	3.08595e-05	0.000240546	6.4295e-05	9.41912e-05	3.40447e-05	8.73251e-05	7.1497e-05	8.27389e-05	3.98057e-05	0.00010463	2.21817e-05	9.90778e-05	9.96426e-05	9.77296e-05
P24539	0.000562081	0.000575178	0.000609353	0.000642976	0.000444038	0.00038194	0.000304872	0.00053324	0.000670625	0.000582295	0.000260313	0.000489767	0.000468503	0.000410792	0.000393951	0.000410261	0.000465036	0.000624542	0.000450128	0.000596346	0.000915627	0.00061386	0.000605537	0.000635293	0.000673137	0.00058284	0.000517291	0.000488624	0.000196895	0.000394927	0.0010024	0.00172316	0.00152322	0.000999309	0.000901477	0.00102153	0.00104553	0.00115945	0.001084	0.000920234	0.00129045	0.00137077	0.00184687	0.00205951	0.0021833	0.00103023	0.00175682	0.00100019	0.00144229
Q14444	0.000140552	0.000133466	9.27441e-05	0.000157817	0.00012708	0.000262755	0.000320914	0.000254675	0.000140443	0.000110407	0.000219594	0.000192595	6.96246e-05	0.000205184	0.000179097	6.71624e-05	0.00013003	0.000139397	0.000115835	0.000140318	0.000170455	7.97073e-05	0.000135976	8.04341e-05	5.45568e-05	0.000100467	0.00013735	0.00020313	9.07601e-05	7.26852e-05	5.38164e-05	7.71432e-05	4.08098e-05	6.63749e-05	5.7709e-05	0.000101388	0.000120444	0.000110466	4.95218e-05	7.96819e-05	5.30509e-05	4.25224e-05	4.77945e-05	8.06441e-05	3.96151e-05	5.5645e-05	7.71735e-05	8.81621e-05	4.54313e-05
P04920	3.16839e-05	3.85846e-05	9.9522e-05	1.83411e-05	4.15989e-05	1.73713e-05	9.14441e-06	1.62752e-05	1.54643e-05	1.65748e-05	2.22902e-05	5.50548e-05	1.57939e-06	2.44065e-05	2.24225e-05	1.74837e-05	2.49356e-05	2.93518e-05	1.6067e-05	2.53522e-05	2.80192e-05	2.72153e-05	3.78078e-05	8.76543e-05	4.90746e-05	4.2035e-05	1.44169e-05	5.85671e-05	2.78535e-05	2.29963e-05	0.000327789	0.000454205	0.000674209	0.000229948	0.000336197	0.000126647	0.000555802	0.000105774	0.000151498	0.00024923	0.000614767	0.000368618	0.000229763	0.000931691	0.000703427	0.00019448	0.000344589	0.000155139	0.000762981
Q96E52	5.54812e-06	1.7329e-05	5.21161e-06	8.74514e-06	1.16146e-05	6.13493e-06	1.17926e-05	3.14341e-06	1.21871e-05	9.70067e-06	8.31816e-06	8.33619e-06	1.01813e-05	1.02913e-05	1.01478e-05	9.85653e-06	6.38111e-06	1.07744e-05	6.81598e-06	6.56695e-06	8.97088e-06	7.30289e-06	6.1121e-06	3.3076e-06	6.28297e-06	2.13486e-05	5.41517e-06	2.75671e-05	2.50975e-06	2.68848e-06	1.03469e-05	3.0053e-05	9.73728e-06	1.35392e-05	2.16684e-05	1.90306e-05	2.10285e-05	1.11219e-05	2.59381e-05	1.55888e-05	2.31766e-05	2.02612e-05	1.86938e-05	1.55355e-05	2.22273e-05	1.67326e-05	1.20885e-05	1.92022e-05	2.29809e-05
P22695	0.000334743	0.000663445	0.000305664	0.00108232	0.000488645	0.000551161	0.000238067	0.000338391	0.00029955	0.000410862	0.000385113	0.000723301	0.000575168	0.000548485	0.000436742	0.000824656	0.000973062	0.000451497	0.00107104	0.000729382	0.000895176	0.00106155	0.000584492	0.000950213	0.000581823	0.000612365	0.000602742	0.000764217	0.00029246	0.000542799	0.000547798	0.00154434	0.00111856	0.00162356	0.00116435	0.000738817	0.00114524	0.000777894	0.000817456	0.00108025	0.00127356	0.00103538	0.00119625	0.00109745	0.00185238	0.00104464	0.00260269	0.00111894	0.00209446
O95831	0.000305555	0.000419536	0.000510143	0.000212019	0.000519669	0.000595361	0.000452075	0.000188199	0.000412112	0.000358022	0.000216981	0.000312634	0.000301934	0.000378994	0.000412161	0.000757283	0.000283598	0.000271936	0.000327072	0.000350098	0.000420564	0.00033845	0.000257036	0.000414513	0.000434566	0.000404191	0.000388532	0.000653743	0.000307939	0.000404189	0.000787531	0.00123189	0.00131583	0.000594296	0.00127563	0.000712369	0.00130358	0.000504	0.000851495	0.000850537	0.00131044	0.000964824	0.00115122	0.00173152	0.00214889	0.000878985	0.000866783	0.000615253	0.00112185
P11177	0.000155466	0.000168222	0.000187161	0.000215689	0.000158144	0.000313661	5.26436e-05	0.00019802	0.000152749	0.000224304	7.26499e-05	0.000132771	0.000185357	0.000145262	0.000181302	0.000218505	0.000162871	0.000177192	0.000196835	0.000140557	0.000254131	0.000168033	0.000106221	0.000143392	0.000178441	0.000172616	0.000161753	0.000175151	0.000158139	0.000131878	0.000236198	0.000537463	0.000434279	0.000299536	0.000349445	0.000290166	0.000395664	0.000465485	0.000275049	0.000380715	0.000585225	0.000392153	0.000525507	0.000676865	0.000897771	0.00047296	0.000429718	0.000321354	0.000516339
Q15661	0.000468025	0.000395094	0.000783015	0.000173276	0.000495828	0.000210907	0.000145001	0.000119585	0.000174007	0.000180868	7.14587e-05	3.49794e-05	0.000884442	8.99081e-05	0.000203955	0.000796131	0.000356436	0.00104496	0.000333306	0.000760799	0.000203085	0.000250256	0.000269617	0.000467068	0.000448223	0.000371644	0.000629198	0.000132732	0.000643019	0.000518975	0.00215045	0.000839589	0.00157835	0.000482609	0.0010905	0.000643168	0.00106854	0.00183669	0.000634036	0.00120533	0.000855455	0.00115414	0.00141498	0.00127055	0.000972279	0.00054242	0.00110767	0.00144918	0.000799101
P08559	0.000164353	0.000249454	0.000230712	0.000332625	0.000214771	0.000327691	0.000262453	0.000203468	0.000157498	0.000244594	0.000113906	0.000204748	0.000163618	0.000253627	0.00018761	0.000186256	0.0002043	0.000197327	0.00021941	0.000196265	0.00020499	0.000219021	0.000177362	0.000220601	0.000185355	0.000214128	0.000154802	0.000198282	0.000154702	0.000168228	0.000308338	0.000777173	0.00061799	0.000495169	0.000589158	0.000328561	0.000670142	0.000326195	0.000343384	0.000495037	0.000487744	0.000879993	0.000522802	0.0010398	0.000907238	0.000343527	0.000515958	0.000405775	0.000671107
Q92841	0.00098572	0.00056683	0.00057002	0.000613045	0.00061337	0.00109865	0.000739108	0.00103271	0.000767735	0.000575611	0.000555439	0.000913608	0.000441941	0.000939665	0.000549797	0.000633025	0.000486642	0.000528516	0.00043091	0.00046194	0.000753247	0.000523173	0.000681301	0.000506063	0.000500886	0.000463464	0.00069881	0.000552003	0.000484417	0.000768036	0.000467016	0.000348882	0.000317917	0.00040101	0.000434408	0.000527477	0.000413609	0.000647098	0.000544083	0.000525902	0.000291207	0.000500317	0.000374426	0.000363818	0.000245969	0.000484865	0.000402816	0.000486839	0.000378007
O75947	0.000207055	0.000350548	0.000294387	0.000151806	0.000402289	0.000350984	0.00021578	0.000344965	0.000507509	0.000351378	0.000210405	0.000334385	0.000380774	0.000250977	0.00024459	0.000144522	0.000465259	0.000309619	0.000338911	0.000251129	0.000385022	0.000289325	0.000301801	0.000400068	0.000582666	0.000436574	0.000244622	0.00036165	0.000177288	0.000348121	0.0004931	0.00111859	0.000922341	0.00042359	0.00126058	0.000531856	0.000903412	0.000611802	0.000943793	0.000731674	0.00144729	0.0008717	0.00100424	0.00131618	0.00182179	0.00040257	0.000686094	0.000670068	0.00135622
P30039	5.11418e-05	7.51806e-05	0.000114004	0.000109403	0.000103137	1.46632e-05	7.09343e-05	3.93206e-05	6.15887e-05	0.000170417	6.64387e-05	7.15764e-05	7.05605e-05	2.65562e-05	7.08392e-05	0.000142993	0.000168928	5.73038e-05	8.76663e-05	4.77719e-05	5.89364e-05	0.000198641	5.02396e-05	0.00014992	0.000110868	0.000104079	0.000108091	0.000122191	0.000107923	7.86288e-05	0.00020851	0.000177825	0.000271586	0.0002526	0.000271166	0.00011448	0.000441824	0.000146916	0.00029178	0.000468135	0.000371543	0.000589916	0.000190151	0.000464385	0.000293206	0.000259082	0.000255336	0.000147047	0.00020152
Q13435	0.000232888	0.000271088	0.000204904	0.000269941	0.000237714	0.000594475	0.000235957	0.000416856	0.00038739	0.000197106	0.000155138	0.000369248	0.000130283	0.000421836	0.000278161	0.000211116	0.000262963	0.000231389	0.000197879	0.000284289	0.000250154	0.000222682	0.000152131	0.000121443	0.00047219	0.000172579	0.000257391	0.000275846	0.000230769	0.000193528	0.000126181	0.00016737	0.000111875	0.000176663	0.000170926	0.000335748	0.000135055	0.00027486	0.000230616	0.000119129	6.73345e-05	0.000132279	0.000123909	0.000157506	0.000123408	0.000205709	0.000247303	0.000199862	0.000113633
P50336	4.16842e-06	1.05939e-05	1.39281e-05	2.00904e-05	1.6452e-05	3.985e-05	7.16834e-06	1.78842e-05	1.37265e-05	2.56749e-05	9.08706e-06	1.88904e-05	5.13202e-06	6.4815e-05	1.23523e-05	1.18675e-05	9.31955e-06	1.53643e-05	1.28538e-05	7.52991e-06	2.65009e-05	1.05035e-05	7.04832e-06	1.54372e-05	1.17198e-05	1.10539e-05	1.33896e-05	2.58098e-05	1.27181e-05	1.02715e-05	1.10845e-05	1.84156e-05	2.31563e-05	2.8082e-05	1.92698e-05	3.75692e-05	1.39023e-05	2.45017e-05	3.25795e-05	2.9266e-05	2.51138e-05	3.48228e-05	1.29271e-05	7.31666e-05	2.11095e-05	1.78967e-05	1.31111e-05	1.92816e-05	2.40727e-05
P07954	0.000543704	0.000808614	0.000649257	0.000813639	0.000506665	0.000493421	0.000744449	0.000840506	0.000647375	0.000624242	0.000310141	0.000571686	0.000588074	0.000823407	0.000884321	0.000509351	0.00059429	0.000654251	0.000498315	0.000372266	0.000697356	0.000601022	0.000476696	0.000615158	0.00047439	0.000585599	0.000449858	0.0010705	0.000497062	0.000447974	0.000662786	0.00191162	0.00154449	0.0013331	0.00118537	0.000669723	0.0014282	0.00116783	0.00126443	0.0012543	0.00158217	0.00158923	0.00160041	0.0024792	0.00302119	0.000865699	0.00138156	0.00110035	0.00155554
P28161	1.44968e-05	0.000102955	0.000139241	3.56386e-05	0.000152997	3.78963e-05	1.96032e-05	5.7589e-05	1.48526e-05	6.91294e-05	2.16452e-05	3.82145e-05	8.91593e-05		6.58612e-05	1.96725e-05	5.53993e-05	9.48153e-05	4.68602e-05	5.24426e-05	3.89632e-05	2.73525e-05	5.80159e-05	2.34701e-05	9.70456e-05	5.16666e-05	1.86048e-05	0.000114127	3.87131e-05	0.00017415	4.8069e-05	0.000261452	0.000278054	8.9985e-05	0.000298412	9.81589e-05	0.000103222	0.00015144	6.61784e-05	0.00018216	0.000120253	0.000293094	0.000242093	4.30213e-05	0.0002574	4.40648e-05	7.85953e-05	0.000179777	0.000135642
P04271	6.60337e-06	4.023e-06	1.08306e-05	7.25808e-06	1.54144e-05	5.52329e-06	1.23404e-05	9.59376e-06	6.13468e-06	1.12127e-05	7.47837e-06		1.66997e-05	6.48068e-07	2.75338e-06	1.28273e-05	3.8183e-06	4.5921e-06	2.89008e-06	5.55309e-06	1.7417e-05	5.02718e-06	3.48279e-06	8.70303e-06	9.49556e-06	2.42595e-06	1.05881e-05	8.47104e-06	8.15629e-06	2.91286e-06	2.13776e-05	1.00019e-05	2.30158e-05	2.63937e-05	1.77674e-05	1.9011e-05	3.87113e-05	2.34897e-05	3.17294e-05	2.49884e-05	1.38951e-05	1.60336e-05	1.69219e-05	8.11898e-06	1.12245e-05	2.06831e-05	1.03703e-05	1.89099e-05	5.76878e-06
O75844	1.43044e-05	7.38384e-05	4.00924e-05	8.74703e-05	3.96183e-05	0.000122271	9.52869e-05	8.64857e-05	0.000109079	6.86191e-05	3.00913e-05	8.41829e-05	2.46636e-05	9.56638e-05	4.6317e-05	6.1707e-05	8.13069e-05	8.36759e-05	4.86476e-05	3.46519e-05	6.68096e-05	2.40389e-05	5.23333e-05	3.05649e-05	7.23035e-05	5.2379e-05	5.33484e-05	9.16196e-05	5.69714e-05	6.0533e-05	1.51889e-05	4.67115e-05	2.60653e-05	6.36338e-05	2.95528e-05	9.01353e-05	4.88205e-05	6.22137e-05	6.86122e-05	4.78158e-05	1.8523e-05	3.39758e-05	2.39065e-05	3.40765e-05	2.1294e-05	4.80294e-05	6.21401e-05	6.33132e-05	3.38144e-05
O75431	2.2514e-05	3.7542e-05	4.71117e-05	5.57265e-05	5.18451e-05	7.54557e-05	5.74105e-05	4.97465e-05	4.60206e-05	3.05946e-05	4.52285e-05	5.23037e-05	1.7278e-05	6.36045e-05	5.58237e-05	3.57428e-05	4.51388e-05	3.17427e-05	5.64261e-05	3.20656e-05	5.30434e-05	5.09285e-05	4.18041e-05	5.01454e-05	4.66093e-05	4.61281e-05	4.91544e-05	4.84217e-05	3.63558e-05	3.85343e-05	3.44406e-05	9.53044e-05	9.02603e-05	8.57229e-05	7.97883e-05	5.69126e-05	9.3238e-05	9.58721e-05	7.25217e-05	6.89713e-05	0.00010076	0.000101111	6.37856e-05	0.000114943	0.000139702	4.98337e-05	7.12486e-05	4.55385e-05	8.26023e-05
Q13740	6.49771e-05	2.70335e-05	4.07377e-05	1.66585e-05	4.73671e-05	4.9874e-05	3.06201e-05	1.9145e-05	4.09381e-05	2.45757e-05	0.000114388	4.31775e-05	9.15008e-06	1.87729e-05	3.47503e-05	1.54456e-05	1.88657e-05	3.66108e-05	1.47067e-05	8.52843e-06	6.07732e-05	3.75027e-05	4.95849e-05	4.61316e-05	3.10487e-05	2.96477e-05	1.63601e-05	2.16561e-05	4.06615e-05	2.00527e-05	8.80191e-05	8.04193e-05	0.000105414	5.70612e-05	0.000102559	4.30119e-05	8.33177e-05	8.73108e-05	3.43114e-05	6.14043e-05	0.000148947	0.000135566	5.30649e-05	7.62079e-05	5.21853e-05	2.37995e-05	6.26792e-05	4.27489e-05	5.75341e-05
O94776	0.000116449	7.75824e-05	7.05754e-05	9.49974e-05	6.49663e-05	0.000131563	8.21434e-05	0.000134511	0.000149635	8.40504e-05	9.09495e-05	0.000113152	5.27475e-05	0.000189124	0.000133488	8.43775e-05	9.47223e-05	9.58194e-05	0.00019463	7.5722e-05	9.05589e-05	8.09714e-05	0.00014745	7.29937e-05	8.54436e-05	6.63962e-05	0.000112135	0.000110772	5.13985e-05	4.42748e-05	5.56655e-05	4.60304e-05	3.66405e-05	7.44602e-05	3.53418e-05	9.18084e-05	6.36103e-05	7.87657e-05	9.14163e-05	5.24433e-05	6.62894e-05	3.46834e-05	4.6024e-05	8.12079e-05	5.21964e-05	7.05016e-05	6.38279e-05	8.75211e-05	9.62174e-05
P23246	0.00154022	0.000859182	0.00108262	0.00145215	0.00131653	0.00222096	0.00191486	0.00249985	0.00131413	0.00120567	0.00116393	0.00182443	0.000650054	0.0018261	0.00110295	0.00113949	0.00108652	0.000853828	0.000969119	0.00132828	0.0014125	0.000885428	0.00109289	0.000843352	0.0012125	0.00101266	0.00123191	0.00139041	0.000989873	0.00126138	0.000849413	0.000527982	0.000624994	0.00122083	0.000901025	0.00115242	0.000803512	0.00119026	0.00107219	0.000803646	0.00046866	0.000822246	0.000692763	0.000702862	0.000385236	0.000799055	0.000706848	0.000785813	0.000680825
Q13423	0.000119754	0.000474637	0.000593286	0.000387899	0.000561038	0.00135657	0.000205306	0.000268324	0.000259252	0.000584541	0.000125566	0.00023815	0.000349774	0.000362428	0.000541583	0.000402242	0.000434013	0.000418232	0.000528943	0.000486665	0.000504042	0.000530856	0.000476709	0.00079506	0.000716582	0.000456257	0.000365776	0.000431693	0.000289081	0.000627841	0.00072622	0.00229649	0.00178382	0.00128797	0.0020863	0.000974327	0.00194831	0.0014347	0.00120046	0.00139925	0.00211107	0.00215237	0.00193989	0.00234831	0.00370643	0.0010795	0.0016687	0.00120139	0.0025222
Q04323	3.08851e-05	8.63008e-05	6.79459e-05	6.23202e-05	6.62098e-05	6.66478e-05	2.61827e-05	3.76431e-05	6.25618e-05	2.49845e-05	2.73725e-05	4.39403e-05	6.4699e-05	5.02515e-05	4.23665e-05	7.73072e-05	3.83794e-05	3.76869e-05	6.78309e-05	0.000100135	1.95301e-05	1.28469e-05	3.84447e-05	1.37865e-05	3.13411e-05	5.97335e-05	5.35891e-05	3.7473e-05	5.83094e-05	3.42871e-05	1.96162e-05	7.5347e-05	2.82654e-05	3.99492e-05	4.40433e-05	3.62022e-05	1.77114e-05	3.49386e-05	2.74437e-05	1.53338e-05	2.00361e-05	2.52971e-05	5.13459e-05	2.32725e-05	1.87183e-05	5.04342e-05	1.57804e-05	3.74863e-05	3.41838e-05
P18031	6.06107e-05	5.30373e-05	7.44121e-05	9.19473e-05	9.28481e-05	0.000100598	4.46565e-05	9.78897e-05	7.85509e-05	6.00768e-05	9.22916e-05	7.84847e-05	3.11742e-05	8.07984e-05	6.4509e-05	3.31955e-05	7.4673e-05	6.45096e-05	6.11934e-05	7.30799e-05	4.27051e-05	4.0333e-05	0.00012767	4.74897e-05	5.79084e-05	3.86472e-05	7.92877e-05	5.39066e-05	5.30417e-05	6.01516e-05	3.33067e-05	2.66519e-05	3.68996e-05	6.33412e-05	3.01295e-05	5.78737e-05	5.91389e-05	3.95053e-05	5.0607e-05	2.92029e-05	4.26182e-05	4.51954e-05	2.22239e-05	4.10625e-05	2.12223e-05	3.13952e-05	7.09367e-05	5.36666e-05	2.97363e-05
P51178	4.04145e-06	1.54935e-05	9.10935e-06	1.42966e-05	1.09573e-05	4.49946e-06		8.91513e-06	7.3757e-06	9.60116e-06	4.31925e-06	4.2482e-06	1.7501e-05	6.85116e-06	6.29298e-06	1.93129e-05	4.23564e-05	1.23993e-05	2.68633e-05	1.23475e-05	1.20181e-05	8.35882e-06	3.68204e-06	9.4995e-06	2.00447e-05	1.87823e-05	9.97026e-06	1.20375e-05	1.17859e-05	1.34865e-05	1.05931e-05	2.14806e-05	1.75678e-05	1.3498e-05	1.29384e-05	1.25804e-05	1.96111e-05	1.64414e-05	1.76436e-05	1.45794e-05	2.14341e-05	2.42368e-05	2.9917e-05	1.0792e-05	1.59489e-05	2.53154e-05	5.83417e-05	2.24493e-05	3.14072e-05
Q93008	0.000142787	0.000235226	0.000167297	0.000130984	0.000110248	0.000210834	0.000227829	0.000249785	0.000171055	0.000121098	0.000146683	0.000171935	0.000109427	0.000125294	0.000159312	0.00014813	0.000131227	0.000112806	0.000138679	0.000113239	9.94872e-05	0.00014217	0.000183542	0.000155677	0.000137656	0.000152406	0.000161614	0.000194225	0.000121497	0.00011589	0.000102845	0.000188286	0.000112081	0.00013262	8.32369e-05	0.000182585	0.000175117	0.000161823	0.000149423	0.000112174	0.000132165	0.000126971	0.000106444	0.000111226	0.000103996	0.000131376	0.000103666	0.000109623	0.000105997
Q16134	9.81249e-05	7.88658e-05	0.000135642	5.04332e-05	8.73915e-05	3.58506e-05	0.000126289	8.72814e-05	0.000125257	6.96448e-05	0.000115153	5.96654e-05	7.81037e-05	4.55756e-05	3.81985e-05	3.37948e-05	6.6073e-05	4.90172e-05	0.000104725	6.76005e-05	9.24299e-05	0.000185563	0.000140612	0.000133634	9.53204e-05	8.86078e-05	4.61895e-05	9.49824e-05	4.62507e-05	7.53846e-05	0.000266576	0.000286393	0.000417087	0.000123963	0.000253842	6.94428e-05	0.000344567	0.000228782	0.000225631	0.000236153	0.000546132	0.000314346	0.000259235	0.000363388	0.000411297	9.99331e-05	0.00023349	0.000154146	0.000495738
P63010	0.000161007	0.000318041	0.000226889	0.000444028	0.000157104	0.000403207	0.000396571	0.000398357	0.000221881	0.000372892	0.000337376	0.000171279	0.000317168	0.000480346	0.000373559	0.000363699	0.000420426	0.000385392	0.00055491	0.000434706	0.000485674	0.000149381	0.00011032	0.000141132	0.000459377	0.000341534	0.000462985	0.000397437	0.000201425	0.000407062	0.000169658	0.000291649	0.000161921	0.000377877	0.000106871	0.000370815	0.000402859	0.00035062	0.000141922	0.000334042	0.000257409	0.000135305	0.000242086	0.000273599	0.00023044	0.000304359	0.000342157	0.000297328	0.00042211
Q9Y3F4	0.000243703	0.000242843	0.000137389	0.000179373	0.000117471	0.000224131	0.000246984	0.000177974	0.000219747	0.000128752	0.000137589	0.000365786	0.000125922	0.000234129	0.000244831	0.000128525	0.000264016	0.000162113	0.00018793	0.000172251	0.00019709	0.000111576	0.000265259	0.000218997	0.000104556	0.000235335	0.000152846	0.000219234	0.000184537	0.000217394	0.000101183	0.000136341	9.85039e-05	0.000100972	7.93634e-05	0.000118008	0.000120381	9.52015e-05	0.000119899	0.000123065	7.91689e-05	0.000126015	9.71145e-05	9.82711e-05	9.46032e-05	0.000101969	0.000187701	0.000102389	0.000171544
P52272	0.00117239	0.00120809	0.00103868	0.0010473	0.00111268	0.00175377	0.00141419	0.00164724	0.00111615	0.000951186	0.000692056	0.00149761	0.000926575	0.00181309	0.00129699	0.000830844	0.000887466	0.000862452	0.00108197	0.00097182	0.0017275	0.0010469	0.00109991	0.000947696	0.00117155	0.000964523	0.00128232	0.00127729	0.00117643	0.00108466	0.000807369	0.000773854	0.000562783	0.000879588	0.000887421	0.000846	0.00113377	0.00111732	0.000943793	0.000613711	0.000526503	0.000928888	0.000975333	0.000615497	0.000489369	0.00084383	0.000452252	0.000814103	0.000774112
Q5T4S7	0.000112218	0.000168175	7.05271e-05	0.000144975	9.05487e-05	0.000183669	0.000176746	0.000232188	0.000159716	0.000127675	0.000134699	0.000267673	7.27968e-05	0.000145363	0.000193944	0.000109506	0.000144622	0.000130957	9.66517e-05	7.809e-05	0.000117019	0.000100711	0.000118689	0.000107752	0.000154355	0.000108299	0.000148885	0.000163242	9.82406e-05	8.77893e-05	8.42555e-05	0.000123141	5.25067e-05	0.00010538	7.57205e-05	0.000141516	0.000129997	0.000156893	0.000133444	0.000110206	7.6897e-05	0.000157166	7.25647e-05	0.000113292	0.000116198	8.87647e-05	0.000100567	9.99661e-05	7.25671e-05
Q13825	8.22396e-06	1.89161e-05	1.78987e-05	2.1579e-05	2.96954e-05	2.92785e-05	1.29507e-05	6.42129e-06	1.23181e-05	2.79533e-05	1.32497e-05	1.4008e-05	1.43084e-05	9.45459e-06	1.7754e-05	1.33711e-05	2.17827e-05	2.2211e-05	1.03704e-05	1.84871e-05	1.56484e-05	2.54002e-05	1.75604e-05	2.06512e-05	2.62499e-05	2.05888e-05	1.17659e-05	2.22866e-05	8.74491e-06	1.57646e-05	3.43688e-05	0.000102684	6.92187e-05	6.19527e-05	0.000106057	3.43035e-05	0.000134789	5.61772e-05	5.33436e-05	0.00010418	0.000165593	0.000145741	8.49426e-05	0.000167916	0.000209309	5.06202e-05	9.71663e-05	7.96282e-05	8.86835e-05
Q02809	7.49246e-05	3.1113e-05	2.96323e-05	4.5836e-05	1.83031e-05	0.000100497	5.49238e-05	8.15153e-05	0.000105692	3.85435e-05	4.85512e-05	5.81428e-05	4.28347e-05	6.16079e-05	5.47755e-05	6.81114e-05	2.41802e-05	5.0564e-05	3.95106e-05	0.000113042	3.03535e-05	1.19702e-05	2.35897e-05	5.82544e-06	2.03765e-05	3.02386e-05	2.98976e-05	3.18746e-05	6.13588e-05	4.10677e-05	1.68511e-05	1.13871e-05	1.18639e-05	2.44465e-05	6.24864e-06	2.14095e-05	1.46377e-05	3.12463e-05	2.46166e-05	1.07859e-05	1.25062e-05	1.66207e-05	1.33706e-05	1.62867e-05	1.65833e-05	1.62362e-05	1.94819e-05	2.16183e-05	1.07705e-05
Q96PK6	0.000119	9.21935e-05	0.000164452	9.57409e-05	7.34074e-05	0.000211274	0.000340499	0.000119399	0.000114807	0.000120802	6.79544e-05	0.000237127	4.37895e-05	0.000145265	0.000231204	0.000118208	7.5728e-05	0.000133213	0.000124995	0.000115997	0.000192757	9.17671e-05	0.000110232	0.000113211	2.69808e-05	0.000146698	0.0001381	0.000142947	7.42078e-05	0.000103671	6.74012e-05	7.72959e-05	8.38969e-05	6.33246e-05	4.01256e-05	0.000107902	0.000308581	7.57797e-05	8.10401e-05	5.81423e-05	3.17297e-05	0.000110641	3.24907e-05	4.80395e-05	0.000111298	0.000101031	6.36923e-05	8.02164e-05	0.000105087
P12931	8.82632e-05	5.42276e-05	7.65236e-05	7.98864e-05	0.000142475	0.000145742	0.000113426	0.000146788	0.000132056	0.000102472	0.000129213	6.96709e-05	2.51087e-05	5.28301e-05	5.87324e-05	4.09872e-05	0.000104847	0.000120679	0.000119301	7.64587e-05	9.01014e-05	0.000167262	0.000127531	0.000115811	0.000135167	0.000119858	0.000130576	4.90257e-05	8.12304e-05	0.000106613	7.09239e-05	5.65959e-05	6.38665e-05	5.32821e-05	0.000120738	0.000106321	6.81869e-05	0.000102871	0.00010883	6.20064e-05	9.70187e-05	6.59557e-05	3.10896e-05	2.12004e-05	4.82724e-05	3.40125e-05	7.4041e-05	7.48114e-05	7.73467e-05
Q9NZN4	0.000119253	0.000517098	0.000263377	0.000367492	0.000419593	0.000228507	0.000203222	0.000123766	0.000281146	0.000345509	0.000146667	9.58611e-05	0.000987286	0.000198713	0.00019384	0.000580165	0.000358907	0.000507584	0.000622286	0.000418463	0.00018416	0.000515359	0.000157381	0.000351755	0.000304495	0.000570692	0.00034008	0.000328749	0.000651059	0.00039879	0.00046326	0.000637434	0.000423979	0.000576602	0.000603079	0.000684425	0.000633421	0.000530588	0.000813165	0.000574832	0.000487343	0.00088859	0.000891921	0.00058368	0.000482093	0.000733448	0.000586729	0.000682007	0.000915889
P26885	8.55675e-05	0.000103196	0.000158649	9.91959e-05	0.000144028	0.000187803	0.000164293	5.82724e-05	5.31836e-05	0.000154588	5.68772e-05	6.42178e-05	9.79224e-05	6.93657e-05	0.000179959	0.000113561	0.00013052	0.000190363	0.000130643	7.41953e-05	0.000107255	0.000102126	0.000254557	0.000264662	5.08642e-05	0.000100937	4.98158e-05	8.20046e-05	0.00015864	0.00011379	0.000166629	0.000169408	0.000215285	0.000202142	0.000171663	0.000137529	0.0002649	0.000100871	8.91059e-05	0.00018647	9.36335e-05	0.000114636	0.000172679	0.000173023	0.000182223	0.000193786	0.000202606	0.000245666	0.000171016
Q53GS9	4.78681e-05	3.62463e-05	1.91972e-05	0.000100006	3.45013e-05	6.7925e-05	3.94552e-05	7.02917e-05	4.10114e-05	4.55748e-05	3.4936e-05	9.50217e-05	2.24468e-05	6.00711e-05	4.12502e-05	2.70908e-05	4.0702e-05	3.95941e-05	3.26471e-05	3.96155e-05	2.58822e-05	2.44378e-05	2.90352e-05	2.86805e-05	3.1777e-05	2.72556e-05	3.90078e-05	4.41447e-05	1.74468e-05	3.02999e-05	2.24222e-05	2.25688e-05	7.68218e-06	4.59255e-05	1.78958e-05	2.88874e-05	1.93366e-05	3.46633e-05	2.23838e-05	3.13579e-05	1.78868e-05	3.71028e-05	1.91126e-05	1.95079e-05	1.49718e-05	1.78624e-05	2.04826e-05	3.01957e-05	1.68859e-05
Q92747	7.84196e-05	0.000237763	0.000115808	0.00024804	0.000204056	0.000143256	0.000117288	8.7069e-05	6.58883e-05	0.00026201	8.54157e-05	7.67293e-05	8.65514e-05	9.56149e-05	0.000200415	0.000190574	0.000263713	0.000279638	0.000283186	0.000130049	8.84899e-05	0.000177079	0.00013201	0.000209585	0.000212286	0.000394214	9.94923e-05	0.000110205	9.80934e-05	7.08105e-05	0.00019633	0.000353612	0.000147396	0.000336636	0.000336921	0.000175451	0.000322267	0.000220503	0.000192486	0.000426392	0.000336358	0.000345008	0.000195451	0.000255664	0.000334595	0.000262162	0.000261714	0.000410951	0.000392014
Q16543	0.000290076	0.000187201	0.000385243	0.000180389	0.000209791	0.000315067	0.00019512	0.000343522	0.000169408	0.000122287	0.000262665	0.000216773	9.1024e-05	0.000210143	0.000229266	0.000133503	0.000184127	0.000197008	0.000168126	0.000195286	0.000352553	0.00015641	0.000237782	0.000133497	0.000141884	0.000209685	0.000173463	0.000175612	0.000205681	0.000140618	0.000155951	9.4488e-05	0.000190551	9.68171e-05	0.000116507	0.000173913	9.39543e-05	0.000156021	0.000119417	0.000132187	0.000133392	9.95866e-05	9.85494e-05	0.000102929	5.13166e-05	0.000108962	0.000150556	0.00016942	0.000105779
P20648	0.000367791	0.000297161	0.000814139	6.18139e-05	0.000547739	1.21957e-06	9.04411e-05	9.92305e-07	1.05076e-05	0.000231438	9.14706e-05	0.000219668	0.000236358	0.000180885	0.000104469	6.39435e-06	3.23045e-05	0.000159496	1.66962e-05	9.97985e-05	1.85884e-06	0.000444701	8.32603e-05	0.00103568	0.000873228	0.000111161	6.25523e-06	7.48954e-05	0.000149843	7.45847e-05	0.00287128	0.00630798	0.00774436	0.00220239	0.00689046	0.000720983	0.00642061	0.00175351	0.00222239	0.00398215	0.00685704	0.00650402	0.00524416	0.0107775	0.00916519	0.00155775	0.0032232	0.00274755	0.00405054
P45954	9.00784e-05	5.39315e-05	7.08256e-05	3.74896e-05	7.48135e-05	4.86652e-05	0.000105812	3.69516e-05	3.37946e-05	4.90351e-05	2.71704e-05	4.735e-05	5.11442e-05	5.63527e-05	3.18102e-05	4.67506e-05	5.5375e-05	4.02692e-05	4.27907e-05	2.87705e-05	7.64719e-05	5.45008e-05	6.57645e-05	5.1687e-05	4.33289e-05	3.39372e-05	3.7837e-05	5.03479e-05	3.81571e-05	6.97679e-05	0.000120544	0.000208944	0.000228289	7.55065e-05	0.000217426	6.44877e-05	0.000163574	0.000112129	0.00010803	0.000116697	0.00021687	0.000188973	0.000123271	0.000314678	0.000255562	8.33652e-05	0.000132983	0.00010136	0.000180443
P56537	0.000330539	0.000191445	0.000206884	0.000195177	0.000144998	0.000248339	0.000225979	0.00026662	0.000200928	0.000102666	0.000183028	0.00028781	8.17702e-05	0.000298152	0.000125306	0.0001133	0.000200495	0.000112753	0.000151173	0.000151423	0.000263602	8.89598e-05	0.000229053	0.000138038	0.000141423	0.000149531	0.000222699	0.000196629	0.00017528	0.000179155	0.000160102	0.000100087	0.000118508	6.96764e-05	9.84235e-05	9.89741e-05	0.000101624	7.66111e-05	0.000116878	9.19381e-05	7.97142e-05	9.73396e-05	7.586e-05	8.08003e-05	6.08203e-05	0.000126189	7.83081e-05	0.000127844	5.06299e-05
O43390	0.000869989	0.000430309	0.000353891	0.00049579	0.000352129	0.000584362	0.000577609	0.000934303	0.000669652	0.000355353	0.000500866	0.000769223	0.000278821	0.000623016	0.000489853	0.000410705	0.000372616	0.000329896	0.000306768	0.000443722	0.000577141	0.000509449	0.000715395	0.000525286	0.000349586	0.000442627	0.000429762	0.000540821	0.000415227	0.000257655	0.000480935	0.000356272	0.000263844	0.000281124	0.000286972	0.000409295	0.00038911	0.000503195	0.000382244	0.000283652	0.000277947	0.000383759	0.000281726	0.000350616	0.000201402	0.000277574	0.000232081	0.000358501	0.000247594
Q86YP4	2.52268e-05	1.1753e-05	1.26721e-05	1.58998e-05		3.5193e-05	1.41999e-05	3.58814e-05	2.58052e-05	1.08927e-05	1.38623e-05	2.76392e-05	5.87941e-06	1.60705e-05	1.37876e-05	1.60597e-05	2.28033e-05	8.93637e-06	1.2798e-05	1.09096e-05	1.63456e-05	8.71277e-06	1.28063e-05	6.84004e-06	1.65325e-05	1.4097e-05	1.81139e-05	1.30467e-05		1.15737e-05	8.6419e-06	7.41988e-06		1.09681e-05	2.40382e-06	2.03772e-05	5.81392e-06	2.49291e-05	1.18747e-05	7.7444e-06	4.33657e-06	8.54049e-06	5.50284e-06	5.32162e-06	4.71884e-06	1.07352e-05	1.32023e-05	7.01709e-06	8.69977e-06
P49419	7.89072e-05	0.000197108	0.000126256	0.000177042	0.0001786	0.000237113	0.000262023	0.000154244	0.000107366	0.00017327	0.000144433	4.87745e-05	0.000147416	0.000225335	0.000151734	0.000136531	0.000226473	0.000139237	0.000225487	0.000151732	0.000216189	0.000250797	9.58288e-05	0.000223464	0.000197879	0.000254639	0.000151006	0.000199094	0.000183826	0.000204623	0.000190227	0.000329041	0.000249859	0.000224275	0.000434291	0.000283929	0.000305589	0.000313929	0.000270251	0.000231777	0.000308769	0.000358905	0.000306426	0.000394661	0.00045102	0.000201439	0.000306411	0.000217388	0.000291786
O00159	0.000258193	0.000508998	0.000297635	0.00042188	0.000415152	0.000367745	0.000279725	0.000280389	0.000435802	0.000395028	0.000260313	0.000285895	0.00074956	0.000344149	0.000252504	0.000524973	0.000622944	0.000376208	0.000818295	0.000457665	0.000209855	0.000369216	0.000332428	0.000282772	0.000416656	0.000428874	0.000387164	0.000323227	0.000388439	0.000344307	0.000363571	0.000688737	0.000444466	0.000620576	0.000556434	0.000535416	0.000663867	0.000698666	0.000733153	0.000586211	0.000494302	0.000769268	0.000670692	0.000503584	0.000520405	0.000637788	0.000715728	0.000530537	0.000921492
O00571	0.000385374	0.000328514	0.000377508	0.000540528	0.000324527	0.000571307	0.000370603	0.000354946	0.000345211	0.000420364	0.000160071	0.000611359	0.000215825	0.000533905	0.000449602	0.000310477	0.000256504	0.000288114	0.000215721	0.000278898	0.000327291	0.000327251	0.000477562	0.000281388	0.000323301	0.000278074	0.000361544	0.000532251	0.000263991	0.0003398	0.000191088	0.000192384	0.000228465	0.000304946	0.000255379	0.000322652	0.000292487	0.000250292	0.000193444	0.000369952	0.00016532	0.000268139	0.000220001	0.000294976	0.00023103	0.000217186	0.000180601	0.000242996	0.000196044
Q8TDB6	7.9562e-05	2.02418e-05	0.000101274	5.10027e-05	4.51901e-05	4.62195e-05	7.46859e-05	0.000118874	7.95045e-05	4.27564e-05	4.89324e-05	4.69671e-05	1.65658e-05	5.9761e-05	5.59825e-05	3.03873e-05	6.08323e-05	3.02006e-05	4.14066e-05	4.33056e-05	5.59899e-05	3.83564e-05	0.000167893	9.09786e-05	5.02769e-05	4.97148e-05	9.66997e-05	4.86747e-05	4.41143e-05	4.80416e-05	2.20858e-05	1.71183e-05	3.93978e-05	2.34671e-05	1.62682e-05	2.93509e-05	2.63518e-05	4.60031e-05	3.27476e-05	3.34767e-05	1.21366e-05	2.13505e-05	1.26401e-05	1.65122e-05	1.70811e-05	2.37678e-05	2.8386e-05	2.1857e-05	1.68269e-05
O43143	0.000233913	0.000207487	0.000124008	0.00046067	0.000234821	0.000569494	0.000368304	0.000544484	0.000429717	0.000315453	0.00038977	0.000437565	0.000152176	0.000427983	0.000278161	0.000201348	0.000244192	0.000246911	0.000219279	0.000222351	0.000161978	0.000222166	0.000268371	0.000203539	0.000206057	0.000217039	0.000228071	0.000431489	0.000183382	0.000158053	0.000110351	0.000136562	6.06492e-05	0.000287887	0.000150691	0.000235307	0.000215014	0.000281637	0.000248529	0.000219004	0.00011084	0.000147706	0.000132298	0.000164101	0.000117572	0.000183901	0.000195295	0.000154116	0.000135352
P13804	0.000512321	0.000591037	0.000717651	0.000493638	0.000500152	0.000396413	0.000244587	0.000393246	0.000408447	0.000809835	0.000182594	0.000467373	0.000466926	0.000266172	0.000369021	0.000419584	0.000340054	0.000444834	0.000407403	0.000283708	0.000652698	0.000646037	0.000257593	0.000579293	0.000420238	0.00110943	0.000453887	0.000749036	0.000436047	0.000574646	0.000713851	0.00145859	0.00105542	0.000495555	0.000879149	0.000741273	0.000892319	0.000737752	0.000729273	0.00103109	0.00112119	0.0011438	0.00107062	0.00107689	0.00144557	0.000590569	0.000584457	0.000638602	0.00079206
Q12792	0.000178613	0.000313526	0.000143065	0.000278383	0.000128191	0.000115486	0.000148395	0.000139245	0.00019688	0.000195743	0.000201422	0.000157873	0.000129007	0.000159238	0.00027562	0.000173861	0.000182932	0.000195295	0.000109355	0.000190713	0.000160687	0.000224146	0.000284779	0.000129942	0.00016356	0.000211789	0.00017357	0.000295607	8.43888e-05	0.00013492	0.000103314	0.000166327	9.60694e-05	0.000224336	0.000108656	0.000142274	0.000113865	0.000100601	0.000160863	0.000124477	0.000118572	0.000145251	0.00010746	0.000120504	0.000133168	0.000128708	0.000121368	0.000138548	7.69476e-05
P08294	2.45188e-05	6.20353e-05	4.65191e-05	4.1223e-05	8.68078e-05	1.98166e-05	2.7884e-05	2.45857e-05	3.55422e-05	5.40707e-05	3.4651e-05	1.16733e-05	0.000186871	1.25936e-05	7.94019e-06	6.40767e-05	3.81182e-05	3.30906e-05	4.62625e-05	6.10847e-05	1.62923e-05	2.87765e-05	1.45786e-05	3.3743e-05	1.29872e-05	2.70291e-05	8.78226e-06	2.0535e-05	5.92577e-05	2.97724e-05	0.000168213	8.83781e-05	0.000144718	9.75376e-05	0.000117407	0.000114733	8.8655e-05	0.000202694	0.000108606	9.61626e-05	0.000144244	0.000178639	0.000125241	7.85947e-05	3.54995e-05	0.000103	0.000162966	9.6849e-05	0.000116407
Q9UN36	2.27054e-05	9.96109e-05	3.32605e-05	2.93057e-05	4.71595e-05	7.24015e-05	6.95926e-05	4.68845e-05	3.47702e-05	7.18595e-05	2.35185e-05	4.10483e-05	4.75086e-05	5.21936e-05	2.52318e-05	5.6568e-05	4.62646e-05	0.000141889	9.23134e-05	2.2659e-05	4.502e-05	3.46396e-05	9.25143e-06	2.69528e-05	5.00794e-05	0.000188684	2.42027e-05	0.000193666	4.3046e-05	6.88516e-05	6.58174e-05	0.000164599	5.78926e-05	7.24617e-05	6.74266e-05	0.000190074	9.37832e-05	8.76255e-05	7.76892e-05	8.02366e-05	8.89761e-05	6.49007e-05	8.3803e-05	8.71229e-05	8.64879e-05	7.16655e-05	7.39547e-05	0.000149852	9.80172e-05
P63162	0.00018399	0.00010196	0.000147516	0.00030439	0.000144323	0.000297181	0.00027288	0.000286783	0.000220746	0.00017229	0.0002974	0.000309111	0.000113331	0.000174615	0.000190763		0.000170039	0.000108825	9.20846e-05	0.000162814	0.000159636	0.000232361	0.000266859	0.000140975	0.000152182	0.000140213	0.000218502	0.000253833	0.000109501	0.000211317	9.8824e-05	4.59614e-05	9.53803e-05	0.000118194	7.48255e-05	0.00012443	0.000118346	8.86626e-05	0.000135978	0.000153266	9.88135e-05	9.71976e-05	8.1764e-05	6.82322e-05	7.12819e-05		0.000114095	0.000101554	9.88848e-05
Q12768	2.64821e-05	3.09506e-05	3.40098e-05	4.76205e-05	3.42384e-05	5.29967e-05	7.60797e-05	5.34443e-05	4.89956e-05	7.04868e-05	4.76638e-05	5.24967e-05	3.44754e-05	3.90174e-05	4.81004e-05	5.14817e-05	4.05886e-05	9.03206e-05	3.05938e-05	3.29486e-05	3.02388e-05	3.13927e-05	3.67748e-05	3.75277e-05	9.09865e-05	3.00796e-05	5.70862e-05	4.65036e-05	2.70621e-05	4.88415e-05	1.67503e-05	3.47697e-05	2.22241e-05	4.70794e-05	2.16165e-05	3.79821e-05	6.29637e-05	4.47962e-05	3.86112e-05	4.05645e-05	2.94782e-05	3.54645e-05	3.23713e-05	3.62935e-05	2.99524e-05	4.43837e-05	3.51495e-05	8.17514e-05	1.96166e-05
P20700	0.00181259	0.00128215	0.00143609	0.00107903	0.00123654	0.00141652	0.00132431	0.00144281	0.00141695	0.000919548	0.00145278	0.00148719	0.000721729	0.00171182	0.00123359	0.00140621	0.00102946	0.00124383	0.000917757	0.00144068	0.00106285	0.000862313	0.00122642	0.000840887	0.00112029	0.000757643	0.00115551	0.0012055	0.000982924	0.000873386	0.000795694	0.000618683	0.00056151	0.00103867	0.000680503	0.00152644	0.000728777	0.000837097	0.00117283	0.00045237	0.00043864	0.000573381	0.000746861	0.000675801	0.000346416	0.000975283	0.000736323	0.000938612	0.000657522
Q9P258	0.000287791	0.000147812	0.000186673	0.000128937	0.000133181	0.000174458	0.000186503	0.000403267	0.000174643	0.00011478	0.000233875	0.000427179	6.26856e-05	0.000173106	0.000188308	0.000143043	0.000186209	0.00010677	0.000100404	0.000118772	0.000217985	0.00011149	0.000170019	0.000108004	6.26558e-05	0.000102711	0.000121671	0.000271675	0.000144587	0.000196574	8.60148e-05	6.64666e-05	8.75749e-05	6.1972e-05	4.68569e-05	6.54452e-05	5.20254e-05	0.000107419	8.09814e-05	4.69434e-05	7.23092e-05	8.44944e-05	6.14919e-05	3.79488e-05	3.39024e-05	8.22014e-05	7.99307e-05	8.81092e-05	3.69752e-05
P51610	0.000102844	6.21707e-05	8.932e-05	0.000153825	0.000184148	0.000188492	0.000140442	0.000133114	9.92704e-05	9.90887e-05	7.8059e-05	0.000240975	9.31202e-05	0.000202026	0.000163296	0.000112118	8.59441e-05	0.000109345	0.000104753	6.03875e-05	7.08145e-05	6.50338e-05	0.000105393	8.27464e-05	5.36745e-05	8.93284e-05	0.000123967	0.000142323	7.39107e-05	9.19647e-05	6.11599e-05	4.79092e-05	5.31884e-05	0.00010482	8.96596e-05	0.000116192	8.85726e-05	7.69222e-05	6.13577e-05	6.66529e-05	5.17294e-05	0.000136022	9.31121e-05	0.000100332	6.43657e-05	7.94086e-05	5.18566e-05	0.000108382	6.04891e-05
Q969G5	2.1372e-05	9.61083e-05	3.52785e-05	4.96454e-05	4.8529e-05	5.45117e-05	2.4051e-05	2.80008e-05	6.58364e-05	4.14378e-05	1.87859e-05	1.57846e-05	9.81747e-05	3.57179e-05	2.32357e-05	4.55213e-05	3.21688e-05	5.93652e-05	9.17614e-05	5.90932e-05	2.83579e-05	6.06308e-05	1.80708e-05	2.4945e-05	5.86024e-05	9.16303e-05	2.93021e-05	7.73604e-05	7.13655e-05	4.76082e-05	0.00010489	0.00014381	6.84621e-05	0.000114658	6.09497e-05	0.000149999	0.000103615	0.000156493	0.000126013	9.48066e-05	5.65671e-05	0.000177974	8.95835e-05	0.000125092	5.71265e-05	8.5507e-05	5.29224e-05	7.21824e-05	0.000150474
P34932	0.000571067	0.000313779	0.000436306	0.000620671	0.000430938	0.000417108	0.000558128	0.000627258	0.000771108	0.000445782	0.000643507	0.000755376	0.000278127	0.000721647	0.000567675	0.000381264	0.000480081	0.000247921	0.000510498	0.00100407	0.000686601	0.000379296	0.000448719	0.000393791	0.00036294	0.00054928	0.000564502	0.000532863	0.000439589	0.000403719	0.000320625	0.000290627	0.000331857	0.000432617	0.000260549	0.000384164	0.000280025	0.000388241	0.000480427	0.000382175	0.000352413	0.000357815	0.000249425	0.00030965	0.00024102	0.00033032	0.000380018	0.000242761	0.000420176
O00330	7.23012e-05	7.39091e-05	9.27968e-05	4.27765e-05	5.8195e-05	0.000205633	6.32502e-05	4.9957e-05	9.28418e-05	6.63177e-05	4.94124e-05	7.3099e-05	4.66842e-05	6.38656e-05	5.2443e-05	5.2858e-05	8.46582e-05	7.7675e-05	5.42098e-05	4.3768e-05	8.96917e-05	5.67762e-05	4.46208e-05	6.83532e-05	8.3143e-05	6.66885e-05	3.4492e-05	4.64872e-05	4.97389e-05	4.36532e-05	0.000104257	0.000259177	0.000196446	7.04962e-05	0.000166239	0.000156919	0.000151353	0.000112045	0.00014101	0.000156505	0.000202852	0.000169714	0.000185764	0.000243526	0.000276247	0.000111505	0.00018712	0.000142395	0.000176646
P53597	0.000193613	0.000226301	0.000260493	0.000197544	0.000259241	0.00013751	0.000180654	0.000119726	0.000110383	0.000311774	5.74661e-05	0.000156642	0.00026874	0.00023019	0.000199072	0.00020076	0.000221188	0.000178503	0.000539181	0.000306434	0.000415785	0.000363765	0.000196073	0.00032872	0.00033003	0.000266729	0.000210933	0.000351154	0.000195928	0.000258175	0.000362391	0.000549367	0.000719865	0.000320294	0.000551553	0.000256822	0.000677559	0.000362922	0.000226748	0.000495368	0.000593775	0.000585351	0.000797731	0.000939617	0.00120126	0.000298752	0.000489214	0.000446816	0.00116811
Q9Y2Z9	3.29582e-06	1.55465e-05	1.08578e-05	2.43529e-05	1.09979e-05	1.42224e-05	9.75339e-06	1.01046e-05	2.11612e-05	1.49082e-05	1.44196e-05	2.93689e-05	1.48335e-05	1.89388e-05	1.33293e-05	1.30593e-05	1.67255e-05	1.07733e-05	2.1901e-05	9.98101e-06	1.4898e-05	1.44252e-05	1.11699e-05	1.52767e-05	1.95363e-05	1.23572e-05	8.03723e-06	2.33379e-05	7.6287e-06		9.12846e-06	2.98607e-05	3.55337e-05	2.77894e-05	2.10709e-05	4.00859e-05	3.03618e-05	3.06884e-05	3.59945e-05	2.89573e-05	3.00666e-05	5.59509e-05	4.03246e-05	6.13119e-05	5.02845e-05	1.7479e-05	2.79279e-05	2.24287e-05	5.29503e-05
Q641Q2	2.70312e-05	5.09028e-05	3.67587e-05	4.52064e-05	5.31953e-05	7.24257e-05	4.17406e-05	3.18429e-05	4.53979e-05	5.1065e-05	3.747e-05	4.01997e-05	2.96031e-05	3.09087e-05	6.36649e-05	2.81508e-05	3.82012e-06	1.21353e-06	3.74458e-05	3.10036e-05	3.72253e-05	2.73105e-05	2.20824e-05	2.83339e-05	1.51879e-05	4.92865e-05	5.68708e-05	5.91018e-05	4.32259e-05	5.02605e-05	2.17743e-05	4.58308e-05	2.16922e-05	3.45801e-05	4.2169e-05	4.74794e-05	3.17956e-05	2.82978e-05	2.47882e-05	3.62314e-05	3.36888e-05	2.5241e-05	2.60814e-05	1.92176e-05	3.7035e-05	3.06352e-05			2.60971e-05
P19338	0.00257357	0.00123806	0.00153916	0.0018815	0.00130851	0.00290698	0.00216021	0.00219782	0.00222834	0.00140576	0.00127121	0.0020019	0.000744022	0.00290101	0.00212994	0.0008415	0.00137289	0.00119587	0.00109944	0.00166381	0.00135275	0.000990759	0.00139663	0.000814251	0.00140712	0.0010041	0.00125087	0.00147889	0.00120851	0.00122339	0.00103624	0.000660663	0.00085867	0.00105427	0.000655464	0.00095418	0.000778854	0.00108614	0.00114832	0.000636184	0.0006547	0.000655753	0.000645531	0.000673446	0.00050949	0.000671455	0.000557343	0.000940083	0.000683601
Q7Z2W4	5.76441e-05	9.00684e-05	6.91619e-05	7.41248e-05	3.56566e-05	0.00011082	0.00012158	9.26447e-05	0.000130006	0.000100267	7.83338e-05	0.000184535	5.16252e-05	8.92389e-05	0.000121426	7.77428e-05	9.78266e-05	8.93106e-05	9.57623e-05	6.34805e-05	6.95785e-05	6.14221e-05	9.58288e-05	7.46768e-05	6.45956e-05	0.000102415	0.000103354	0.000110343	6.44954e-05	5.63601e-05	4.44361e-05	6.16471e-05	3.39809e-05	7.00601e-05	2.1155e-05	7.43445e-05	8.52511e-05	5.93456e-05	6.047e-05	7.02467e-05	4.75604e-05	7.69369e-05	5.12944e-05	6.01298e-05	5.33436e-05	6.54608e-05	7.92982e-05	7.95518e-05	5.52459e-05
Q13492	6.68375e-05	9.3989e-05	8.28889e-05	0.000186113	0.000107421	0.0002226	9.47137e-05	0.000140036	0.000141124	0.00012615	0.000104283	9.5374e-05	9.19845e-05	0.000131493	0.000127847	9.71834e-05	9.31995e-05	8.34396e-05	0.000108059	6.55207e-05	7.57002e-05	7.77504e-05	7.83076e-05	0.000117017	0.000115503	9.68518e-05	0.000139362	0.000123166	0.000101159	0.000111737	5.13305e-05	5.10248e-05	5.1634e-05	0.000151507	8.04753e-05	0.000245488	9.5146e-05	0.000132581	0.000104497	9.50389e-05	6.28929e-05	8.27547e-05	7.97937e-05	0.000104394	8.52294e-05	7.91004e-05	7.94409e-05	7.62994e-05	8.76646e-05
P19525	0.000116408	5.59372e-05	0.00010033	8.01901e-05	5.96264e-05	7.6189e-05	8.60448e-05	0.00013778	0.000100912	0.000107942	0.000223983	0.000149504	4.53424e-05	0.000164268	8.25829e-05	3.97941e-05	7.78381e-05	5.17288e-05	5.31031e-05	8.8031e-05	5.73351e-05	7.7005e-05	0.000148038	0.000143581	8.3704e-05	8.26164e-05	0.000110792	9.53129e-05	8.22278e-05	0.00011305	5.15101e-05	4.1714e-05	4.47987e-05	3.94688e-05	3.08866e-05	5.12099e-05	5.53869e-05	6.52391e-05	4.25348e-05	5.4904e-05	6.09527e-05	3.73564e-05	3.29713e-05	5.14703e-05	2.97627e-05	3.48389e-05	3.10287e-05	4.43963e-05	2.90348e-05
P22314	0.00124612	0.00150173	0.00142955	0.00156403	0.00149297	0.00203344	0.00150668	0.00227698	0.00159989	0.00183517	0.00112967	0.0014955	0.00100362	0.0014749	0.00172426	0.00138745	0.00109308	0.00145516	0.00142625	0.00105759	0.00159438	0.00129821	0.00135324	0.00138652	0.00131363	0.00130972	0.00196334	0.00191724	0.00161771	0.00182079	0.00117413	0.000994707	0.00089867	0.00132645	0.00103296	0.00160119	0.00108705	0.00127152	0.00134573	0.00169102	0.001109	0.00135419	0.00105929	0.000861876	0.0008344	0.00107902	0.00091414	0.00144188	0.0010599
Q8TF05	9.48242e-06	1.96567e-05	6.29503e-06	2.08184e-05	1.40196e-05	3.63301e-05	2.7245e-05	2.08819e-05	2.24521e-05	2.31142e-05	1.59093e-05	3.45812e-05	1.0264e-05	1.46457e-05	2.26235e-05	1.57034e-05	1.29744e-05	1.96523e-05	1.16098e-05	1.26673e-05	1.45962e-05	1.04582e-05	2.07933e-05	1.0308e-05	1.23323e-05	3.42481e-05	1.99963e-05	2.09578e-05	1.41189e-05	8.28586e-06	6.0919e-06	1.21535e-05	2.40522e-06	8.61397e-06	9.58427e-06	2.15636e-05	2.3209e-05	1.28524e-05	1.77289e-05	1.62825e-05	1.09916e-05	1.74885e-05	9.91054e-06	1.34433e-05	9.83825e-06	1.78595e-05	6.70379e-06	1.46523e-05	7.91961e-06
P21796	0.000754123	0.00077135	0.000780469	0.000922922	0.00121953	0.000820435	0.00121893	0.00103702	0.000581876	0.000836932	0.00133768	0.000948654	0.000736731	0.000894783	0.000832091	0.000739913	0.000986528	0.000671025	0.00109981	0.00108534	0.000918734	0.000892422	0.000523117	0.00082867	0.000773894	0.0010321	0.00114269	0.000932928	0.00105372	0.00128387	0.0010651	0.000985174	0.00141175	0.00142643	0.00153131	0.00111451	0.00158553	0.00109429	0.00105796	0.0010208	0.00150674	0.0013532	0.00136548	0.000901505	0.00152591	0.000902501	0.00125702	0.00105118	0.00183904
O75746	2.47879e-05	4.85327e-05	5.18045e-05	5.31637e-05	6.5753e-05	7.98476e-05	2.22039e-05	2.06995e-05	9.43727e-05	9.46338e-05	2.26438e-05	4.73378e-05	5.94958e-05	3.71024e-05	5.05916e-05	3.55041e-05	5.34574e-05	4.95298e-05	7.31186e-05	3.22189e-05	0.000111297	3.88982e-05	3.36406e-05	0.000105083	4.53635e-05	4.0828e-05	5.00033e-05	2.98186e-05	3.95824e-05	3.14069e-05	4.04815e-05	8.65819e-05	7.98856e-05	8.99988e-05	0.000115843	7.64162e-05	6.74897e-05	5.66349e-05	0.000175849	0.000155519	9.20204e-05	0.000161682	8.05214e-05	8.31396e-05	0.000104597	5.90436e-05	7.30879e-05	7.02709e-05	8.12884e-05
P02751	0.00102401	0.00200935	0.00070154	0.000927889	0.00100995	0.00275641	0.00152557	0.00174394	0.00222549	0.000799731	0.00266099	0.00132988	0.00227883	0.0010905	0.00115278	0.00259834	0.00148504	0.00153218	0.00145665	0.00375891	0.00111352	0.00102826	0.000947155	0.000552289	0.000894654	0.000945128	0.000859626	0.00129247	0.00121971	0.00235089	0.000443994	0.000469743	0.000418361	0.000472367	0.000299962	0.000522245	0.00033812	0.000533717	0.000461038	0.000413619	0.00050239	0.000418807	0.00056698	0.000429602	0.000423808	0.000601597	0.000555105	0.000624663	0.000448388
Q96C23	0.000107174	0.000138211	0.000108302	0.000160114	8.23461e-05	5.42981e-05	0.000152531	0.000150344	0.000128617	0.00017724	0.000124595	0.000116638	0.000127857	9.75053e-05	0.000109646	0.000175001	0.000143322	5.99558e-05	0.000118389	9.01758e-05	0.000180374	0.000149151	5.07323e-05	9.29344e-05	5.18598e-05	4.79564e-05	0.000126666	0.000205509	9.34035e-05	0.000115427	9.24113e-05	7.23869e-05	4.62556e-05	6.96764e-05	4.7214e-05	7.44904e-05	6.22975e-05	7.01383e-05	7.19632e-05	6.11719e-05	5.30615e-05	0.000106518	7.89081e-05	3.51272e-05	3.46416e-05	0.000100058	7.46577e-05	6.57305e-05	6.3583e-05
O15143	0.000502839	0.00045292	0.000565104	0.000783234	0.000526522	0.000627555	0.000590127	0.000605472	0.000403776	0.000492571	0.000430023	0.000557839	0.000677521	0.000601717	0.000764342	0.000527082	0.000954695	0.000690457	0.000930197	0.000826771	0.000456072	0.000476878	0.00061615	0.000525705	0.000331716	0.000448516	0.000526414	0.000847185	0.000493574	0.000433536	0.000365971	0.000257502	0.000264728	0.000494092	0.000342941	0.000646051	0.00046356	0.000402653	0.000381233	0.000301915	0.000418973	0.000419568	0.000464517	0.000344615	0.000310112	0.000342543	0.000834842	0.000481292	0.000386139
Q13884	2.11715e-05	2.26013e-05	3.38009e-05	1.76842e-05	4.10167e-05	0.000110994	9.51045e-06	1.30693e-05		1.81705e-05	1.87883e-05	2.82311e-05	1.63667e-05	2.22718e-05	2.07848e-05	2.02891e-05	1.53702e-05	1.4805e-05	2.0176e-05	6.86973e-06		2.15028e-05	8.96046e-06	7.53165e-06	1.46019e-05	2.57769e-05	4.90074e-06	2.63832e-05	1.22377e-05	1.01172e-05	2.31626e-05	5.95455e-05	6.94359e-05	5.68679e-05	8.33047e-05	7.87016e-05	3.72451e-05	5.55782e-05	1.97136e-05	3.76803e-05	6.67885e-05	5.77515e-05	6.28787e-05	5.48716e-05	7.27557e-05	3.91304e-05	2.84934e-05	1.99321e-05	6.02586e-05
P43243	0.000525055	0.000331475	0.000374348	0.000408813	0.00043377	0.000586094	0.000386319	0.000458924	0.000424645	0.000468536	0.000281359	0.000627994	0.00035968	0.000695262	0.000354777	0.000375964	0.000226919	0.000359682	0.000364735	0.000374915	0.000513978	0.000452614	0.000574764	0.000453404	0.000396495	0.000298112	0.000344641	0.000425858	0.00029791	0.000316199	0.000251685	0.000235385	0.000257189	0.000290012	0.000271939	0.000394772	0.000257211	0.000276738	0.000299023	0.000295012	0.000183685	0.000370622	0.000350933	0.000260963	0.000188037	0.000317539	0.000158175	0.000354989	0.000283406
P49792	0.000329631	0.000163471	9.82797e-05	0.000236448	8.67113e-05	0.000265394	0.000202428	0.000269306	0.000225812	0.000165034	6.88275e-05	0.000247708	9.13255e-05	0.000198027	0.000133374	0.000159362	0.000179219	0.000223634	0.000180892	0.00013578	0.00011593	0.000125514	0.000118088	8.6637e-05	0.000168182	0.000162725	0.000143388	0.000158345	0.000204921	8.96616e-05	0.000180941	0.000119649	7.36869e-05	0.000168056	5.85994e-05	0.000139081	0.000115779	0.000188765	0.000136296	0.000110732	6.17872e-05	0.000131359	0.00010087	0.000107642	7.68282e-05	0.000131339	0.000141241	0.000207866	0.000130394
Q12906	0.00116408	0.000696234	0.000757905	0.000797725	0.000778235	0.00132264	0.0014904	0.00143692	0.000828713	0.00053096	0.00100888	0.00107101	0.000485314	0.00126812	0.000867123	0.000669404	0.000731685	0.000612729	0.000556969	0.00069427	0.0010397	0.000610807	0.000608566	0.000517845	0.000557539	0.000442586	0.000734161	0.000797968	0.000699266	0.000751542	0.000511795	0.000406484	0.000441732	0.000578727	0.000402019	0.000627648	0.000741264	0.000676333	0.000628509	0.000349328	0.000377806	0.000495067	0.000440167	0.000522719	0.000322604	0.000499878	0.00065077	0.000484239	0.00039075
O95822	1.37319e-05	3.88589e-05	3.43057e-05	1.01078e-05	2.23725e-05	9.15928e-06	2.65188e-05	1.18553e-05	2.38124e-05	1.45286e-05	1.8467e-05	1.87305e-05	1.99855e-05	2.7446e-05	1.5212e-05	1.46731e-05	3.89059e-05	1.66247e-05	2.0699e-05	1.54649e-05	1.90866e-05	4.41187e-05	1.06158e-05	2.69821e-05	4.77116e-05	3.13862e-05	1.75663e-05	2.41851e-05	1.40614e-05	1.74593e-05	2.80214e-05	0.000129631	9.01929e-05	2.98929e-05	6.63916e-05	2.28882e-05	6.89222e-05	4.29456e-05	7.78009e-05	5.21588e-05	0.000100427	9.84377e-05	5.31755e-05	0.000176123	0.000120765	4.01029e-05	8.43334e-05	4.41534e-05	5.92124e-05
Q96RQ3	1.37332e-05	9.32355e-05	7.72172e-05	7.29162e-05	6.77681e-05	3.70691e-05	9.11901e-05	7.61921e-05	5.43856e-05	0.000113831	3.64793e-05	8.83707e-05	5.89637e-05	0.000149664	5.64045e-05	8.49741e-05	7.60905e-05	5.92884e-05	0.000100003	6.56578e-05	0.000120468	0.000111218	2.40907e-05	0.000110033	7.48464e-05	7.77655e-05	6.86494e-05	0.000137703	0.000101426	0.000113988	3.28421e-05	0.000425973	0.000192663	0.000163382	0.000200657	0.000108215	0.00024274	0.000129759	0.000189564	0.000260675	0.000295161	0.000368517	0.000227223	0.000423918	0.000458928	0.000139813	0.000134677	0.000148417	0.000254972
Q8N392	3.27279e-05	5.76661e-05	3.00814e-05	4.98416e-05	6.34536e-05	2.7633e-05	5.53934e-05	5.21977e-05	4.87069e-05	3.53266e-05	4.66368e-05	3.48998e-05	1.26574e-05	5.74298e-05	4.96296e-05	1.9336e-05	3.71563e-05	3.12696e-05	3.62762e-05	5.54403e-05	2.13447e-05	4.14658e-05	2.69611e-05	5.58372e-05	3.94098e-05	2.60248e-05	3.3377e-05	7.84174e-05	3.34699e-05	3.58077e-05	2.50444e-05	9.68424e-05	4.62294e-05	5.4102e-05	9.64257e-05	4.64684e-05	9.36691e-05	7.76518e-05	4.8085e-05	4.84037e-05	8.55833e-05	8.43143e-05	2.98346e-05	0.000105733	6.68567e-05	2.42119e-05	4.6654e-05	4.50639e-05	6.91138e-05
P17980	0.000251722	0.000179648	0.000275871	0.000289273	0.000184666	0.000425609	0.00031655	0.000236657	0.00041204	0.000186706	0.000186257	0.000329422	0.000110667	0.000256564	0.000221625	0.000171169	0.000185632	0.000182726	0.000193126	0.000249316	0.000301203	0.000195085	0.000273033	0.000170259	0.000218106	0.000265914	0.000237224	0.00023182	0.000215919	0.000206374	0.000158616	0.000145358	0.000166854	0.000254673	0.000129529	0.000317864	0.000261902	0.000182078	0.000286007	0.000143049	0.000123305	0.000184756	0.000135415	0.000149343	0.000152056	0.000160353	0.000153225	0.000162379	0.000161389
Q09161	6.04572e-05	6.38073e-05	3.7383e-05	7.32484e-05	6.57429e-05	9.31078e-05	0.000136202	7.39474e-05	0.00020205	9.122e-05	7.89353e-05	0.000112	2.61175e-05	0.00012812	6.62333e-05	8.47798e-05	6.94506e-05	8.40893e-05	5.57341e-05	6.57322e-05	5.66932e-05	1.69573e-05	4.0713e-05	3.2569e-05	6.41505e-05	6.56797e-05	7.27192e-05	0.000134426	4.40598e-05	7.27496e-05	2.21152e-05	3.5899e-05	1.80318e-05	5.0599e-05	3.06163e-05	4.16593e-05	3.5675e-05	3.44308e-05	0.000110529	4.70387e-05	2.20823e-05	3.97783e-05	2.81822e-05	3.65018e-05	2.39019e-05	5.92349e-05	5.85866e-05	5.92198e-05	2.68433e-05
Q08J23	0.000137748	3.78676e-05	7.9737e-05	9.8522e-05	5.70631e-05	0.000244547	0.000113921	7.43703e-05	9.36072e-05	0.000127333	6.59066e-05	0.000206939	4.06425e-05	8.60836e-05	0.000127171	9.06681e-05	6.48843e-05	8.71902e-05	6.45364e-05	0.000105204	0.000153794	5.63723e-05	0.000106367	3.51771e-05	9.74867e-05	6.84798e-05	0.000101611	7.47363e-05	0.000144407	0.000121665	4.10685e-05	2.34268e-05	4.64317e-05	6.12073e-05	3.09115e-05	8.76436e-05	6.61902e-05	3.52819e-05	4.84683e-05	4.83326e-05	4.03365e-05	6.13629e-05	3.10099e-05	3.8139e-05	2.77313e-05	6.79719e-05	2.65572e-05	7.39997e-05	3.82965e-05
Q86VU5	1.43094e-05	2.40541e-05	2.17477e-05	2.60573e-06	5.09162e-06	4.41686e-06	1.09922e-05	8.01664e-06	5.05953e-06	1.7399e-05	1.67982e-05	1.38754e-05	1.04568e-05	3.18091e-05	9.2262e-05	1.14762e-05	1.94938e-05	1.54635e-05	1.8775e-05	2.65815e-05	8.0685e-06	1.40397e-05	1.05665e-05	1.5853e-05	3.0863e-05	2.97156e-05	1.41166e-05	2.43059e-05	2.25436e-05	1.91555e-05	3.33254e-05	3.69598e-05	3.79409e-05	3.10771e-06	9.71444e-06		2.4357e-05	6.08369e-06	1.78959e-05	2.80195e-05	3.53087e-05	2.90533e-05	2.16383e-05	4.60128e-05	0.000114513	2.46113e-05	3.29208e-05	2.37467e-05	2.97834e-05
O00154	0.000112457	3.18142e-05	4.81477e-05	4.68738e-05	1.25146e-05	6.76631e-05	6.35341e-05	8.5662e-05	0.000103026	3.66549e-05	0.000128881	8.59169e-05	2.74558e-05	7.19172e-05	5.1118e-05	4.24163e-05	5.12461e-05	4.96196e-05	2.54622e-05	6.07989e-05	4.77343e-05	3.17355e-05	0.000104254	2.57441e-05	3.88303e-05	4.60787e-05	6.34367e-05	9.04483e-05	1.49824e-05	1.59952e-05	1.86827e-05	1.19128e-05	1.1225e-05	1.632e-05	4.22187e-06	2.32566e-05	1.92213e-05	3.42127e-05	4.31221e-05	2.4694e-05	1.34104e-05	1.40648e-05	1.17937e-05	8.0549e-06	1.07634e-05	2.15974e-05	2.74663e-05	2.44837e-05	8.22999e-06
Q13151	0.000448211	0.000339099	0.000366591	0.000467029	0.000500482	0.000651408	0.00051509	0.000648102	0.000392806	0.000377637	0.000218615	0.000607714	0.000363178	0.000683076	0.000441652	0.000513152	0.000626771	0.000343528	0.000591458	0.00050651	0.000452214	0.000435244	0.000352669	0.000444763	9.95516e-05	0.00039465	0.000527377	0.000396498	0.000388302	0.000301588	0.00022234	0.000191262	0.000179775	0.000434439	0.000283799	0.000508469	0.000284684	0.000341537	0.000295219	0.000302304	0.000327831	0.000339783	0.000220907	0.000145457	0.000120594	0.000295112	0.000201531	0.000272279	0.000323815
Q8WXF1	0.000197794	0.000122087	0.000112253	0.000159709	0.000105858	0.000224034	0.000122694	0.000145085	0.000154144	0.000109815	4.96042e-05	0.000211935	6.11286e-05	0.000157778	6.50399e-05	0.000103324	0.000126881	0.000130945	0.000104267		0.000154473	0.000102028	0.000151587	6.93547e-05	0.000105002	0.000100912	9.70544e-05	8.77793e-05	7.77313e-05	9.51643e-05	9.13826e-05	6.41543e-05	6.67093e-05	0.00010522	5.99011e-05	0.000104691	7.49885e-05	6.71344e-05	0.000102386	7.04127e-05	4.14845e-05	7.77053e-05	5.51677e-05	7.27318e-05	3.28013e-05	9.04574e-05	8.48496e-05	0.000125562	6.37094e-05
Q14839	0.00018003	0.000117383	7.77352e-05	0.000344743	0.00014012	0.000396365	0.000303518	0.000250566	0.000160624	0.00011504	0.000185823	0.000260741	0.000137356	0.000334003	0.000209473	0.000138676	0.000161891	0.0001358	0.000130406	0.000159552	0.000140564	0.000162724	0.000169734	0.00016145	0.000138512	0.000104173	0.000151462	0.000226029	7.25427e-05	0.000211775	9.02193e-05	7.01325e-05	4.9001e-05	0.00017125	7.81069e-05	0.000161568	0.000161159	0.000135361	0.00016499	8.29012e-05	8.05321e-05	0.000102359	0.000114305	0.000157789	8.29834e-05	0.000106063	9.15356e-05	9.79782e-05	9.03147e-05
Q14669	2.01691e-05	1.82291e-05	1.51326e-05	6.30004e-05	1.63043e-05	4.96081e-05	2.57529e-05	4.64155e-05	3.65561e-05	2.74895e-05	1.36476e-05	4.67986e-05	8.68808e-06	8.94892e-06	3.22808e-05	2.10977e-05	1.09207e-05	1.55905e-05	8.67654e-06	2.59448e-05	1.53907e-05	1.59421e-05	2.44221e-05	2.20475e-05	2.38874e-05	4.04953e-05	2.8068e-05	4.41896e-05	2.29074e-05	1.32245e-05	1.19556e-05	9.30764e-06	1.05845e-05	4.31899e-05	8.80098e-06	4.11289e-05	1.21161e-05	3.18811e-05	1.81428e-05	1.19689e-05	5.82506e-06	1.66224e-05	5.78808e-06	9.29178e-06	1.25171e-05	1.71625e-05	9.10476e-06	1.31567e-05	5.31858e-06
P24298	1.27489e-05	2.74438e-05	1.02362e-05	6.17412e-06	2.37506e-05		9.68631e-06	2.3321e-06	2.68347e-05	1.65662e-05	5.07631e-06	9.37748e-06	4.0447e-05	1.26064e-05	9.93364e-06	1.65073e-05	1.92917e-05	5.59507e-06	1.29922e-05	2.14929e-06	1.14957e-05	4.10685e-05	1.04798e-05	1.09147e-05	1.28962e-05	9.91948e-06	9.33977e-06	2.39394e-06	6.80681e-06	4.80168e-06	4.02431e-05	5.9614e-05	2.56998e-05	3.0456e-05	4.26268e-05	3.29636e-05	2.89235e-05	1.74615e-05	5.6162e-05	5.07317e-05	7.42866e-05	7.58261e-05	8.06931e-05	6.62372e-05	2.58227e-05	4.38576e-05	3.08842e-05	2.3138e-05	3.88345e-05
P35914	6.57222e-05	6.93703e-05	0.00010439	6.45096e-05	7.55799e-05	3.38005e-05	8.12707e-05	8.55939e-05	0.000110389	5.66068e-05	4.25168e-05	5.69726e-05	7.28319e-05	4.73001e-05	3.77502e-05	2.63613e-05	0.000108269	3.40161e-05	8.13147e-05	8.39528e-05	0.000126296	7.80229e-05	3.52833e-05	0.000108261	0.000121595	0.0001177	0.00011529	0.000225066	0.000130362	9.9206e-05	0.00018741	0.00026811	0.000177951	9.27979e-05	0.000147576	0.000112088	0.000217942	0.000125663	0.000168606	9.79927e-05	0.000259552	0.000197923	0.00019151	0.000243164	0.000182561	4.2978e-05	0.00018527	7.74521e-05	0.000183086
P09622	0.000385695	0.000312602	0.000664885	0.00032538	0.000389183	0.000304059	0.000353512	0.000191661	0.000325134	0.000428223	0.000429028	0.000280834	0.000240032	0.000326605	0.000244463	0.000236758	0.000314135	0.000235813	0.000337968	0.000346775	0.000943453	0.000602762	0.000291667	0.000458558	0.000402631	0.000345949	0.000297354	0.000683372	0.000437845	0.000614518	0.000808553	0.00115472	0.00160048	0.000692044	0.000856008	0.00071543	0.00102233	0.000493611	0.000686416	0.000996664	0.00130878	0.00138168	0.000663669	0.00160387	0.00199494	0.000388141	0.00101023	0.000520892	0.00102797
Q02218	0.000242474	0.000471894	0.000488984	0.000470352	0.0004585	0.00041473	0.000427247	0.000319932	0.000466596	0.000453952	0.000429786	0.00033028	0.000459789	0.000407664	0.000509592	0.000436733	0.000580844	0.000424174	0.000532117	0.000441677	0.000356923	0.000645972	0.000339076	0.00048251	0.000485899	0.00054928	0.000466634	0.000490216	0.000236761	0.000393565	0.0004951	0.00112786	0.00120665	0.000734941	0.00125642	0.00059949	0.0015165	0.000639964	0.00102962	0.000934695	0.00172386	0.00133129	0.00111634	0.00197908	0.0025003	0.000804104	0.00122927	0.000866212	0.00184881
P12270	0.000197686	0.000220785	0.000224676	0.000445515	0.000284813	0.000567318	0.000413778	0.000518189	0.000508268	0.000288846	0.000288061	0.000438606	0.000167712	0.000353915	0.000335809	0.00027181	0.000333615	0.000253981	0.000196249	0.000256775	0.000302784	0.000158193	0.000270421	0.00017351	0.000198972	0.000257967	0.00027034	0.000340719	0.000170151	0.000177602	0.000130202	0.000172079	0.000131224	0.000308038	0.000193538	0.000358712	0.000206279	0.000338175	0.00026797	0.000224594	0.000149954	0.000221945	0.000181041	0.000171603	0.000141892	0.000233746	0.000252676	0.00025023	0.000168896
Q9H2U2	0.000204685	0.000245893	0.000235458	0.00029935	0.000261474	0.000311896	0.000186184	0.000195058	0.000233674	0.000297618	0.000233417	0.000219355	0.000232481	0.00016439	0.000218693	0.000234769	0.000291414	0.000243692	0.000287693	0.000201147	0.00034412	0.000298603	0.000219147	0.000250169	0.000236411	0.000295011	0.000238091	0.000415043	0.000310473	0.000291385	0.000291614	0.000432599	0.000346591	0.00034743	0.000514039	0.000398972	0.000352072	0.000388742	0.000332079	0.000342149	0.000336313	0.000431843	0.000531315	0.000425707	0.000556081	0.000359922	0.000348588	0.00028456	0.000435546
O00231	0.000218204	0.00021046	0.000213842	0.000360278	0.000226867	0.000438745	0.000228487	0.000227378	0.000362746	0.000224585	0.000167555	0.000321242	0.000229684	0.00023433	0.000331661	0.000184142	0.000241721	0.000162195	0.000170176	0.000200506	0.000238781	0.000206061	0.000249357	0.000228283	0.000140356	0.000182227	0.000277183	0.000150093	0.000205779	0.000251686	0.000175757	0.000173122	0.000121785	0.000264691	0.000186338	0.00032095	0.000202659	0.00017842	0.00023442	0.000147786	0.000181337	0.000230481	0.000192616	0.000193938	0.000148481	0.000141202	0.000190573	0.000134696	0.000115247
P49411	0.00198914	0.00163583	0.00164329	0.00125555	0.00129983	0.000835303	0.00141413	0.00185055	0.00145529	0.00171193	0.000609893	0.00175988	0.000987566	0.00155596	0.00173706	0.00166216	0.00149781	0.00111294	0.00130571	0.00136058	0.00202286	0.00144409	0.00092451	0.00118596	0.00162006	0.0012307	0.00118818	0.00168502	0.000997367	0.00165281	0.00212445	0.00296895	0.00269144	0.00183393	0.00237019	0.00155349	0.00274611	0.0018181	0.00207336	0.00229829	0.00317607	0.0028082	0.00219095	0.0022652	0.00358084	0.0017783	0.00214357	0.00177783	0.00256732
Q15287	5.27493e-05	1.91781e-05	2.3073e-05	2.34068e-05	2.3347e-05	5.44553e-05	2.20332e-05	2.03187e-05	4.41122e-05	2.20253e-05	3.98493e-05	2.66295e-05	1.00741e-05	6.95997e-05	2.51706e-05	3.85731e-05	1.28505e-05	3.45052e-05	3.77976e-06	1.78734e-05	5.98719e-05	1.73031e-05	3.62694e-05	1.66169e-05	5.15438e-05	7.7712e-06	3.55107e-05	2.67362e-05	3.46744e-05	5.94879e-05	2.70421e-05	1.06739e-05	1.2401e-05	9.51167e-06	6.10265e-06	1.76049e-05	1.06087e-05	1.06844e-05	1.98318e-05	1.61649e-05	8.77038e-06	7.06373e-06	1.05909e-05	2.22634e-05	1.24559e-05	1.44654e-05	2.6485e-06	2.66857e-05	2.62086e-06
O00629	9.57724e-05	3.73519e-05	6.21776e-05	8.56447e-05	5.09467e-05	6.35332e-05	7.81574e-05	0.000111123	9.87968e-05	5.07895e-05	7.04142e-05	7.96826e-05	1.56432e-05	5.59909e-05	4.82547e-05	3.52294e-05	4.98772e-05	3.51236e-05	3.90845e-05	2.29299e-05	0.000107463	6.15206e-05	7.00404e-05	5.9927e-05	3.0863e-05	5.18643e-05	4.6894e-05	5.15559e-05	5.04665e-05	0.000124474	4.83956e-05	2.94062e-05	3.94428e-05	4.73637e-05	3.0511e-05	6.85066e-05	4.56137e-05	6.17345e-05	7.34682e-05	3.481e-05	4.51719e-05	5.7891e-05	1.57054e-05	2.64496e-05	2.03351e-05	3.07813e-05	4.05705e-05	2.30745e-05	2.86852e-05
Q9BUR5	1.3326e-05	2.60103e-05	2.93175e-05	1.71394e-05	1.90173e-05	2.74307e-05	3.18198e-05	1.53058e-05	2.06825e-05	2.05153e-05	2.16823e-05	2.6154e-05	1.11628e-05	3.37376e-05	2.23685e-05	2.85865e-05	3.52751e-05	4.00944e-05	2.58844e-05	2.01844e-05	2.58911e-05	2.39463e-05	4.07971e-05	3.00417e-05	1.7291e-05	3.22843e-05	1.20564e-05	2.75769e-05	1.28124e-05	2.01277e-05	3.73523e-05	9.62841e-05	8.81404e-05	4.47882e-05	6.23102e-05	3.11343e-05	5.61038e-05	1.68977e-05	3.66929e-05	6.14896e-05	8.24254e-05	8.56407e-05	4.68012e-05	0.000109757	0.000129259	5.8281e-05	0.000140286	7.84167e-05	9.3711e-05
P38117	0.000326331	0.00045156	0.000340972	0.000393373	0.000569971	0.000225469	0.000367542	0.000383345	0.000292946	0.000393757	0.000126758	0.00029227	0.000269896	0.000222775	0.000327741	0.000423053	0.000427655	0.000346534	0.000391217	0.000337758	0.000475124	0.000498975	0.000333345	0.000584222	0.000374581	0.000425126	0.000426366	0.000447406	0.000301698	0.000437919	0.00050506	0.000900899	0.000657804	0.000510241	0.000876799	0.000535202	0.000930479	0.000598946	0.000503907	0.0005232	0.000879537	0.000629555	0.000737318	0.00128253	0.00108558	0.000617274	0.000615429	0.000561038	0.00079382
Q13045	0.000140836	9.24938e-05	0.000111432	9.82467e-05	6.48952e-05	7.87395e-05	7.45556e-05	7.17568e-05	0.000128799	0.000117235	0.000113464	0.000130427	8.74908e-05	7.09135e-05	0.000145213	0.000118303	0.000115707	0.000130478	0.000139949	9.31921e-05	0.0001559	0.000119722	0.000143307	0.000135474	0.000132204	0.000171084	0.000160423	0.000122125	0.00014063	0.000108793	9.65912e-05	7.63583e-05	7.5893e-05	7.73449e-05	4.57993e-05	5.58376e-05	7.87474e-05	5.99983e-05	0.000101452	0.000104412	8.37885e-05	9.5998e-05	8.43728e-05	6.60651e-05	9.7369e-05	0.000130964	9.16202e-05	0.000103177	9.3059e-05
P30153	0.000735745	0.000475178	0.000676869	0.000650032	0.00047528	0.000784937	0.000746273	0.000639023	0.000573223	0.00059245	0.000587355	0.00067119	0.000496363	0.000560317	0.000744648	0.00040202	0.000582383	0.000471342	0.000624803	0.000500933	0.000811118	0.000640784	0.000728362	0.000675615	0.000508471	0.000611953	0.000908661	0.000705083	0.000710521	0.000561471	0.00048167	0.000429844	0.000395364	0.000549522	0.00040945	0.000675134	0.00070938	0.00055816	0.00043115	0.000479627	0.000430772	0.000367883	0.000449785	0.000284243	0.000471698	0.000433925	0.000574309	0.000499301	0.000435621
O75964	0.000213801	0.000170741	0.000239193	0.000180361	0.000219842	0.000225094	0.000116038	0.000220904	0.000190756	0.000138677	8.50446e-05	0.00015238	0.000135583	0.000112096	0.000115976	5.91292e-05	0.000145823	0.000114454	0.000152389	0.000168975	0.000273841	0.000171442	0.000169683	0.000227664	0.000285624	0.000112648	0.000271303	0.000141204	0.000106887	0.000260131	0.000326511	0.000492144	0.000614994	0.000300502	0.000428628	0.000343106	0.000438223	0.00042427	0.000285748	0.000286643	0.000330179	0.000370368	0.000362199	0.000711037	0.000649522	0.000126845	0.000494658	0.000196574	0.000693964
Q1KMD3	0.000314166	0.000255194	0.000425805	0.00019183	0.000195889	0.000428067	0.000288388	0.000338391	0.000391535	0.000220834	0.000196796	0.000281551	0.000244021	0.000497646	0.000256992	0.000255988	0.000340763	0.000246397	0.000198045	0.000328673	0.000381745	0.00026923	0.000248124	0.000337571	0.000248092	0.000202087	0.000366688	0.000259894	0.000332465	0.000374248	0.00024775	0.000170325	0.000261125	0.000145006	0.000137737	0.000160714	0.000238448	0.000205448	0.000288011	0.000157628	0.000125524	0.00024485	0.000229585	0.000211017	0.000153738	0.000188916	0.000249593	0.000229516	0.000152584
Q96I99	0.00032307	0.000468615	0.000379712	0.000613615	0.000534338	0.000250974	0.000279921	0.000327348	0.000422491	0.000438658	0.000200916	0.000247004	0.000368961	0.000317819	0.000354382	0.000413147	0.000479089	0.000395823	0.000362247	0.000484202	0.000673217	0.000546584	0.00029681	0.000486977	0.000618657	0.000401272	0.000309062	0.000473279	0.000357727	0.000451168	0.000729077	0.00152411	0.00101317	0.000836884	0.0012072	0.000533458	0.00129179	0.000643826	0.00107454	0.000866847	0.00141889	0.00121295	0.00113323	0.00137352	0.00254794	0.000596654	0.000674202	0.0010343	0.00116861
Q9H773	8.84303e-05	5.39969e-05	3.8721e-05	5.35434e-05	1.69956e-05	1.10051e-05	7.48487e-05	8.49986e-05	2.48834e-05	6.48531e-05	4.26818e-05	7.01213e-05	3.91598e-05	4.59129e-05	9.29744e-05	4.00077e-05	3.68505e-05	1.58817e-05	2.56656e-05	1.98663e-05	9.93574e-05	4.18171e-05	4.74855e-05	2.07781e-05	3.41487e-05	6.51979e-05	1.88377e-05	8.9575e-05	4.13237e-05	6.16004e-05	2.53114e-05	2.45456e-05	1.95742e-05	1.52948e-05	1.33561e-05		2.75397e-05	2.00835e-05	1.27671e-05	1.27384e-05	2.31297e-05	1.11476e-05	1.5413e-05	1.17735e-05	1.07923e-05	2.72393e-05	1.03252e-05	1.25521e-05	4.72856e-06
Q6UXV4	2.81537e-05	5.0393e-05	4.01178e-05	3.12585e-05	4.44693e-05	3.56145e-05	1.95335e-05	3.30274e-05	3.42331e-05	4.1766e-05	1.77257e-05	3.22989e-05	3.82688e-05	3.63217e-05	3.69624e-05	4.99472e-05	2.87162e-05	2.79815e-05	4.56448e-05	3.54002e-05	7.20948e-05	5.23534e-05	2.16541e-05	3.25443e-05	2.97384e-05	5.7551e-05	2.98748e-05	6.08566e-05	1.33446e-05	1.76805e-05	6.44295e-05	0.000137226	0.000113879	5.31772e-05	9.60325e-05	6.38611e-05	7.9039e-05	7.57636e-05	8.16515e-05	6.24663e-05	0.000131612	0.00015639	0.000131269	0.000102184	0.000181266	9.29605e-05	5.13122e-05	5.79482e-05	0.000137717
P56134	2.90473e-05	2.97791e-05	4.05871e-05	5.1259e-05	4.12177e-05	5.26381e-05	3.82913e-05	4.57241e-05	4.71046e-05	4.45231e-05	4.83625e-05	4.40567e-05	3.8022e-05	2.33405e-05	3.80669e-05	3.17803e-05	4.13824e-05	4.32974e-05	4.33656e-05	4.20949e-05	8.90021e-05	4.29925e-05	3.05583e-05	6.15263e-05	2.26232e-05	4.77835e-05	4.87185e-05	4.97194e-05	5.45842e-05	4.58598e-05	6.22783e-05	8.18467e-05	0.000132797	8.42902e-05	0.000105542	9.55319e-05	9.56024e-05	3.35779e-05	5.86981e-05	9.03687e-05	0.000190183	0.000134638	0.000124115	0.000172683	0.000201591	5.92084e-05	0.000121807	7.82167e-05	0.000205385
P23786	0.000214294	0.000152021	0.000226849	0.000159055	0.000135288	5.20498e-05	0.00013716	0.000239042	0.000134676	0.000156104	0.000101188	0.000118032	9.21738e-05	0.000128719	0.000143634	0.000121938	0.000133754	0.000124223	0.000131441	9.55135e-05	0.000115302	0.000200532	0.000127424	0.000163322	7.23838e-05	0.000102102	0.000126438	0.000135723	0.000142557	0.000175168	0.000321547	0.000387775	0.000362502	0.000264959	0.000295451	8.9071e-05	0.000218335	0.000316862	0.00023636	0.000241293	0.000208805	0.000256372	0.000242725	0.000264858	0.000460858	0.000187614	0.000214234	0.000226481	0.000319154
Q9P2R7	0.000200327	0.000113204	0.000196511	0.000180642	0.000167682	0.000223857	0.000128986	0.000120992	0.00017319	0.000140325	0.000174518	9.16579e-05	0.000163947	0.000101702	0.000148453	0.00012315	0.000181705	9.87903e-05	0.000287264	0.000128711	0.000203024	0.00020574	0.000129669	0.000211923	0.000192308	0.000184368	0.000194727	0.00019616	9.96304e-05	0.000201238	0.000247978	0.000284986	0.000360551	0.000213854	0.000339922	0.000222496	0.000436404	0.000241173	0.000296695	0.000301265	0.00041942	0.000244764	0.000273824	0.000504037	0.000566662	0.000199053	0.000412735	0.000203332	0.000493457
Q86VP6	0.000662595	0.000486599	0.000521205	0.000486741	0.000475179	0.000601808	0.000390311	0.000373866	0.00049676	0.00055178	0.000326735	0.000536027	0.000451061	0.000700022	0.000509365	0.000510988	0.000399325	0.000487744	0.000481986	0.00036569	0.000674446	0.000402936	0.00050671	0.000604671	0.000487216	0.000448351	0.00066873	0.000432591	0.000552327	0.00066697	0.000408236	0.000432409	0.00038409	0.000511455	0.000421622	0.000478674	0.000369447	0.000352712	0.000442373	0.000449644	0.000315631	0.000465218	0.000430782	0.000422809	0.000317615	0.000422287	0.000355353	0.000464295	0.000343276
Q9UNM6	0.000176341	0.000170512	0.000216147	0.00024182	0.000186123	0.000472953	0.000257066	0.000326125	0.000311375	0.000128594	0.000164729	0.0001863	9.38072e-05	0.000274188	0.000198459	9.79104e-05	0.000206831	0.000159431	0.000171346	0.000232632	0.00016234	0.000234532	0.000291661	0.000189959	0.000195047	0.0001648	0.000241953	0.000155447	8.87109e-05	0.000180497	0.00014188	0.000141239	0.000141827	0.000160697	0.00015809	0.000304761	0.000206653	0.00020779	0.000217265	0.000107617	0.000151674	0.00011125	0.00010665	0.000182749	0.000120055	0.000104206	0.000196404	0.000128397	0.000111079
Q9BUJ2	0.000261051	0.00011786	0.000249395	0.000225595	0.000221847	0.000413078	0.000213161	0.000338792	0.000231261	0.000138662	0.000301299	0.000268378	0.000124674	0.000292494	0.000195496	0.000193806	0.00013006	0.000196695	0.000146746	0.000205574	0.000289776	0.000188108	0.000239907	0.000178974	0.000115952	0.000122144	0.000140074	0.000113351	0.000175435	0.000267065	0.000170887	9.95339e-05	0.000160824	0.000178341	0.000125023	0.000200084	0.000120932	0.000204214	0.000135343	0.000113155	0.000138019	0.000180036	0.000100575	0.0001416	5.40935e-05	0.000145276	0.000135175	0.000153822	9.24839e-05
Q9HC07	3.83749e-05	3.42672e-05	2.52806e-05	2.7251e-05	2.63449e-05	3.56637e-05	2.12432e-05	1.91969e-05	5.60729e-05	3.78607e-05	1.56985e-05	2.28261e-05	1.32463e-05	2.95051e-05	3.54073e-05	2.4463e-05	2.32467e-05	3.31313e-05	1.69659e-05	1.50398e-05	3.13102e-05	2.07923e-05	3.579e-05	2.37904e-05	2.63658e-05	3.9337e-05	4.61996e-05	3.70849e-05	2.93059e-05	4.62312e-05	2.11204e-05	1.62566e-05	1.125e-05	1.78515e-05	1.87753e-05	3.78575e-05	1.00464e-05	1.92699e-05	2.88364e-05	1.56344e-05	2.46269e-05	1.02067e-05	1.18925e-05	2.03875e-05	1.50096e-05	1.86216e-05	2.09688e-05	1.68414e-05	8.17396e-06
Q460N5	4.06778e-05	5.52555e-05	7.02242e-05	7.92536e-05	2.47201e-05	5.00392e-05	0.00010477	0.000121477	5.93637e-05	3.25276e-05	0.000104307	5.35996e-05	1.4225e-05	4.3851e-05	6.86338e-05	4.74499e-05	5.63004e-05	3.41785e-05	1.58194e-05	4.22204e-05	2.21358e-05	2.12533e-05	7.2482e-05	6.613e-05	4.38412e-05	5.12425e-05	0.000143429	5.67715e-05	3.96941e-05	2.02984e-05	1.22385e-05	2.57402e-05	2.09124e-05	5.15706e-05	1.16747e-05	3.4197e-05	3.92495e-05	3.83056e-05	3.05366e-05	2.18938e-05	2.1793e-05	1.78608e-05	7.01139e-06	1.55523e-05	1.59979e-05	2.87911e-05	2.84829e-05	2.45837e-05	4.50669e-06
Q9UFN0	3.33072e-05	6.88876e-05	0.000100751	0.000118588	0.000105091	0.000155182	0.000147548	7.39474e-05	7.73054e-05	7.24055e-05	9.80307e-05	4.30549e-05	8.62359e-05	0.000133824	8.87543e-05	4.80936e-05	0.000101632	6.67127e-05	0.000140426	5.10809e-05	5.09505e-05	0.000140098	7.77889e-05	0.000110599	6.65499e-05	6.74874e-05	3.4122e-05	8.56776e-05	5.15702e-05	8.19077e-05	9.40645e-05	0.000188286	0.000214821	0.000179531	0.000194293	0.000148322	0.000199559	0.000118645	0.000109617	0.000150706	9.25354e-05	0.000138995	0.000270199	0.00027018	0.000324264	6.59471e-05	0.000269836	0.00015454	0.000213574
Q16853	0.000137314	0.000729789	0.00020853	0.000249148	0.000441769	0.000147398	0.00015339	7.45707e-05	0.000226779	0.0003448	5.64462e-05	5.78457e-05	0.000845534	9.74727e-05	0.000106728	0.000333814	0.000414675	0.00032595	0.000433198	0.000425899	0.00014743	0.000428514	8.76185e-05	0.000243452	0.000212904	0.000376944	0.000194071	0.00022247	0.000817318	0.000285169	0.000630131	0.000662717	0.000584993	0.000570943	0.000613384	0.000638505	0.000668621	0.000899286	0.000509709	0.000605176	0.000497354	0.000862621	0.000579564	0.000557729	0.000280999	0.000474342	0.000615904	0.000650071	0.000736505
P21953	1.36154e-05	1.68869e-05	4.68483e-05	1.27883e-05	1.67763e-05	8.13263e-06	6.74563e-06	3.29112e-06	3.8161e-06	2.8157e-05	1.19661e-05	1.42859e-05	1.01995e-05	1.39012e-05	1.71265e-05	1.9397e-05	1.4837e-05	1.28677e-05	1.87304e-05	1.05931e-05	2.71503e-05	2.7977e-05	1.56002e-05	3.95543e-05	1.40264e-05	2.70695e-05	1.13111e-05	2.62901e-05	1.25707e-05	2.82717e-05	8.64271e-05	0.000110469	0.000218787	1.92433e-05	5.85497e-05	1.34197e-05	8.03765e-05	2.43122e-05	5.68986e-05	0.000114943	0.000240203	0.000152137	4.46936e-05	0.000174273	0.000153864	4.88239e-05	4.59422e-05	4.96566e-05	0.000106391
P12956	0.00081761	0.000719075	0.000701979	0.0011431	0.000869702	0.00149159	0.00111224	0.000966471	0.00102877	0.000724463	0.000728465	0.00103725	0.000724323	0.000598317	0.000779862	0.00081722	0.00064129	0.000695773	0.000581363	0.000900318	0.000799851	0.000758591	0.000869164	0.000725532	0.000635513	0.000758919	0.000914439	0.00090334	0.00085686	0.000770537	0.0005489	0.000509505	0.000532408	0.00103671	0.00061013	0.000927731	0.00057409	0.000795239	0.000854023	0.000649318	0.000569185	0.000678882	0.000674365	0.00062537	0.000381672	0.000578346	0.000575172	0.000623899	0.000486987
Q8N4P3	1.29643e-05	2.47782e-05	1.72709e-05	2.04365e-05	3.52454e-05	2.71813e-05	1.62561e-05	3.64105e-05	2.76462e-05	2.99649e-05		5.06494e-06	2.4013e-05	1.47161e-05	2.34675e-05	2.07145e-05	2.87121e-05	2.42144e-05	4.1378e-05	3.09432e-05	1.81275e-05	1.32215e-05	1.90424e-05	4.14026e-05	2.68913e-05	1.17725e-05	2.08792e-05	1.74085e-05	3.2865e-05	2.01936e-05	2.77426e-05	9.86122e-05	3.61517e-05	5.25865e-05	5.56118e-05	3.75514e-05	5.46991e-05	8.47933e-05	4.45994e-05	5.6222e-05	2.62422e-05	5.03588e-05	7.94917e-05	4.34901e-05	8.34957e-05	3.37442e-05	4.79524e-05	3.8492e-05	0.000102715
P04844	0.000478772	0.00119514	0.000891751	0.00134423	0.00143805	0.00144718	0.00052992	0.000814912	0.00107275	0.00139249	0.00051307	0.00079655	0.00088332	0.000878816	0.00155065	0.00118114	0.00106078	0.00165237	0.00102949	0.000887816	0.00074833	0.000962128	0.000993267	0.00137566	0.00107892	0.00120155	0.0011213	0.000966311	0.000814184	0.000804119	0.000942073	0.00141661	0.00113987	0.00170358	0.00174709	0.00157492	0.00111082	0.0013024	0.0016753	0.00191135	0.00140655	0.00126647	0.00136061	0.00138412	0.0017204	0.00157316	0.00137296	0.00176083	0.00105955
Q9NPQ8	1.74219e-05	2.33118e-05	2.33096e-05	5.42901e-05	2.43013e-05	5.06355e-05	3.50894e-05	4.45456e-05	3.04318e-05	3.49699e-05	2.99279e-05	5.64242e-05	3.9211e-05	3.83809e-05	3.59482e-05	3.08896e-05	3.38353e-05	3.78245e-05	3.3302e-05	3.81817e-05	1.45979e-05	2.00276e-05	2.52659e-05	2.73041e-05	2.8299e-05	2.9814e-05	5.26591e-05	3.82427e-05	3.18049e-05	1.56297e-05	1.04743e-05	1.70304e-05	1.56647e-05	4.57268e-05	2.14275e-05	3.59317e-05	3.08435e-05	4.91144e-05	2.56548e-05	2.64027e-05	1.30545e-05	3.52819e-05	2.9849e-05	2.00702e-05	1.47085e-05	3.06352e-05	1.50482e-05	2.79384e-05	1.8228e-05
P42574	4.36584e-05	3.68109e-05	3.71328e-05	6.06496e-05	5.26065e-05	2.32028e-05	4.22213e-05	5.16565e-05	3.65451e-05	6.59044e-05	1.43691e-05	5.60198e-05	2.26158e-05	7.79667e-05	5.00698e-05	5.20561e-05	5.92306e-05	4.46128e-05	4.11836e-05	3.40686e-05	4.52487e-05	3.05439e-05	5.67515e-05	5.22764e-05	5.11092e-05	7.14446e-05	6.04034e-05	3.30692e-05	4.79158e-05	4.14739e-05	3.62632e-05	1.39522e-05	1.93618e-05	1.60238e-05	3.1608e-05	4.67496e-05	3.2188e-05	1.80916e-05	2.61504e-05	4.00368e-05	4.81587e-06	2.65476e-05	1.95437e-05	2.20764e-05	1.34196e-05	4.50879e-05	3.40678e-05	4.07004e-05	1.6579e-05
Q15459	0.000269341	0.00020751	0.0002317	0.000228127	0.000158261	0.000333565	0.000227979	0.000227418	0.000257164	0.00018172	0.000190591	0.000370351	0.000150522	0.000440414	0.000173416	0.000159862	0.000153374	0.000181899	0.000142745	0.000213679	0.000223075	0.000204594	0.000248617	0.000132375	0.000175228	0.000215895	0.000226333	0.000214018	0.000153111	0.000219306	0.000146024	0.00015397	0.000102276	0.000161116	0.000105646	0.000194702	0.000103165	0.000114341	0.000205413	0.000119025	6.24771e-05	0.000125561	0.000170476	0.000183419	6.68196e-05	9.3662e-05	0.000133028	0.000188352	9.46754e-05
O75323	2.59127e-05	5.47539e-05	7.53208e-05	0.000115383	3.76712e-05	8.84782e-05	8.55237e-05	8.29804e-05	5.30032e-05	4.2213e-05	6.25074e-05	3.85056e-05	9.96259e-05	4.45855e-05	0.000103343	3.47633e-05	0.000102373	5.59418e-05	0.000209401	7.10002e-05	7.37985e-05	9.50176e-05	5.20284e-05	0.000108827	0.000151997	5.60645e-05	2.6806e-05	3.86165e-05	4.6744e-05	5.24547e-05	5.64901e-05	0.000171784	0.000157887	0.000147468	0.00012542	6.57442e-05	0.000227723	0.000128357	8.69543e-05	7.49548e-05	0.000169963	0.000134262	0.000249796	0.000205376	0.000286312	6.33962e-05	0.000245188	0.000112464	0.000360778
Q9NUB1	0.00010181	6.5173e-05	0.000100646	0.000327658	0.000107345	0.000168761	0.000152036	0.000112571	6.07636e-05	0.000203939	7.94555e-05	7.75197e-05	5.17261e-05	6.1812e-05	9.69223e-05	7.49597e-05	0.000134471	4.89965e-05	0.000190418	8.40969e-05	4.55082e-05	0.00020312	6.12216e-05	0.000117311	0.000175109	0.000115641	5.70634e-05	9.2999e-05	9.37987e-05	0.000219331	0.000272654	0.000351811	0.00040072	0.00028024	0.00038192	0.000219954	0.000446812	0.000231822	0.000209658	0.000291536	0.000590314	0.000423322	0.000297907	0.000571814	0.000827272	0.000172037	0.000391699	0.000156516	0.000615278
P46952	1.13247e-05	1.58267e-05	1.46774e-05	3.5781e-05	1.35039e-05	1.33803e-05	3.98101e-05	2.29743e-05	1.18063e-05	2.81304e-05	9.37836e-06	8.33956e-06	3.09218e-05	5.90918e-06	1.14302e-05	5.53942e-05	2.4245e-05	6.66714e-06	2.88265e-05	1.22158e-05	5.56724e-06	4.22177e-05	5.92437e-06	8.95209e-06	1.6942e-05	1.29865e-05	1.15133e-05	5.73061e-05	1.08621e-05	2.67957e-05	3.88246e-05	2.31156e-05	3.12726e-05	4.29028e-05	2.12101e-05	3.75905e-05	3.86758e-05	4.03386e-05	2.12733e-05	3.38878e-05	1.62246e-05	3.13383e-05	6.05727e-05	2.48463e-05	3.27204e-05	6.86548e-05	2.22849e-05	1.58686e-05	5.93537e-05
Q9UKU7	1.93906e-05	1.62882e-05	3.33443e-05	9.46398e-06	2.83879e-05	6.8888e-06		4.61309e-06	4.43197e-06	2.18288e-05	6.36378e-06	2.37412e-05	1.75563e-05	1.35777e-05	1.51385e-05	1.94228e-05	2.63814e-05	1.57984e-05	5.25397e-05	1.0073e-05	2.11409e-05	4.05037e-05	1.45957e-05	2.74996e-05	2.08243e-05	1.74893e-05	8.19511e-06	1.50697e-05	1.65317e-05	2.28898e-05	3.18527e-05	3.79943e-05	5.88402e-05	1.51634e-05	4.57857e-05	1.19069e-05	5.66832e-05	1.33829e-05	1.6579e-05	3.35644e-05	5.67375e-05	7.74264e-05	2.86298e-05	6.93645e-05	5.36331e-05	3.48256e-05	4.63157e-05	3.18907e-05	7.18184e-05
Q9UHG3	4.53801e-05	0.000165108	9.68047e-05	0.000171916	0.000164367	0.000198215	0.000124681	0.000123031	0.000117363	0.000203056	0.000135663	8.14441e-05	0.000158016	0.00016735	0.000148031	0.000133806	0.000193991	0.00011498	0.000181595	0.000145723	9.69914e-05	0.000174534	8.19257e-05	0.000103191	0.000150312	0.000141152	0.000113019	0.000149893	0.000101274	0.000124575	0.000100877	0.000247742	0.00012646	0.00021471	0.000223984	0.000181097	0.00020702	0.000171509	0.000178224	0.000173479	0.000226677	0.000174408	0.00021847	0.000302381	0.000237301	0.000152987	0.00026226	0.000178677	0.000293075
P36957	0.000278453	0.000383379	0.000241375	0.00032519	0.000281707	0.000266555	0.000268184	0.000274617	0.000245007	0.000245869	0.000442575	0.00022059	0.000259528	8.94592e-05	0.000281918	0.000305621	0.000434033	0.000212642	0.000292269	0.00020876	0.000256094	0.000303962	0.00022873	0.000250247	0.000324736	0.000271416	0.000280147	0.000433856	0.000189938	0.000266496	0.000387593	0.000675253	0.000468886	0.0004857	0.000520321	0.000392458	0.000554104	0.000486173	0.000519321	0.000512295	0.000735035	0.000539296	0.000754962	0.000842288	0.00136962	0.000424731	0.000671929	0.000429777	0.000811025
Q15436	0.000183196	0.000241978	0.000258144	0.000241595	0.000181082	0.00016146	0.000277433	0.000355266	0.000177023	0.000167504	0.000147962	0.000145941	0.000154266	0.000259627	0.000151294	0.000168652	0.000219183	0.00019168	0.000164634	0.0002133	0.000160469	0.000120352	0.000133952	0.000152919	0.000150878	0.000130935	0.000161596	0.000161328	0.0001794	0.000235537	0.000135562	0.000123447	0.000149235	0.000151369	8.32686e-05	0.000178427	0.00020283	0.000189141	0.000238899	0.000130764	7.90553e-05	0.000100796	7.72468e-05	0.000108108	5.4977e-05	0.000116522	0.000152633	0.000167832	7.56535e-05
P24043	5.38556e-06	4.35896e-05	1.98873e-05	1.57042e-05	3.81189e-05	9.21247e-06	2.2383e-05	7.39574e-06	2.07681e-05	3.00302e-05	1.44844e-05	2.22823e-06	0.000105529	1.3161e-05	2.09051e-05	8.55485e-05	2.21026e-05	1.40389e-05	3.96936e-05	9.91688e-05	1.17149e-05	1.742e-05	1.4566e-05	2.52738e-05	3.75595e-05	4.08037e-05	1.29785e-05	1.69245e-05	2.54371e-05	1.7362e-05	8.13288e-06	7.99348e-05	3.02913e-05	4.2348e-05	6.61656e-05	2.74372e-05	5.98165e-05	6.32096e-05	4.06253e-05	6.65296e-05	6.69066e-05	4.05797e-05	0.000147972	7.27749e-05	9.5238e-05	6.7398e-05	4.09845e-05	2.18194e-05	7.80533e-05
P13591		1.7206e-05	9.16027e-06	5.92132e-06	1.45719e-05	1.04281e-05	8.62727e-06	6.64997e-06		1.54522e-05	6.48322e-06	8.15084e-06	1.36634e-05		1.28428e-05	1.04054e-05	1.99379e-06	1.44459e-05	5.38952e-06	9.25484e-06		6.64293e-06	6.79088e-06		9.60131e-06	1.32908e-05	4.83916e-06	9.08278e-06	4.72618e-06	1.28567e-05	1.32096e-05	7.68113e-05	2.91508e-05	2.16855e-05	3.93039e-05	2.55676e-05	2.23108e-05	3.80785e-05	1.61539e-05	2.69707e-05	2.97433e-05	6.02673e-05	5.90555e-05	2.07695e-05	2.09751e-05	2.96042e-05	7.08398e-06	2.58158e-05	3.19898e-05
Q7Z406	0.000602585	0.000808967	0.00114412	0.000550146	0.000538704	0.00055938	0.00184113	0.000503618	0.00107509	0.000457728	0.000687154	0.000566907	0.00068458	0.00124481	0.000426818	0.000947471	0.00118998	0.000373562	0.000988251	0.000443606	0.00136624	0.00112531	0.00165863	0.000777389	0.00150812	0.000856471	0.00188982	0.00145514	0.000722484	0.00101113	0.00035186	0.00026337	0.000282021	0.000263802	0.000220707	0.000599562	0.000336979	0.000343647	0.000754729	0.00029357	0.000256614	0.000194202	0.000236663	0.000222917	0.000195443	0.000427894	0.000307873	0.000368675	0.000273341
Q12965	4.36169e-05	0.00012128	1.64535e-05	4.50862e-05	3.11725e-05	6.34163e-05	5.05118e-05	7.04059e-05	0.000180442	3.81189e-05	9.15969e-05	0.000107656	5.24033e-05	9.77502e-05	6.54438e-05	6.20233e-05	5.57739e-05	6.92288e-05	3.18493e-05	7.27569e-05	4.84718e-05	3.72959e-05	3.87654e-05	3.95758e-05	6.23556e-05	0.000103712	8.60031e-05	7.90091e-05	2.58791e-05	4.47305e-05	3.25597e-05	6.18525e-05	1.02635e-05	4.06503e-05	1.97751e-05	4.79172e-05	2.90186e-05	4.86656e-05	0.000112057	2.77403e-05	3.25938e-05	4.80688e-05	3.90422e-05	3.96155e-05	2.85439e-05	4.26379e-05	2.81481e-05	4.41828e-05	2.6873e-05
P24928	7.51052e-05	4.80347e-05	5.62997e-05	6.60536e-05	2.82514e-05	0.000104627	7.53242e-05	8.43312e-05	9.44311e-05	3.63824e-05	4.66936e-05	0.000121877	2.75694e-05	9.29002e-05	4.54276e-05	3.70969e-05	4.34985e-05	5.41823e-05	3.14375e-05	4.85852e-05	6.01006e-05	2.01501e-05	3.85029e-05	3.41158e-05	2.91102e-05	4.1932e-05	5.79352e-05	6.80066e-05	3.83997e-05	4.43293e-05	4.23339e-05	2.91517e-05	3.15205e-05	2.8681e-05	1.83405e-05	5.56418e-05	4.3771e-05	5.50597e-05	6.17163e-05	2.50202e-05	2.6658e-05	4.70949e-05	2.4569e-05	3.78062e-05	2.0932e-05	2.83447e-05	3.32943e-05	4.0237e-05	2.25679e-05
Q32P28	7.49156e-05	2.83239e-05	4.22627e-05	1.72637e-05	9.31882e-05	5.97054e-05	3.52249e-05	2.74958e-05	4.2855e-05	1.42744e-05	2.45045e-05	2.20749e-05	6.41977e-05	3.98524e-05	6.18045e-05	5.30384e-05	5.58975e-06	4.13702e-05	2.74893e-05	4.7651e-05	2.53336e-05	1.36743e-05	1.05595e-05	9.31127e-06	1.69644e-05	9.33639e-06	2.38241e-05	5.8359e-05	3.03442e-05	4.87449e-05	1.88835e-05	7.68851e-06	8.25897e-06	7.89294e-06	2.25842e-05	8.23503e-06	1.0861e-05	1.31272e-05	6.14047e-06		6.3576e-06		4.32615e-06	8.64571e-06	3.24512e-06	1.09847e-05	2.20682e-06	1.08465e-05	3.56613e-06
P00505	0.00044678	0.000381978	0.00072924	0.000571598	0.000484087	0.000656243	0.000751874	0.000390781	0.000351069	0.000599186	0.000921731	0.00056559	0.000335872	0.000428255	0.000354695	0.00036467	0.000635579	0.000363911	0.000497857	0.000298626	0.00061159	0.000687408	0.000520815	0.000828356	0.000367733	0.00033572	0.000460374	0.000675251	0.00048112	0.000627024	0.000898478	0.00116563	0.00179086	0.000931761	0.00100331	0.000815778	0.00123189	0.000736143	0.000808403	0.000991259	0.00243679	0.00203492	0.00123854	0.00211914	0.00200927	0.000771659	0.00144425	0.000859566	0.00141921
Q9UMS4	0.000315755	0.000177859	0.000225589	0.000306444	0.000180955	0.000438865	0.000428804	0.000274016	0.000335909	0.000147066	0.000354901	0.000285665	0.000141352	0.000380136	0.000180435	0.000197408	0.000199341	0.000124265	0.000205735	0.000169267	0.000301043	0.000130665	0.000163048	0.000112969	0.000196153	0.000161609	0.000163314	0.000222503	0.000207431	0.000309017	0.000161641	0.000114287	0.000120426	0.000156244	9.96936e-05	0.000175255	0.000183636	0.000135984	0.000222397	0.000142902	0.000176597	0.000129051	0.000130891	0.000124236	7.77081e-05	0.00013575	0.00018157	9.67784e-05	0.000117163
Q13087	0.00018684	0.000127085	9.18968e-05	0.000229712	0.000621745	6.668e-05	8.92232e-05	1.33232e-05	4.39766e-05	0.000191528	5.11784e-05	1.04859e-05	3.11195e-05	2.91161e-05	3.19872e-06	0.000130212	0.000109584	0.000161847	0.000129568	1.96337e-05	6.30642e-06	0.000271302	5.46483e-05	0.000134662	0.000543751	0.000172917	7.09808e-05	2.01971e-05	8.40563e-05	1.65826e-05	0.000332638	0.00121198	0.000280347	0.00119353	0.0015503	0.000244936	0.000920907	0.000541013	0.000759079	0.000806538	0.00065576	0.000335345	0.000533787	0.000769235	3.81375e-05	0.000626468	0.000456392	0.000281766	0.000570333
Q8IY67	4.72089e-05	1.86695e-05	3.62763e-05	3.97454e-05	2.39587e-05	7.22484e-05	5.96797e-05	6.52511e-05	3.02722e-05	1.87497e-05	4.9954e-05	4.73132e-05	1.91337e-05	2.96629e-05	3.96742e-05	2.15425e-05	1.39065e-05	1.72567e-05	1.02277e-05	5.69205e-06	4.53819e-05	1.70427e-05	2.83166e-05	2.44197e-05	1.36181e-05	1.72002e-05	3.15879e-05	2.60244e-05	4.34739e-05	2.89602e-05	1.80467e-05	8.20311e-06	1.5337e-05	3.03124e-05	1.29764e-05	3.4328e-05	2.76069e-05	2.12225e-05	1.57824e-05	1.36975e-05	1.27781e-05	2.15683e-05	1.12946e-05	1.15565e-05	7.41739e-06	1.22748e-05	1.35831e-05	1.38078e-05	6.68801e-06
Q15057	3.00629e-05	2.176e-05	2.00471e-05	5.08097e-05	1.40399e-05	1.99105e-05	3.58821e-05	3.65949e-05	4.26954e-05	1.67126e-05	2.04058e-05	2.00597e-05	2.60026e-05	1.69129e-05	2.10553e-05	2.16857e-05	2.42309e-05	3.05496e-05	3.08398e-05	1.76634e-05	2.70646e-05	1.87185e-05	1.58456e-05	1.00674e-05	2.33514e-05	1.85159e-05	2.7366e-05	1.44828e-05	2.36028e-05	2.44727e-05	2.79348e-05	1.80928e-05	1.37969e-05	4.4065e-05	9.32393e-06	2.8405e-05	2.98249e-05	2.70569e-05	3.56436e-05	1.1298e-05	1.4404e-05	1.38262e-05	2.1641e-05	1.66657e-05	9.54385e-06	2.18132e-05	1.94836e-05	2.36567e-05	1.70688e-05
Q96A26	7.32042e-05	0.000111326	7.26474e-05	0.000159371	0.000142505	0.000105461	0.00015186	0.000129636	0.000156862	4.62198e-05	3.98509e-05	7.95141e-05	8.29059e-05	0.000148858	9.12319e-05	7.59975e-05	0.000211104	6.48581e-05	0.000136603	0.000131169	0.000206001	0.000178369	6.65109e-05	0.000204399	0.000112934	5.88028e-05	6.3827e-05	0.000115812	7.09921e-05	4.47899e-05	0.000153587	0.000330758	0.000277815	0.00030271	0.00031457	0.000152537	0.000213936	0.000214549	0.000229346	0.000157799	0.000312647	0.000433669	0.000281355	0.000549123	0.000416829	0.00011738	0.000333789	0.000164756	0.000485946
Q12874	0.000130952	0.000146794	7.932e-05	0.000164705	9.96041e-05	0.000181497	9.05063e-05	0.000120205	7.28489e-05	8.05804e-05	6.99098e-05	0.000139746	7.70031e-05	0.000277452	0.000157034	0.000110197	9.86002e-05	0.000100568	8.60705e-05	0.000102903	0.000125029	0.000102845	0.000126671	9.18595e-05	3.76017e-05	8.66436e-05	9.84406e-05	0.000105675	0.000102642	0.000133171	7.32424e-05	8.45593e-05	4.6544e-05	0.000109087	6.9682e-05	8.70242e-05	6.88018e-05	6.80731e-05	5.55841e-05	5.66867e-05	3.56707e-05	5.35213e-05	7.04228e-05	9.88486e-05	8.19328e-05	0.000103382	6.92648e-05	7.76815e-05	5.88628e-05
Q13616	7.68166e-05	3.49954e-05	3.3077e-05	8.00509e-05	4.53967e-05	0.000105333	0.000111772	8.32169e-05	8.10744e-05	5.84847e-05	6.5047e-05	0.000105196	4.09587e-05	9.2348e-05	5.56331e-05	6.65963e-05	4.88222e-05	4.59955e-05	3.36709e-05	0.000120043	5.32654e-05	1.62209e-05	5.94802e-05	2.82746e-05	5.17242e-05	6.43372e-05	6.04921e-05	8.3433e-05	2.60971e-05	2.04096e-05	4.53994e-05	2.74842e-05	2.1833e-05	5.54849e-05	3.77468e-05	5.85714e-05	5.89766e-05	4.87174e-05	6.43324e-05	4.60724e-05	2.73706e-05	4.64076e-05	3.05548e-05	7.25258e-05	4.012e-05	5.5754e-05	3.46051e-05	3.47949e-05	2.3292e-05
P21912	7.99684e-05	0.000213774	0.000183917	7.95099e-05	0.000122339	9.52957e-05	0.000127084	0.000137154	0.000215005	0.000126986	6.83775e-05	7.34146e-05	0.000128046	0.000261191	0.000141225	0.000204054	0.000125664	0.000180706	9.68976e-05	9.51603e-05	0.000207964	0.000189155	0.000125153	0.000122544	0.000138526	0.000138034	0.00021532	0.000124778	9.45372e-05	0.000129152	0.000159208	0.000662717	0.000413042	0.000141177	0.0002676	0.000217473	0.000261034	0.000227691	0.000331245	0.000317722	0.000382418	0.000324516	0.000364794	0.000869553	0.000723474	0.000350621	0.000268286	0.00040237	0.000331575
Q7Z3B4	2.77464e-05	1.90374e-05	1.75106e-05	4.37668e-05	3.68651e-05	5.09659e-05	5.97422e-05	7.68976e-05	3.00594e-05	3.94028e-05	3.66664e-05	5.58299e-05	2.71151e-05	3.67597e-05	3.84068e-05	4.88234e-05	5.53831e-05	3.30256e-05	3.67366e-05	2.68278e-05	4.57916e-05	2.88432e-05	3.06089e-05	1.75854e-05	2.667e-05	4.66346e-05	3.33009e-05	4.49528e-05	3.50342e-05	2.80785e-05	1.06388e-05	2.0758e-05	1.14444e-05	2.32592e-05	2.78769e-05	3.28899e-05	2.96163e-05	5.73627e-05	1.93421e-05	2.81599e-05	1.72871e-05	3.22132e-05	3.37306e-05	2.13802e-05	1.7788e-05	4.86645e-05	4.15518e-05	3.14584e-05	2.4451e-05
P46940	0.00184361	0.00225671	0.00192213	0.0022021	0.00225313	0.00222757	0.00182537	0.00174511	0.00291045	0.00274992	0.00309431	0.00217487	0.00161423	0.00178532	0.00231622	0.00241117	0.00223254	0.00233179	0.00217503	0.00171958	0.00175085	0.00205937	0.00168633	0.00183425	0.00197128	0.00243949	0.00214063	0.00177489	0.00243645	0.00252826	0.0015613	0.00145875	0.00142029	0.001937	0.00167455	0.00237486	0.00153951	0.00190678	0.0017927	0.00182378	0.00153877	0.00168606	0.00141045	0.00148412	0.00111008	0.00213769	0.00170113	0.00177953	0.00139584
P31939	0.000772501	0.000522662	0.000538984	0.000559417	0.000501132	0.000728125	0.00104874	0.00074244	0.000600286	0.00067323	0.000528204	0.000625084	0.000356784	0.00042034	0.000601618	0.000392474	0.000518009	0.000459512	0.000602268	0.000491243	0.000551295	0.000497629	0.000485899	0.000432079	0.000481619	0.000398649	0.000592681	0.000485931	0.000442914	0.00060845	0.000414604	0.000371052	0.000390607	0.000446143	0.000471824	0.000472373	0.000434414	0.000390136	0.000467587	0.000295837	0.000342538	0.000395171	0.000353659	0.000355213	0.000304944	0.000367335	0.000375279	0.000471429	0.000328178
O95758	4.65677e-05	3.29415e-05	4.33237e-05	4.84494e-05	2.76255e-05	6.96979e-05	7.23021e-05	3.84107e-05	7.45874e-05	2.18538e-05	4.68247e-05	8.95349e-05	2.24321e-05	3.60035e-05	4.68298e-05	3.35507e-05	2.0272e-05	3.3973e-05	4.42378e-05	3.43126e-05	6.18794e-05	1.57225e-05	4.07617e-05	5.21762e-05	5.31346e-05	4.94265e-05	6.70504e-05	3.67588e-05	3.74868e-05	4.8158e-05	3.21768e-05	1.9694e-05	2.89175e-05	4.53817e-05	1.73281e-05	4.09153e-05	4.32284e-05	3.18042e-05	4.55759e-05	1.83345e-05	3.15494e-05	3.56242e-05	2.05625e-05	1.57633e-05	1.74249e-05	2.78185e-05	1.78205e-05	2.18612e-05	1.40109e-05
O95232	0.000106993	8.52412e-05	5.92935e-05	7.60264e-05	6.65601e-05	8.30146e-05	6.46192e-05	9.37831e-05	8.38443e-05	7.43446e-05	3.12928e-05	7.37148e-05	4.91154e-05	0.000127903	8.49335e-05	5.15927e-05	4.81276e-05	4.82222e-05	3.21839e-05	3.72894e-05	5.67137e-05	2.26326e-05	3.95023e-05	4.51285e-05	5.09248e-05	6.29783e-05	3.93144e-05	6.26564e-05	4.40543e-05	4.60059e-05	4.42075e-05	3.78958e-05	3.34805e-05	4.30795e-05	3.63985e-05	4.25029e-05	5.17909e-05	3.87633e-05	6.07345e-05	4.85933e-05	3.22113e-05	3.27914e-05	3.51318e-05	4.95635e-05	3.5031e-05	4.67752e-05	3.16224e-05	3.79185e-05	2.06937e-05
O14558	2.87078e-05	0.000152163	5.78932e-05	9.50132e-05	0.000189244	3.57358e-05	7.91799e-05	1.50462e-05	7.1772e-05	0.000151853	2.84366e-05	3.74487e-06	0.000616011	2.45485e-05	1.07913e-05	0.000219959	9.58057e-05	2.89549e-05	0.000145428	0.000229014	8.88962e-06	8.3296e-05	8.03507e-06	2.56398e-06	5.43159e-05	0.00013936	2.74395e-05	5.72367e-05	8.92232e-05	8.1239e-05	0.000226634	0.00028309	0.00034667	0.00029741	0.000382548	0.000545846	0.000350177	0.000411647	0.000442543	0.000419532	0.000217946	0.000297684	0.000273927	0.00020072	0.000113124	0.0002612	0.000314621	0.000306538	0.000511257
Q7L1Q6	0.000303153	5.23127e-05	0.000150747	0.000141833	6.32608e-05	0.000242403	0.000118474	0.000153286	8.75484e-05	9.37051e-05	0.000114553	0.000125038	3.55074e-05	7.95852e-05	0.000136056	7.68854e-05	0.000125571	7.41843e-05	9.82445e-05	0.00013323	6.61711e-05	0.000138733	8.77766e-05	8.89389e-05	9.34043e-05	7.45289e-05	0.000124803	6.21585e-05	5.92278e-05	9.86909e-05	0.000181565	4.39636e-05	8.63614e-05	0.000101601	5.55259e-05	0.00011091	6.79841e-05	0.000105644	8.48497e-05	4.83989e-05	5.10274e-05	3.82897e-05	2.69485e-05	3.61576e-05	4.96571e-05	6.55698e-05	8.29028e-05	5.75736e-05	3.16254e-05
Q92945	0.000685308	0.000224094	0.000480116	0.000488196	0.0003672	0.000968308	0.000400596	0.000450406	0.000551232	0.000426166	0.000273559	0.000570675	0.000302888	0.000758559	0.000532462	0.000372329	0.000332096	0.000314344	0.000453073	0.000388533	0.00052422	0.000289013	0.000310257	0.000227758	0.000315096	0.00025599	0.000492507	0.000497439	0.000189685	0.000383907	0.000269135	0.00015288	0.000192468	0.000275492	0.000212418	0.000325439	0.000186913	0.000295262	0.00028131	0.000291897	0.000152529	0.000249185	0.000234679	0.000258518	0.000149435	0.000233103	0.000263916	0.000250259	0.000286282
O00161	8.40232e-05	0.000143715	7.89161e-05	7.78646e-05	0.000100756	7.23169e-05	9.79898e-05	5.80901e-05	0.000135688	9.88489e-05	0.000105238	8.72709e-05	7.16821e-05	0.000135609	7.76594e-05	8.27376e-05	6.76079e-05	7.54837e-05	8.93249e-05	7.62867e-05	0.000253831	7.95825e-05	7.96739e-05	7.32296e-05	6.14351e-05	0.000117285	9.89348e-05	0.000107932	3.54674e-05	4.85071e-05	5.90127e-05	9.18386e-05	3.95439e-05	4.64528e-05	6.20254e-05	8.23965e-05	5.96941e-05	5.78615e-05	7.12871e-05	6.06978e-05	6.91664e-05	6.94352e-05	5.59044e-05	9.28974e-05	3.5083e-05	6.00268e-05	4.46015e-05	3.74163e-05	5.29007e-05
Q15008	0.000139446	8.42581e-05	0.000104974	0.000164727	0.000157302	0.000218667	0.00019075	0.00018391	0.000127327	0.00015444	0.000123797	0.000217294	0.000122165	0.000144256	0.000173547	0.000138293	0.000122384	0.00010589	9.27481e-05	0.00012312	0.000154763	0.000143155	0.000133471	0.000142915	9.6632e-05	0.000141477	0.00021296	0.000150693	0.000113757	0.000135556	8.36351e-05	8.41064e-05	7.59005e-05	0.00011956	0.000107703	0.000161233	0.000149502	0.000108281	8.94175e-05	0.000142945	7.89796e-05	8.56585e-05	0.000124685	8.16676e-05	0.000111536	0.000137506	0.000105575	9.35025e-05	6.22815e-05
O95373	0.000196494	9.75623e-05	9.5119e-05	0.000154255	9.55028e-05	0.000231851	0.000331563	0.000245436	0.000126697	0.000148822	0.000233772	0.000290782	9.22859e-05	0.000188093	0.00026251	8.42776e-05	0.000148668	0.000163394	0.00011522	0.000110116	0.000139358	9.99427e-05	0.000206807	6.13742e-05	0.000149588	0.000115683	0.000104928	0.000188675	9.82161e-05	8.61821e-05	7.78877e-05	3.70815e-05	4.89036e-05	8.18665e-05	5.56841e-05	7.51383e-05	0.000105922	8.80815e-05	5.86064e-05	0.000106124	8.27813e-05	7.27093e-05	7.06219e-05	8.00598e-05	6.63555e-05	7.34777e-05	9.65215e-05	0.000116575	5.14777e-05
P21266	3.88517e-05	0.000281661	0.000303777	0.000318356	0.000152398	8.36109e-05	0.000162952	0.000483055	0.000100659	0.000316887	8.77366e-05	4.16181e-06	0.000167074	0.000159402	0.000262456	0.000219959	0.000488019	0.000115683	0.000290924	6.38895e-05	0.00020005	0.000145069	9.73595e-05	0.000188407	0.000135457	0.000165665	0.000149166	0.0006999	0.000229433	0.000104971	0.000268894	0.000677465	0.000384914	0.000420526	0.00030874	8.86082e-05	0.000501193	0.000559984	0.000272139	0.000462208	0.000509653	0.000174431	0.000328697	0.000514839	0.000602895	0.000356999	0.000552938	0.000187075	0.000681742
Q16576	0.000164646	0.000297502	0.000260098	0.000262202	0.000222126	0.00053178	0.000364578	0.00031422	0.000108754	0.000265133	0.000266723	0.000268353	4.09524e-05	0.00054843	9.15496e-05	0.000157717	0.000379946	8.51938e-05	0.000223354	0.000245133	0.000370717	8.28888e-05	0.0002965	0.000133676	0.000163863	0.00015054	3.53029e-05	0.000400433	0.000344074	0.000313624	7.12708e-05	0.000174602	0.000127909	0.000166877	0.000103983	0.000197461	0.00015025	0.000108975	7.41325e-05	0.000177964	0.000171803	5.1107e-05	2.67041e-05	0.00012016	1.29374e-05	0.000122078	0.000287137	3.7501e-05	0.000125599
O43684	0.00020697	0.000184099	0.000171858	0.000128747	0.000119715	0.000202236	0.000136893	0.000167937	0.000158029	0.000137871	0.000133784	0.00023913	8.8332e-05	0.000362755	0.000187632	0.000124252	0.000122288	9.77449e-05	9.38605e-05	0.000142581	0.000137744	0.000121567	0.000162137	0.000102262	7.08457e-05	0.000130725	0.000136729	0.000105752	9.50522e-05	0.000231887	0.000104596	5.33513e-05	8.90431e-05	8.8279e-05	7.18922e-05	0.0001485	5.67998e-05	8.34665e-05	9.1046e-05	6.13853e-05	7.39132e-05	7.94882e-05	7.96015e-05	0.000117655	5.99665e-05	8.53927e-05	8.4418e-05	9.83487e-05	6.03776e-05
O60488	0.000107373	2.68716e-05	7.97019e-05	5.93524e-05	4.15517e-05	4.19445e-05	6.72219e-05	2.94519e-05	2.89475e-05	4.69954e-05	4.14282e-05	2.52644e-05	1.42593e-05	0.000101586	7.86895e-05	2.55563e-05	7.45353e-05	4.17045e-05	3.38883e-05	9.49093e-05	4.02571e-05	5.10237e-05	0.00010896	8.64483e-05	2.94974e-05	5.39479e-05	8.00986e-05	0.000112502	4.02201e-05	3.37522e-05	3.34993e-05	1.652e-05	2.65107e-05	3.85027e-05	2.12897e-05	2.68445e-05	2.90306e-05	1.54159e-05	2.23226e-05	2.23034e-05	2.18839e-05	1.63841e-05	9.18833e-06	6.44188e-05	3.60961e-05	2.07702e-05	4.26917e-05	2.62193e-05	1.50623e-05
Q99729	0.000120517	8.60477e-05	0.00014303	9.79019e-05	0.000107401	0.000174611	0.000128543	0.000146782	0.000171458	0.000151787	0.000121587	0.000237188	9.13255e-05	0.000189388	0.000124825	9.58237e-05	8.19326e-05	0.000128488	0.000101419	8.85492e-05	0.000129382	8.81488e-05	8.44621e-05	8.6464e-05	7.6569e-05	0.000139665	0.000127826	0.000200163	9.02042e-05	0.000156264	6.00251e-05	5.10343e-05	5.89563e-05	7.33505e-05	6.19395e-05	0.000129801	0.000138054	9.42574e-05	6.84535e-05	8.81498e-05	4.47425e-05	5.74167e-05	6.99628e-05	3.49144e-05	4.40997e-05	8.06974e-05	5.40535e-05	9.87839e-05	5.10191e-05
P09669	6.74606e-05	0.00025862	3.3548e-05	4.37858e-05	0.000144597		2.75915e-05			5.39992e-05	8.42631e-05	0.000110977	0.000103068	5.21501e-05	7.09753e-05	9.11731e-05	0.000119441	8.06754e-05	0.00018811	0.000105229	0.000148939	0.000223949	9.64676e-05	0.000162992		7.41912e-05	0.000113014	8.62122e-05	5.17228e-05	8.01592e-05	0.000335026	0.000448869	0.000192824	0.000141423	0.000430521		0.000113415				0.000206639	0.000231678	0.000331512	0.000217233	0.000414416	0.000191137	0.00022905	0.000171207	0.00040136
Q9BWS9	3.99083e-05	7.83418e-05	0.000104496	0.000202034	0.000113197	0.000165558	0.000134463	0.000200882	7.65075e-05	0.000135595	8.18475e-05	4.00925e-05	0.000109882	7.7352e-05	0.000131264	0.000117323	0.000125725	0.000127649	0.000161177	6.69475e-05	6.23916e-05	7.58132e-05	7.58407e-05	6.68431e-05	7.8705e-05	7.19635e-05	6.93311e-05	5.6796e-05	7.62434e-05	5.53968e-05	7.60426e-05	0.000122483	0.00014234	0.000205054	0.000154483	0.000160607	0.000158553	0.000174806	0.000121822	0.000156576	0.000114194	0.000103819	0.000156004	0.00015173	0.000242502	0.000153495	0.000196228	0.000172231	0.000208762
Q92506	2.96014e-06	1.22328e-05	1.49856e-05	1.78206e-05	8.91478e-06	9.06379e-05	2.75544e-05	1.46792e-05	5.07756e-06		6.45899e-06	4.42589e-06	4.67837e-06	7.13868e-06	1.29876e-05	4.5907e-06	5.52758e-06	8.27072e-06	1.3555e-05	4.03242e-06	5.85164e-06	1.15512e-05	6.4316e-06		6.56149e-06	1.26027e-05	7.94169e-06	6.16075e-06	8.7599e-06	8.73758e-06	1.59445e-05	2.41142e-05	2.49653e-05	2.19869e-05	1.53845e-05	9.28834e-05	2.40971e-05	1.94058e-05	8.01348e-06	1.32414e-05	1.88358e-05	2.12201e-05	1.35978e-05	3.29239e-05	3.64915e-05	1.12172e-05	1.43461e-05	1.44106e-05	3.62935e-05
Q15477	5.82898e-05	3.82555e-05	3.04672e-05	4.22481e-05	4.90315e-05	4.98176e-05	4.38691e-05	3.45245e-05	5.01016e-05	4.70449e-05	4.35202e-05	2.5897e-05	2.63902e-05	5.74543e-05	6.20313e-05	4.17281e-05	4.28262e-05	6.31748e-05	4.14438e-05	2.59727e-05	1.83248e-05	6.47055e-05	3.15084e-05	4.61594e-05	4.44641e-05	3.53295e-05	5.09638e-05	2.31187e-05	3.75549e-05	1.37384e-05	7.97001e-05	5.07398e-05	3.84652e-05	6.38408e-05	6.09542e-05	6.54274e-05	6.36103e-05	6.78532e-05	8.06521e-05	5.24195e-05	6.23446e-05	5.54082e-05	3.50885e-05	5.8556e-05	7.49423e-05	4.95467e-05	5.25207e-05	6.7836e-05	4.28878e-05
Q9HC38	0.00025556	0.000141814	0.000241577	0.000202011	0.000298188	0.000296508	0.000236016	0.000279327	0.000270027	0.000195606	0.00033905	0.000223053	0.00016823	0.000240632	0.000168038	0.000191281	0.000234168	0.000155787	0.000294928	0.000190737	0.000364469	0.000307633	0.000281471	0.000236882	0.000179613	0.000227997	0.000188336	0.000268598	0.000260053	0.000173942	0.000296325	0.000320308	0.000319999	0.000288632	0.000463055	0.000309534	0.000253249	0.000301163	0.000292897	0.000347839	0.000520975	0.000503842	0.000389756	0.000429964	0.00030813	0.000224918	0.000428239	0.000222352	0.000487805
P14550	0.000600011	0.00031471	0.00104676	0.00080323	0.000927669	0.000885145	0.000746533	0.000928832	0.000712855	0.000782892	0.000898917	0.000857514	0.00055516	0.000698989	0.000662469	0.000810838	0.000797233	0.000806813	0.000700129	0.000439795	0.00102393	0.000914913	0.000686994	0.000985973	0.000644574	0.000785067	0.000634646	0.000702961	0.00109029	0.000753103	0.00106588	0.000421085	0.00117931	0.0010437	0.00123545	0.00132838	0.000939797	0.00113579	0.00113015	0.00120158	0.00137769	0.00154848	0.000928581	0.00097234	0.000932148	0.000759091	0.00102388	0.00088268	0.000802125
Q96DI7	0.000104049	3.76233e-05	6.30073e-05	5.97257e-05	3.48053e-05	0.000102822	9.91752e-05	7.64867e-05	5.47086e-05	4.62555e-05	7.83527e-05	0.000117419	3.48491e-05	8.17586e-05	6.77399e-05	4.39536e-05	4.78056e-05	4.03318e-05	2.98703e-05	3.05505e-05	7.46828e-05	3.13454e-05	3.47216e-05	2.67199e-05	2.66187e-05	4.02639e-05	6.41311e-05	3.61887e-05	6.3528e-05	7.69745e-05	6.73195e-05	3.45617e-05	3.66277e-05	4.96991e-05	1.99509e-05	5.86106e-05	4.49747e-05	4.30171e-05	3.59216e-05	3.11303e-05	3.18561e-05	4.24742e-05	2.52123e-05	3.31956e-05	2.29776e-05	2.87964e-05	3.19536e-05	3.77721e-05	1.82987e-05
P55265	0.000190597	0.000193535	0.000245905	0.00021817	0.00016954	0.000299784	0.00030019	0.000277944	0.000229646	9.24141e-05	0.000130018	0.000331107	0.000102395	0.000407011	0.000340465	0.000173045	0.000167767	0.000102641	0.00012128	0.00017006	0.00025944	7.51237e-05	0.000118417	0.000153831	9.21374e-05	0.000203846	0.000226191	0.000192295	0.000214246	0.00015414	0.000103735	0.000130026	0.000123355	0.00012806	8.96279e-05	0.000179673	0.00011119	0.00010181	0.000106184	7.59363e-05	4.68978e-05	9.18135e-05	8.53408e-05	0.000101432	0.000117639	0.000129152	0.00011711	9.42494e-05	6.91807e-05
O14949	5.43117e-05	6.50082e-05	1.0112e-05	0.000107894	8.65692e-05	9.76206e-05	0.000142605	0.000142315	3.12005e-05	2.93689e-05	4.96792e-05	9.22247e-05	2.74958e-05	5.60861e-06	4.32872e-05	7.41106e-05	0.000115891	6.95537e-05	0.000117059	7.60009e-05	0.000124664	9.25912e-05	8.73655e-05	0.000135406	7.21823e-05	3.23066e-05	6.48685e-05	5.45392e-05	4.24247e-05		0.000171932	0.000168592	0.000163269	0.000173947	0.000101696	0.000138772	0.000216389	0.000333026	0.000155184	4.8636e-05	0.000179656	0.000117641	6.37011e-05	0.00014944	0.000184106	0.00010669	0.000205354	0.000114058	0.000321881
P06703	0.00384354	0.00554892	0.00651847	0.00211101	0.00342008	0.00192876	0.00704198	0.00131919	0.00369505	0.00402667	0.00842789	0.00398872	0.00385702	0.00826889	0.00429541	0.00461679	0.00538198	0.00337509	0.00370598	0.00986878	0.00391987	0.00371383	0.00261641	0.00492934	0.00430286	0.00752989	0.0103136	0.00251944	0.00461308	0.00407557	0.00283251	0.00241421	0.00156996	0.000174648	0.00168137	0.0020709	0.00174369	0.00100349	0.00135949	0.00163617	0.000986469	0.00020232	0.0019427	0.00144812	0.00110006	0.00397893	0.00201197	0.000751054	0.00212537
Q8N684	4.07979e-05	4.97984e-05	2.45589e-05	3.18514e-05	3.22065e-05	7.83527e-05	2.59684e-05	4.43552e-05	3.07165e-05	4.14654e-05	3.64769e-05	3.28442e-05	3.40765e-05	4.02251e-05	4.68843e-05	3.00294e-05	4.07648e-05	3.68435e-05	2.89495e-05	3.02856e-05	3.4692e-05	4.68341e-05	3.88103e-05	1.94809e-05	3.3514e-05	1.56561e-05	2.30083e-05	3.90242e-05	1.78283e-05	3.22613e-05	2.20091e-05	2.71555e-05	1.51071e-05	2.56556e-05	2.36997e-05	4.04988e-05	1.60043e-05	3.10854e-05	2.02274e-05	7.9772e-06	2.17794e-05	2.58705e-05	3.49409e-05	1.84658e-05	2.69929e-05	2.25652e-05	2.7942e-05	3.76251e-05	2.07106e-05
Q969X5	0.000172047	0.000279754	0.000233566	0.00027687	0.000268235	0.000147958	0.000120805	0.000146955	0.000176491	0.000236934	8.50289e-05	8.51111e-05	0.000164227	0.000202276	0.000199362	0.000186644	0.000303989	0.000339535	0.000270217	0.000200129	0.000258471	0.000243787	0.000179367	0.000184626	0.000187172	0.000245189	0.000133343	0.000101247	0.000292978	0.000264663	0.000229063	0.00036619	0.000268762	0.000411085	0.00040729	0.000278526	0.000304968	0.000312409	0.000322509	0.000293732	0.00023478	0.000316857	0.000261322	0.000242983	0.000255993	0.000244545	0.000279825	0.000337222	0.000274854
P62826	0.00159214	0.00150979	0.000959531	0.00137347	0.00123887	0.00165038	0.00101051	0.00149548	0.00119743	0.00135345	0.00198019	0.00162949	0.000618275	0.00270121	0.00154611	0.00115486	0.00123485	0.00104685	0.000808714	0.00120473	0.00115548	0.000688721	0.00107872	0.000978317	0.000976224	0.000985524	0.0011567	0.00124248	0.00121726	0.000566647	0.000535511	0.000796872	0.000582933	0.000943244	0.000575327	0.000916197	0.000488782	0.000787657	0.000959254	0.000608353	0.00079699	0.000539448	0.000715899	0.000935745	0.000426481	0.000924397	0.000997086	0.000843745	0.000631392
Q2M389	1.74278e-05	2.40906e-05	1.40844e-05	1.84309e-05	2.25466e-05	5.18242e-05	6.03349e-05	3.26025e-05	4.6487e-05	3.77872e-05	2.36117e-05	3.11715e-05	1.43575e-05	2.67456e-06	3.5622e-05	3.88062e-05	2.92791e-05	2.20297e-05	3.02993e-05	3.10268e-05	1.96632e-05	2.42809e-05	2.96974e-05	1.89675e-05	3.25487e-05	3.44845e-05	4.30066e-05	3.64275e-05	2.22013e-05	2.43294e-05	1.17572e-05	1.95291e-05	9.1133e-06	1.77952e-05	1.72449e-05	3.6131e-05	3.61656e-05	2.67905e-05	3.69587e-05	2.80859e-05	1.69402e-05	2.02927e-05	1.24225e-05	1.20839e-05	1.44795e-05	3.19053e-05	1.8379e-05	1.65067e-05	1.9238e-05
Q8IW45	1.75501e-05	3.1365e-05	2.39992e-05	4.61872e-05	2.72793e-05	7.10598e-05	2.05521e-05	2.15192e-05	3.48215e-05	3.02706e-05	1.6154e-05	1.65357e-05	1.45341e-05	3.31691e-05	1.99403e-05	1.98568e-05	3.57449e-05	2.1214e-05	4.84188e-05	1.33584e-05	4.2391e-05	4.87417e-05	1.49278e-05	3.62766e-05	2.02922e-05	1.93028e-05	3.68031e-05	1.76008e-05	2.69937e-05	5.07087e-05	4.13542e-05	6.71355e-05	5.05104e-05	6.58725e-05	5.22762e-05	7.79149e-05	9.45375e-05	6.97539e-05	8.45792e-05	3.81374e-05	0.00010079	4.47414e-05	3.72909e-05	5.83635e-05	0.000115044	3.38664e-05	5.34245e-05	3.91719e-05	6.71504e-05
O95782	0.00029768	0.000322121	0.000306599	0.000238083	0.000327841	0.000156601	0.000338539	0.000148408	0.000348818	0.000163401	0.000157774	0.000125997	0.000375586	0.00033909	0.000282118	0.000330151	0.000464813	0.00031034	0.000352581	0.000322677	0.00028786	0.000315076	0.000181714	0.00026107	0.000341303	0.00024152	0.000428546	0.000364556	0.000243503	0.000191904	0.000275528	0.000240947	0.000195266	0.000224769	0.000239925	0.000245876	0.000287099	0.000116213	0.000288593	0.000133344	9.8397e-05	0.000115303	0.000257505	0.000213875	0.000168235	0.000247795	0.000382872	0.000263751	0.000227102
Q13283	0.000250268	0.000114505	0.000132951	0.000228804	0.000202645	0.00025813	0.000414078	0.00042852	0.000246771	0.000122649	0.000320696	0.000368605	5.90976e-05	0.000415172	0.000172313	9.7275e-05	0.000184289	0.000103409	0.000137226	0.00016353	0.000306932	0.00016544	0.000230204	0.000105225	0.000169776	0.000156845	0.000211612	0.000209276	0.000201689	0.000247268	0.000115666	7.89761e-05	9.05524e-05	0.000195307	9.3402e-05	0.000157158	0.000134181	0.000227369	0.000106084	0.000102677	0.000117049	0.000103906	5.762e-05	0.000140663	7.20875e-05	5.95272e-05	8.58045e-05	0.000100654	7.85466e-05
Q6P4A8	0.000147343	2.12962e-05	8.07598e-05	5.23727e-05	4.95315e-05	6.71796e-05	0.000211253	6.6173e-05	0.00024236	6.28885e-05	0.000163482	0.000118721	2.80258e-05	7.59076e-05	9.87737e-05	0.000116119	2.66224e-05	3.76391e-05	3.44402e-05	4.38029e-05	9.04429e-05	8.14048e-05	9.77643e-05	5.73053e-05	2.27812e-05	9.99113e-05	0.000149939	4.26021e-05	8.76072e-05	0.000101985	4.54117e-05	5.2439e-06	2.91515e-05	2.93297e-05	1.54085e-05	4.3197e-05	2.69293e-05	1.68633e-05	5.6182e-05	2.26633e-05	2.3578e-05	2.46613e-05	1.4112e-05	3.00841e-05	1.17438e-05	3.59178e-05	1.24449e-05	2.05796e-05	7.91614e-06
Q9NP79	9.95563e-05	6.91525e-05	3.88882e-05	4.67061e-05	3.90193e-05	0.000100767	5.60187e-05	6.93277e-05	0.000103669	5.81275e-05	7.72664e-05	3.8334e-05	4.51776e-05	8.45195e-05	8.96165e-05	6.54586e-05	4.99359e-05	4.00135e-05	3.70826e-05	3.17565e-05	7.66938e-05	6.58744e-05	5.86029e-05	5.30844e-05	4.87809e-05	3.57503e-05	4.37618e-05	3.71322e-05	2.89898e-05	4.01192e-05	4.92242e-05	3.21572e-05	2.57642e-05	4.10009e-05	2.8069e-05	5.84931e-05	2.73844e-05	4.0369e-05	6.34682e-05	4.65626e-05	3.92656e-05	3.02782e-05	3.81442e-05	4.63864e-05	4.03241e-05	5.66734e-05	3.16101e-05	4.329e-05	1.94036e-05
Q96IX5	4.55382e-05	3.85422e-05	7.74587e-05	5.19266e-05	2.65738e-05	4.96282e-05	6.43587e-05	3.83786e-05	1.92657e-05	3.41789e-05	1.71455e-05	3.70749e-05	7.8279e-06	2.40015e-05	3.30168e-05	1.86902e-05	3.3807e-05	2.68635e-05	2.02063e-05	2.55869e-05	5.3419e-05	4.70902e-05	2.67258e-05	8.11472e-05	3.1104e-05	3.778e-05	2.6991e-05	3.05556e-05	2.25013e-05	4.31901e-05	7.3173e-05	0.000117427	0.000112751	6.98503e-05	6.94018e-05	9.17443e-05	0.000107247	4.58655e-05	5.73789e-05	6.37796e-05	7.80178e-05	7.21564e-05	8.67893e-05	0.000144646	0.000127194	3.13526e-05	8.28288e-05	5.98726e-05	0.000139948
P40939	0.000517966	0.000919522	0.000934377	0.00099275	0.00113629	0.000705521	0.000559275	0.000730074	0.000743798	0.00111887	0.000383021	0.000660805	0.00102094	0.000881264	0.00111316	0.00115522	0.00117226	0.000628972	0.00105137	0.00129199	0.00122315	0.00116928	0.000730386	0.000991845	0.000989893	0.000876648	0.00108689	0.00142392	0.000744884	0.00110969	0.000761733	0.0016372	0.00148449	0.00100552	0.00170637	0.00116392	0.00126162	0.00124511	0.00103409	0.0014194	0.00216264	0.00133836	0.00199371	0.00209837	0.00312841	0.00109406	0.00176831	0.00096849	0.00205908
Q92947	5.03923e-05	3.58537e-05	4.30937e-05	7.32516e-05	5.4114e-05	6.8328e-05	3.32286e-05	4.02706e-05	6.34285e-05	5.64996e-05	9.35704e-06	3.30065e-05	2.81092e-05	3.75703e-05	4.23851e-05	3.20689e-05	8.21553e-06	3.09123e-05	2.1317e-05	1.86373e-05	3.64127e-05	2.77793e-05	1.78823e-05	2.05553e-05	3.21958e-05	2.17315e-05	2.29528e-05	2.94611e-05	4.23811e-05	6.01467e-05	5.53921e-05	7.47677e-05	7.99642e-05	5.65588e-05	9.90066e-05	7.75162e-05	0.000118904	7.41418e-05	9.87297e-05	8.9942e-05	8.25238e-05	5.51901e-05	4.93371e-05	9.92222e-05	8.80991e-05	4.84997e-05	2.01285e-05	5.17057e-05	4.14821e-05
P16949	0.000171907	7.29201e-05	9.02594e-05	0.000228706	6.04538e-05	0.000190757	0.000113055	0.000246879	0.000140573	0.000149791	8.9126e-05	0.000193389	0.000105325	0.000135486	0.000234208	7.83422e-05	6.85779e-05	8.78635e-05	0.000135582	0.000202755	0.000228159	5.59652e-05	0.000156337	0.000105131	8.99724e-05	6.27436e-05	0.000135046	0.000352023	6.02715e-05	0.000101754	4.85181e-05	3.74512e-05	2.81242e-05	0.000130663	3.49974e-05	4.31294e-05	3.37087e-05	5.82656e-05	5.33483e-05	7.93168e-05	8.09713e-06	2.94134e-05	7.62994e-05	3.89837e-05	5.1647e-05	8.05034e-05	5.04824e-05	7.44703e-05	4.40232e-05
Q8WVV9	6.6562e-05	4.05372e-05	4.11912e-05	6.86259e-05	8.78331e-05	5.45681e-05	4.46696e-05	4.97185e-05	5.25835e-05	3.86853e-05	3.82721e-05	7.14753e-05	1.67873e-05	6.3104e-05	2.78479e-05	3.22298e-05	5.79609e-05	2.06818e-05	3.78119e-05	1.93767e-05	3.99465e-05	3.23495e-05	3.11965e-05	3.04915e-05	2.56244e-05	2.6031e-05	5.33205e-05	3.86773e-05	3.66665e-05	4.07508e-05	2.98146e-05	3.24653e-05	2.18712e-05	3.07265e-05	4.84841e-05	3.76617e-05	2.3673e-05	3.5087e-05	2.4529e-05	2.60358e-05	1.54476e-05	2.60785e-05	1.72226e-05	2.57906e-05	1.2369e-05	2.0631e-05	3.63246e-05	1.67061e-05	2.72151e-05
Q16698	0.000498233	0.000443313	0.000561548	0.000480002	0.000324303	0.000358784	0.000342714	0.000348913	0.000404373	0.000538921	0.000145609	0.00029705	0.000402507	0.000463562	0.000394033	0.000426827	0.000383672	0.000390944	0.000200244	0.000373033	0.000700326	0.000534173	0.000317842	0.00044804	0.000205846	0.00031889	0.00020257	0.0005851	0.000308947	0.000220408	0.000747323	0.00129125	0.00100017	0.00032714	0.000983015	0.00061348	0.000926992	0.000444243	0.000922747	0.00087908	0.00131219	0.000866146	0.000956179	0.00128872	0.00195083	0.000561393	0.000937114	0.000771345	0.000683973
Q12979	1.88212e-05	3.02901e-05	2.34505e-05	4.85317e-05	3.83407e-05	1.73705e-05	4.22336e-05	2.01804e-05	5.17143e-05	2.35592e-05	1.8823e-05	2.93919e-05	1.7984e-05	2.53888e-05	2.82685e-05	2.69906e-05	2.562e-05	1.28659e-05	1.32693e-05	2.29773e-05	8.71755e-06	1.05091e-05	2.02657e-05	1.59384e-05	6.86438e-06	3.32718e-05	3.59896e-05	3.64193e-05	1.08468e-05	1.00816e-05	1.33688e-05	2.59746e-05	1.7252e-05	2.92718e-05	2.03062e-05	1.71368e-05	2.75182e-05	1.80129e-05	3.42967e-05	1.61346e-05	1.1402e-05	2.61875e-05	2.06023e-05	1.99774e-05	1.29964e-05	1.85283e-05	1.36405e-05	1.08306e-05	6.08709e-06
O00170	4.06579e-05	0.000129645	7.33937e-05	0.000103831	6.54332e-05	0.000153829	0.000120936	0.000110139	0.000151646	7.74166e-05	8.04107e-05	7.54028e-05	5.72518e-05	0.000138848	7.08664e-05	5.24279e-05	8.08836e-05	0.000114348	5.04578e-05	7.91705e-05	6.96161e-05	6.8048e-05	6.92181e-05	7.57045e-05	5.56025e-05	5.52409e-05	8.88008e-05	7.21203e-05	6.44736e-05	5.30144e-05	3.18641e-05	6.60294e-05	2.88572e-05	9.36591e-05	4.96456e-05	8.52906e-05	8.78247e-05	6.82358e-05	8.86944e-05	4.94515e-05	3.2696e-05	6.15784e-05	4.04859e-05	5.4507e-05	3.083e-05	5.02402e-05	7.65146e-05	6.98298e-05	4.24911e-05
P78344	0.000143505	9.80745e-05	0.000108363	9.54118e-05	7.41231e-05	0.000164498	0.000197842	0.000104464	0.000121579	6.32406e-05	7.31149e-05	0.0001422	4.8821e-05	0.000163683	0.000115604	6.60746e-05	7.99319e-05	7.21112e-05	9.17214e-05	5.10716e-05	0.000104421	7.06189e-05	0.00015721	8.87187e-05	9.00501e-05	6.60997e-05	0.000136136	8.9477e-05	0.000121385	9.2881e-05	7.78673e-05	6.92476e-05	7.14135e-05	7.13409e-05	6.10537e-05	0.000115288	0.000107513	6.84325e-05	9.05286e-05	5.74643e-05	5.38438e-05	6.73759e-05	3.88129e-05	8.11242e-05	4.88924e-05	8.51323e-05	5.90834e-05	5.07453e-05	4.173e-05
Q8NI27	1.73921e-05	3.31487e-05	1.60488e-05	3.99511e-05	2.11939e-05	5.10183e-05	2.19179e-05	2.02706e-05	4.58228e-05	2.50651e-05	2.9635e-05	5.17676e-05	1.16633e-05	4.44712e-05	5.89593e-05	1.67562e-05	2.39737e-05	2.78675e-05	1.8557e-05	2.71322e-05	1.24329e-05	2.36646e-05	3.01219e-05	2.42917e-05	1.54526e-05	2.07321e-05	3.77483e-05	5.21354e-05	1.69464e-05	2.3808e-05	1.05302e-05	1.51395e-05	7.69604e-06	2.46204e-05	1.14885e-05	2.42391e-05	1.05142e-05	1.21085e-05	2.74325e-05	8.04357e-06	1.26039e-05	1.52864e-05	1.15479e-05	1.91719e-05	2.01131e-05	1.38367e-05	1.89498e-05	2.1857e-05	9.08279e-06
Q16204	6.95106e-05	6.85226e-05	4.79897e-05	0.000100259	8.07472e-05	8.2245e-05	0.000131259	8.44074e-05	0.000126516	9.55524e-05	0.000120127	0.000101483	5.00233e-05	0.000117327	4.94481e-05	6.90104e-05	7.2156e-05	6.51889e-05	8.66196e-05	4.23087e-05	0.00020104	6.08114e-05	8.44685e-05	7.24798e-05	0.000160939	0.000117585	0.000121501	0.000110054	9.28585e-05	6.50749e-05	4.40116e-05	5.19186e-05	3.51067e-05	5.27383e-05	4.91485e-05	7.42057e-05	0.000128165	7.37788e-05	4.34871e-05	5.3235e-05	4.42593e-05	5.47818e-05	3.90531e-05	4.52813e-05	4.21915e-05	4.51569e-05	5.4693e-05	5.01066e-05	4.5114e-05
Q14764	0.0017845	0.00205797	0.00166897	0.00116613	0.00167794	0.00097266	0.00179	0.00176593	0.00277727	0.0016011	0.0014096	0.00153725	0.00164185	0.00131602	0.00142445	0.00137474	0.00208309	0.00181255	0.00217494	0.00136263	0.00203191	0.00167255	0.00150891	0.00135569	0.0023836	0.00199131	0.00223406	0.00157675	0.00132207	0.00169046	0.00134929	0.00109568	0.000703535	0.00113098	0.00103951	0.00185717	0.00141717	0.00146628	0.00195343	0.00127877	0.000935729	0.000822525	0.000964692	0.000646679	0.000660437	0.00143971	0.00136944	0.00134361	0.000838865
Q15293	0.000651623	0.000386264	0.000424466	0.000254799	0.000337866	0.000883936	0.000189753	0.000240064	0.000457339	0.000503669	0.000352738	0.000389712	0.000398265	0.000258564	0.000431401	0.000190909	0.000115017	0.00025339	0.000205989	0.000315938	0.000290759	0.000294926	0.000462628	0.000393356	0.000218673	0.000374102	0.000657859	0.000431898	0.000260813	0.00030394	0.000294807	0.000235243	0.000229473	0.00015883	0.000229408	0.000312553	0.000198203	0.000207951	0.00022723	0.000259651	0.000184442	0.000248381	0.000233354	0.000142864	0.000126296	0.000255628	6.88473e-05	0.000238444	0.000117743
P11142	0.00465587	0.00306739	0.00373838	0.00453836	0.00375671	0.00467675	0.00780923	0.00470428	0.00333249	0.00304385	0.00311633	0.00602475	0.00194912	0.00671026	0.00256461	0.00236128	0.00353865	0.00332341	0.00401397	0.00352166	0.00454638	0.00304651	0.00452274	0.00295032	0.00317981	0.00301793	0.00415368	0.00351766	0.00310746	0.00334847	0.00282855	0.00235512	0.0022248	0.00305167	0.00266357	0.00280373	0.00323718	0.00327322	0.00281703	0.00247566	0.00171992	0.00272958	0.00194504	0.00317689	0.00159659	0.00194801	0.00244959	0.00297728	0.00273639
Q15233	0.000748433	0.000656263	0.000819056	0.00101006	0.00100904	0.0018813	0.0009756	0.00130518	0.000888523	0.000781973	0.000784261	0.00107919	0.000398293	0.00156929	0.000785307	0.000687412	0.000954999	0.000768067	0.000729327	0.000849962	0.000678543	0.000613138	0.000634304	0.000490391	0.000777173	0.000530832	0.00057702	0.000893872	0.000728752	0.000659739	0.000446484	0.00056717	0.000492482	0.000743995	0.000463914	0.000937307	0.000629713	0.000664031	0.000653847	0.000426336	0.000409544	0.000546093	0.000415219	0.00050372	0.000282982	0.000478248	0.000659051	0.000630133	0.000550699
P56556	6.73793e-06	6.91702e-05	5.65806e-05	3.38921e-05	8.89447e-05	2.49995e-05	3.40408e-05	4.95441e-05	4.03718e-05	5.04797e-05	2.7573e-05	0.000116396	8.0957e-05	2.90781e-05	6.31476e-05	5.71313e-05	4.73521e-05	5.2874e-05	5.21565e-05	2.45552e-05	5.07832e-05	8.77548e-05	5.79501e-05	0.000112786	7.90145e-05	7.54554e-05	2.48993e-05	0.000155382	3.66311e-05	5.24547e-05	1.31284e-05	0.000163114	0.000207649	9.57019e-05	0.000220418	7.25433e-05	9.739e-05	0.000146651	0.000137718	0.000129029	0.000146789	0.00011895	0.000145596	0.00013244	0.00014439	0.000115015	0.000134492	8.98619e-05	0.000148027
Q86WU2	1.21014e-05	2.27237e-05	3.5915e-05	1.5584e-05	2.53825e-05		1.03174e-05	2.21185e-06	1.18881e-05	4.72787e-05		9.42497e-06	2.53092e-05	1.93803e-05	2.33836e-05	2.64398e-05	3.62187e-05	1.74552e-05	3.9522e-05	1.63249e-05	1.65453e-05	5.15556e-05	2.26042e-05	4.04168e-05	3.87039e-05	1.94535e-05	1.81768e-05	1.66401e-05	2.54875e-05	1.24038e-05	5.19918e-05	9.11433e-05	0.000131602	3.88836e-05	7.55397e-05	2.98813e-05	0.000129205	5.57069e-05	5.33336e-05	0.000111937	0.000106387	0.000145178	0.000101536	0.000251407	0.000132611	9.2732e-05	0.000133706	4.86544e-05	0.000191512
P30046	0.000134736	0.000300045	0.000271446	0.000455766	0.000322248	0.000489594	0.000275798	0.000257241	0.000158775	0.000180144	0.000128708	0.000277952	0.000189346	9.57889e-05	0.000258825	7.01897e-05	0.000184601	9.50398e-05	0.000148737	0.000154456	0.000536443	0.000127011	0.000241729	0.00023037	0.000215696	0.000233523	5.98231e-05	0.000110923	0.000207259	0.00024651	0.000263616	0.000366022	0.000607728	0.000798348	0.000521813	0.000440799	0.000434445	0.000339266	0.000346436	0.000202656	0.000330921	0.000702366	0.000629006	0.000665814	0.000848062	0.000101488	0.000412981	0.000179812	0.000485822
P33176	0.000413813	0.000426224	0.000293188	0.000670503	0.000459865	0.000697462	0.000528018	0.000556309	0.000529215	0.000435142	0.000586037	0.000488542	0.000312506	0.00047515	0.000452652	0.000334008	0.000506163	0.000409473	0.000591572	0.000292468	0.000334765	0.000429269	0.000299321	0.000273617	0.000432736	0.000460375	0.000432347	0.000881588	0.0003568	0.000423481	0.000297631	0.000347655	0.000199749	0.000366587	0.000287646	0.000400289	0.000363495	0.000409859	0.000347341	0.000286738	0.000326521	0.000346326	0.000290046	0.000343347	0.000449312	0.000360161	0.000341594	0.000298328	0.000410409
P15104	6.33109e-05	0.000119438	0.000227473	7.07869e-05	0.000134237	8.21644e-05	6.90781e-05	8.91333e-05	5.67864e-05	8.53312e-05	6.41257e-05	5.02787e-05	3.5426e-05	2.04566e-05	0.000115273	0.000121141	0.000171953	7.39362e-05	0.000111754	5.47524e-05	8.50177e-05	0.00016888	0.000130087	0.000171743	0.000113558	0.000167069	4.70992e-05	4.10758e-05	0.00011339	6.29278e-05	0.000566493	0.000976325	0.00119628	0.000391183	0.000515937	0.000271431	0.000454368	0.000463357	0.000280569	0.000558665	0.00137815	0.000554487	0.000366428	0.000401364	0.00150126	0.000325883	0.000771576	0.000249624	0.000578415
P17174	0.000314107	0.000263989	0.000286033	0.000271479	0.000312436	0.000318979	0.000519141	0.000560017	0.000340178	0.000268031	0.000514491	0.000626953	0.000206417	0.000512171	0.000310887	0.000280759	0.000281168	0.00022739	0.000209724	0.000161557	0.000408922	0.000325655	0.00045927	0.000244086	0.000284768	0.000335423	0.000212839	0.000300969	0.000155904	0.000169202	0.000811002	0.000878829	0.00124909	0.000966156	0.000728097	0.000721517	0.00144709	0.000638301	0.000890119	0.0010683	0.00231759	0.0012248	0.000815375	0.00203999	0.00300775	0.000833413	0.00142959	0.000701827	0.00135059
Q96P48	7.39357e-06	7.88893e-06	1.26704e-05	1.41957e-05	8.34882e-06	1.73943e-05	1.42533e-05	1.71308e-05	1.8737e-05	1.33146e-05	1.2941e-05	8.27277e-06	2.57074e-05	6.12108e-06	1.13803e-05	1.70875e-05	8.42026e-06	6.40253e-06	1.25338e-05	1.13876e-05	7.43516e-06	1.03998e-05	8.60941e-06	5.61308e-06	6.20224e-06	1.07669e-05	1.36227e-05	7.16265e-06	1.01015e-05	1.06784e-05	4.2142e-06	3.67128e-06	5.18662e-06	1.24253e-05	2.53589e-06	1.07023e-05	7.49885e-06	9.50621e-06	9.16927e-06	7.83923e-06	7.43494e-06	4.85506e-06	1.05003e-05	5.26773e-06	5.11866e-06	9.44167e-06	6.53343e-06	7.7458e-06	9.60265e-06
Q9UKK3	0.000121759	0.000172596	8.95132e-05	0.000105046	9.2173e-05	5.75215e-05	0.000260407	0.000135278	0.000106996	9.52666e-05	9.74544e-05	0.000123598	8.00246e-05	0.000101811	9.61146e-05	0.000110017	0.0001518	0.000134229	0.000257514	5.56633e-05	0.000157833	0.00011219	0.000132377	0.000101581	0.000146901	0.000155461	0.000266286	0.000135119	8.42444e-05	0.00010305	7.24056e-05	9.99132e-05	4.67763e-05	7.91944e-05	6.14378e-05	9.93906e-05	9.97607e-05	9.59525e-05	7.69779e-05	7.80793e-05	3.36684e-05	5.39702e-05	4.94504e-05	4.22673e-05	5.10381e-05	0.000108606	7.9899e-05	8.65624e-05	9.28136e-05
P31943	0.00198142	0.000815031	0.000939074	0.000902356	0.000763819	0.000793157	0.000476441	0.00108416	0.000971361	0.00093057	0.000656193	0.00113525	0.000594951	0.000947635	0.00098751	0.00061596	0.00071265	0.000754719	0.000314861	0.000795586	0.000630642	0.00051201	0.000868721	0.00072354	0.000533506	0.000779179	0.000717436	0.0010361	0.000416017	0.00104778	0.000960483	0.000609044	0.000642036	0.000757687	0.000545677	0.000332103	0.000429089	0.00063147	0.00068671	0.000574121	0.0004446	0.000677842	0.000517935	0.000405009	0.000365059	0.000416228	0.000649255	0.000730764	0.000207941
Q15637	0.000187603	7.67112e-05	0.000138183	0.000133335	0.000134445	0.000301476	0.000220436	0.000214912	0.000167267	0.000122608	0.000127816	0.000171025	6.2572e-05	0.000167861	0.000135988	0.000134738	0.000117959	9.50811e-05	0.000123762	9.04059e-05	0.000114062	7.83841e-05	0.000129106	7.04401e-05	7.01161e-05	0.000107991	0.000110739	0.000126549	9.06048e-05	0.000138748	9.97302e-05	4.77149e-05	7.46682e-05	0.000100088	8.24324e-05	0.000124928	7.41201e-05	0.000117781	7.7066e-05	9.48682e-05	3.50088e-05	7.06652e-05	7.72124e-05	6.722e-05	5.22484e-05	8.14441e-05	7.53782e-05	8.44804e-05	8.03662e-05
P16278	5.78608e-05	5.01492e-05	6.66772e-05	7.216e-05	5.58804e-05	0.000133557	0.000127214	6.33371e-05	8.99031e-05	0.000125063	6.36363e-05	5.89547e-05	4.60273e-05	3.42544e-05	5.53472e-05	6.6477e-05	6.29201e-05	6.9028e-05	9.2485e-05	6.34247e-05	4.67237e-05	5.98724e-05	6.74027e-05	2.88703e-05	3.83997e-05	4.62352e-05	5.61866e-05	6.88555e-05	7.4205e-05	7.16649e-05	4.0775e-05	4.25299e-05	4.58099e-05	6.203e-05	3.45101e-05	8.83341e-05	0.000106049	3.88348e-05	6.24277e-05	5.681e-05	3.98041e-05	5.02549e-05	3.11143e-05	4.63298e-05	2.03418e-05	4.44023e-05	4.70381e-05	4.92955e-05	3.59166e-05
P46939	0.000120138	0.000541299	0.000169847	0.00017502	0.000269052	0.000300465	9.21606e-05	0.000136342	0.000206273	0.000204362	0.000137115	7.02285e-05	0.000255728	7.00947e-05	0.000149293	0.000232757	0.000185986	0.000202944	0.000226534	0.000139839	5.93836e-05	0.000152966	8.77007e-05	0.000112545	0.000170803	0.000420391	0.000152466	0.000196678	0.000154762	0.000128387	0.000165482	0.000627058	0.000174026	0.000281869	0.000330322	0.000281744	0.000241542	0.00031983	0.000347035	0.000266479	0.000175718	0.000206622	0.00022817	0.000147189	0.00020811	0.000289372	0.000241436	0.000256176	0.000272722
Q99460	0.000214677	0.0002017	0.000230853	0.000308817	0.000205573	0.000391909	0.000166899	0.000261169	0.00024068	0.00027614	0.000154017	0.000552202	0.000175956	0.000376845	0.00024783	0.000168355	0.000360041	0.000273277	0.000233503	0.000244367	0.000202754	0.000214424	0.000303704	0.000193802	0.000173634	0.000293388	0.00029553	0.000300382	0.000149541	0.000205614	0.000162315	0.000189845	0.000156823	0.00023691	0.000139337	0.000246001	0.000143156	0.000205841	0.000207095	0.00021405	0.000131022	0.000326646	0.000189472	0.000293504	0.000136617	0.000155634	0.000235217	0.000244143	0.000181138
Q9NXA8	1.76391e-05	8.57004e-06	1.64676e-05	9.56017e-06	1.10639e-05	1.23637e-05	2.51335e-05	1.409e-05	7.84017e-06	1.24415e-05	1.98374e-05	7.02254e-06	9.00426e-06	1.91077e-05	1.664e-05	1.57719e-05	2.74627e-05	1.10792e-05	1.7716e-05	1.58313e-05	9.24334e-06	1.22539e-05	1.7852e-05	1.29308e-05	1.31434e-05	7.80785e-06	6.79576e-06	8.3939e-06	1.34902e-05	1.00367e-05	2.39272e-05	2.22191e-05	2.92474e-05	1.32976e-05	2.12083e-05	1.95108e-05	2.60469e-05	1.52929e-05	2.2315e-05	2.39909e-05	4.72075e-05	1.96883e-05	3.00227e-05	5.43258e-05	5.34846e-05	2.76432e-05	4.22284e-05	2.31592e-05	4.78409e-05
Q70UQ0	6.08139e-06	2.45192e-06	1.37446e-05	1.77766e-05	7.32704e-06	4.07357e-05	2.34205e-05	1.61473e-05	3.14846e-05	1.0386e-05	2.82811e-05	1.14687e-05	4.23496e-05	1.28594e-05	1.78861e-05	2.47042e-05	2.08937e-05	1.07691e-05	1.73597e-05	3.38409e-05	9.26211e-06	8.67567e-06	1.17986e-05	9.40565e-06	8.57636e-06	1.46398e-05	1.92368e-05	2.26649e-05	1.89998e-05	9.62664e-06		4.66177e-07	3.24913e-06	6.3954e-06	5.17248e-06	1.28808e-05	7.04372e-06	8.6052e-06	8.32212e-06	6.99101e-06	5.4018e-06	6.43833e-06	1.47711e-05	4.15313e-06	3.826e-06	9.4034e-06	1.53168e-05	7.21295e-06	5.59326e-06
P48047	0.000377089	0.000315887	0.000314839	0.000408781	0.000329283	0.000237395	0.000144181	0.000305722	0.000394792	0.000345586	5.21659e-05	0.000402273	0.000304942	0.000283681	0.000201214	0.000146359	0.000257415	0.000294233	0.000303336	0.000210635	0.000481338	0.000729501	0.00036186	0.000557271	0.000378887	0.00030157	0.00033045	0.000310364	0.000297202	0.000433585	0.000772468	0.00102315	0.000808893	0.000448269	0.000736413	0.000342846	0.000842242	0.000737484	0.000661372	0.000802698	0.00108469	0.00109074	0.000930298	0.00152577	0.00167314	0.000542766	0.00057297	0.0005042	0.00100491
Q99873	0.000145578	8.82847e-05	8.37142e-05	0.000144801	0.000195406	0.000334665	0.000355955	0.000289148	0.000262528	0.000105881	0.000284587	0.000233117	0.000116542	0.000258721	0.000250703	0.000155949	0.000143127	0.000124566	0.000112418	0.000194831	0.000133554	0.000194468	0.000201601	0.000103867	0.000145637	0.000125784	0.000120444	0.000186214	5.45515e-05	8.9669e-05	4.38116e-05	4.26463e-05	4.96302e-05	0.00010493	8.63963e-05	0.000106713	7.40567e-05	9.32937e-05	0.000106931	7.19868e-05	8.9438e-05	6.67013e-05	9.75058e-05	6.86104e-05	5.93985e-05	0.000120426	8.461e-05	9.76253e-05	5.03374e-05
Q6P2Q9	0.00052957	0.000549953	0.000309352	0.000628707	0.000423938	0.000946268	0.000672414	0.00086149	0.000723234	0.000421829	0.00058775	0.0013615	0.000346857	0.000818347	0.00126604	0.000778289	0.000441647	0.000566642	0.000315433	0.000303181	0.000546276	0.000306891	0.000507064	0.000575623	0.00032816	0.000399135	0.000588246	0.00138029	0.000322927	0.00039193	0.000286724	0.000369229	0.000178322	0.000376884	0.000249092	0.000524701	0.000311396	0.000466647	0.000409657	0.000293376	0.000218461	0.000551317	0.000375682	0.000287118	0.000498687	0.00051893	0.000299857	0.000445475	0.000211
Q10472	3.80502e-05	2.55211e-05	2.33855e-05	1.42058e-05	1.45972e-05	2.57404e-05	1.2427e-05	3.29693e-05	4.06261e-05	2.18492e-05	3.76011e-05	3.0761e-05	1.53943e-05	1.03367e-05	2.99702e-05	2.71727e-05	3.45319e-05	2.47998e-05	2.99103e-05	1.0261e-05	4.2968e-05	2.85864e-05	2.05004e-05	2.05899e-05	1.58161e-05	5.04519e-05	2.6588e-05	3.5228e-05	1.97192e-05	3.10553e-05	2.36398e-05	1.3316e-05	1.16669e-05	1.37139e-05	1.3851e-05	2.04633e-05	8.18345e-06	1.61106e-05	2.82597e-05	1.47065e-05	1.56187e-05	1.82922e-05	1.10097e-05	7.67695e-06	1.53341e-05	2.89133e-05	1.75252e-05	1.67679e-05	9.4663e-06
P47736	8.66873e-06	1.74739e-05	7.98424e-06	5.82197e-06	1.39633e-05	7.61004e-06		4.87184e-06	4.03004e-06	2.33066e-06	1.78094e-06	2.6177e-06	5.13195e-07	6.19942e-06	5.49252e-06	3.68166e-06	8.81817e-06	5.95365e-06	8.61191e-06	5.82752e-06		1.05508e-05	1.1044e-06	7.19345e-06	1.2172e-05	1.11104e-05	6.44073e-06	4.66056e-06	5.96175e-06		2.20123e-05	5.01757e-05	3.02122e-05	2.76652e-05	4.57405e-05	1.0022e-05	5.22454e-05	3.61796e-05	3.4168e-05	5.16183e-05	9.08239e-05	9.40858e-05	2.48917e-05	7.20751e-05	9.82637e-05	2.37859e-05	2.82397e-05	2.13654e-05	8.87826e-05
Q96P70	8.16481e-05	5.21414e-05	5.29019e-05	0.000125814	9.96244e-05	8.57061e-05	6.25819e-05	0.000126446	6.67316e-05	0.000114984	2.8525e-05	0.000144562	4.66183e-05	0.000138253	0.000132984	7.07058e-05	3.93028e-05	0.000102978	5.68322e-05	5.31746e-05	0.00012959	9.36189e-05	4.34531e-05	6.5312e-05	7.46213e-05	7.97545e-05	9.16365e-05	0.0001176	9.65728e-05	7.32473e-05	3.22809e-05	3.85642e-05	2.75568e-05	6.39678e-05	3.57721e-05	7.58004e-05	4.23492e-05	6.74652e-05	5.04224e-05	6.01763e-05	2.82271e-05	4.88347e-05	3.71371e-05	4.09923e-05	3.98898e-05	5.29426e-05	3.06939e-05	6.95769e-05	2.75201e-05
Q92688	0.000148797	9.74622e-05	0.000207415	0.000126308	0.000134217	0.000225529	0.000182413	0.00013995	0.000195583	0.000109193	0.000217297	0.000258985	0.00012553	0.000260261	7.39521e-05	6.50202e-05	4.87351e-05	0.000116061	8.16636e-05	5.02606e-05	0.000257976	0.000124916	0.000231045	0.00020087	0.000119861	0.000112092	0.000163411	0.000156851	0.000203812	0.000183714	0.000119646	3.07398e-05	0.000136497	0.00010957	7.24074e-05	0.00017344	7.41074e-05	7.33711e-05	0.000111028	5.98633e-05	0.000213205	0.00012159	0.000117909	0.000100232	2.64862e-05	3.97681e-05	4.6203e-05	9.59609e-05	5.55682e-05
P55957	6.42908e-05	2.98044e-05	4.52329e-05	8.87169e-05	5.91696e-05	9.4647e-05	0.000119939	5.07446e-05	8.3228e-05	6.70168e-05	0.00010343	2.65486e-05	2.97062e-05	2.0177e-05	3.34425e-05	1.82676e-05	3.20048e-05	3.17534e-05	3.60617e-05	3.27743e-05	0.000121615	2.39979e-05	3.68678e-05	3.20693e-05	4.16643e-05	3.10827e-05	7.15434e-05	7.03573e-05	7.41587e-05	5.2628e-05	2.0602e-05	1.41745e-05	2.18918e-05	3.70176e-05	1.22519e-05	3.73805e-05	2.47976e-05	2.11366e-05	2.35354e-05	3.03608e-05	1.96279e-05	1.94068e-05	1.80876e-05	1.27594e-05	1.06992e-05	1.37501e-05	2.01866e-05	2.73067e-05	1.63229e-05
Q96DC8		2.90997e-05	3.10958e-05	4.28271e-05	3.13451e-05	3.43675e-06	2.67904e-05	0.000119555	1.35117e-05				1.00579e-05	2.51173e-06	2.32856e-05	4.32182e-06	3.11603e-06	5.97786e-06	3.98023e-05	1.09049e-05	2.31078e-05	3.14239e-05	3.31643e-05	4.69847e-05	3.70341e-05	1.27826e-06	2.40179e-06	3.47252e-05		1.37205e-05	9.98282e-05	0.000276206	0.000134864	9.52574e-05	0.000188332	3.92458e-05	0.000104077	0.000274449	0.000118412	0.000128797	9.87302e-05	0.000147308	0.000148322	0.000326634	0.000318955	5.16034e-05	9.17329e-05	8.25278e-05	0.000232504
P52434	7.8239e-05	3.73348e-05	5.16991e-05	4.18653e-05	3.08258e-05	2.68372e-05	5.20144e-05	7.17307e-05	3.85003e-05	3.56256e-05	2.24749e-05	8.88119e-05	2.80707e-05	5.04364e-05	3.05764e-05	4.629e-05	1.9444e-05	3.62204e-05	1.27652e-05	5.19895e-05	7.68303e-05	2.23985e-05	3.49531e-05	2.10906e-05	4.8482e-05	4.2315e-05	5.67923e-05	5.51064e-05	4.94609e-05	3.10256e-05	3.45137e-05	2.2425e-05	2.83837e-05	2.22409e-05	1.75907e-05	2.46093e-05	3.05678e-05	3.07814e-05	2.12821e-05	2.73904e-05	1.49273e-05	2.23999e-05	1.93048e-05	1.34755e-05	1.23571e-05	3.54953e-05	1.43227e-05	2.68227e-05	1.16437e-05
P30086	0.00149529	0.00183722	0.00148087	0.00125368	0.00181737	0.00132095	0.00192235	0.00183145	0.00161318	0.00152557	0.00060927	0.0012631	0.00116675	0.00208119	0.00117415	0.00126353	0.00128821	0.00111501	0.00104799	0.00126148	0.00147587	0.00138857	0.00101344	0.00105844	0.00112789	0.000737959	0.00093086	0.00136776	0.00112706	0.00137195	0.00185059	0.0024081	0.00202345	0.0021834	0.00208015	0.00179267	0.00142193	0.00180236	0.0023596	0.0015788	0.00104834	0.00205044	0.00189032	0.00177991	0.00182409	0.00146921	0.00181059	0.00150276	0.00194596
O60264	0.000159585	5.48363e-05	4.78668e-05	9.5956e-05	6.87123e-05	9.7536e-05	0.000121795	0.000177932	0.000160735	4.83753e-05	9.33178e-05	0.000105585	3.02537e-05	0.000128245	5.61867e-05	8.37504e-05	6.81162e-05	5.10897e-05	3.20094e-05	7.75253e-05	5.82467e-05	2.62302e-05	5.12143e-05	5.51555e-05	4.28179e-05	3.55395e-05	5.4656e-05	9.466e-05	4.12665e-05	4.53595e-05	4.80772e-05	3.52511e-05	2.89901e-05	5.45492e-05	3.42263e-05	5.44991e-05	5.39822e-05	7.70081e-05	7.9153e-05	2.89061e-05	2.27594e-05	3.68771e-05	1.76091e-05	4.11509e-05	1.68721e-05	4.99187e-05	3.77446e-05	4.78616e-05	1.38004e-05
P55084	0.000409383	0.000722254	0.000524498	0.000944911	0.000561647	0.000458891	0.000508974	0.000606775	0.000436023	0.000731913	0.000324319	0.000444887	0.000421133	0.000678561	0.000563274	0.0006045	0.000749849	0.000438508	0.000624803	0.000476696	0.0008188	0.000803344	0.000388609	0.000606402	0.00054574	0.000501307	0.00060003	0.000709164	0.000530717	0.000852484	0.000613068	0.00113334	0.000896536	0.000765609	0.000763126	0.000755975	0.00114663	0.00116878	0.000671308	0.000888183	0.0011636	0.000843727	0.00103293	0.00164486	0.00141068	0.000606539	0.00119409	0.000657129	0.0011575
Q9UN86	0.00022947	0.000109689	0.000112876	0.000167015	8.1402e-05	0.000247166	0.000196279	0.00020934	0.000196147	8.10601e-05	9.08943e-05	0.000180752	6.74646e-05	0.000117727	0.000123654	8.76962e-05	0.000110756	9.85895e-05	9.11609e-05	9.57738e-05	0.000110252	8.05051e-05	0.000168931	8.48385e-05	8.34788e-05	0.000108946	0.000109596	0.000128386	7.51071e-05	5.62635e-05	0.000106196	0.000110648	7.29229e-05	0.000106517	5.43101e-05	0.000137988	0.000150313	8.95996e-05	0.000111016	6.5055e-05	5.73259e-05	9.27924e-05	6.0331e-05	6.51525e-05	5.6655e-05	7.89383e-05	0.000100535	8.79445e-05	7.63576e-05
Q63HR2	6.49591e-06	2.29439e-05	9.28582e-06	9.11025e-06	8.99498e-06	1.54743e-05	4.72761e-06	4.92194e-06	7.29202e-06	8.68009e-06		3.19527e-07	2.55055e-05	1.19642e-05	3.84245e-06	1.32155e-05	1.49933e-05	9.69476e-06	1.57719e-05	6.8372e-06	6.80114e-06	9.07821e-06	5.69558e-06	1.91747e-06	1.614e-05	1.21629e-05	9.03137e-06	2.32069e-05	1.5364e-05	2.27731e-05	1.566e-05	2.30924e-05	1.01541e-05	1.86521e-05	1.12711e-05	2.77711e-05	2.8431e-05	2.33753e-05	1.77559e-05	1.38635e-05	2.05844e-05	2.5081e-05	2.90643e-05	3.33269e-05	9.11804e-06	1.61219e-05	1.99399e-05	1.26532e-05	3.02892e-05
Q13263	0.000552373	0.000471558	0.000252556	0.00039119	0.000443607	0.000941433	0.000445725	0.000657802	0.00052204	0.00042486	0.000302428	0.00101216	0.00035534	0.000849275	0.000501152	0.000507242	0.000603909	0.000384264	0.000377919	0.000364249	0.00068206	0.00035293	0.000450142	0.000368429	0.000263987	0.00031289	0.000550564	0.000900565	0.000311536	0.000394432	0.000240484	0.000279682	0.00013537	0.000321923	0.000203767	0.000359281	0.000287321	0.000291668	0.00033148	0.000299985	0.000155619	0.000287667	0.000312804	0.000236393	0.000219073	0.000337973	0.000238758	0.000359389	0.000270961
Q96C19	0.00031786	0.00019151	0.000392192	0.00016574	0.000153936	0.000132554	0.000173392	0.000201644	0.000300425	0.000193437	0.000227551	0.000178099	0.000169184	0.000180956	0.000168297	0.000235407	0.000199082	0.000225175	0.000282745	0.000163913	0.000383281	0.000387176	0.000242146	0.000308135	0.000188436	0.000233696	0.00027627	0.000362197	0.000219686	0.000237682	0.000275368	0.000161855	0.000177929	0.000157922	0.000133231	0.00015206	0.000134143	0.000119387	0.000161481	0.000160933	9.16342e-05	0.000101329	0.000119131	9.94532e-05	0.000118329	0.000165229	0.000125263	0.000128073	0.000171881
P63104	0.00344207	0.00389496	0.00406806	0.0065076	0.00646769	0.0040114	0.00550143	0.00435876	0.00426247	0.00616434	0.00563207	0.00637491	0.00357191	0.00708346	0.00437187	0.00358344	0.00667574	0.00435035	0.00632238	0.00542877	0.0056724	0.00667806	0.00436448	0.00608709	0.00363164	0.00379402	0.00368107	0.0052013	0.00461799	0.00609639	0.0029346	0.0032547	0.00271309	0.00582371	0.00446806	0.00404917	0.00311294	0.00287788	0.00318099	0.00369601	0.00318675	0.00454997	0.00345537	0.00363501	0.00234798	0.00319691	0.00496032	0.00444093	0.00450074
P16422	0.000129557	0.000224211	6.32532e-05	8.21518e-05	4.18979e-05	4.02727e-05	0.000125475	0.000117274	0.000137018	6.6037e-05	0.000159258	0.000321886	8.52684e-05	0.000267167	0.000128846	0.000102109	0.000346959	4.67013e-05	0.000119373	0.000213491	0.000341662	0.000101909	7.46642e-05	1.91652e-05	4.46168e-05	9.15809e-05	4.83992e-05	0.00021308	7.66467e-05	0.000210735	1.49501e-05	1.68998e-05	9.77773e-06	3.4627e-06	1.31852e-05	2.29555e-05	1.26105e-05	7.10091e-06	6.44147e-05	1.68799e-05	1.94181e-05	1.79318e-05	8.79084e-06	2.08993e-05	1.43002e-05	3.81286e-05	2.30143e-05	2.65633e-05	1.85022e-05
P31153	0.000243581	0.000151709	0.000170479	0.000228478	0.000173539	0.00022092	0.000210654	0.000224792	0.000250002	0.000156997	0.000195959	0.000422707	0.000130255	0.000288904	0.000332269	0.000121022	0.00020839	0.000173187	0.000193589	0.00021185	0.000194802	0.000214881	0.00026939	0.000233489	0.000178125	0.000259177	0.000199545	0.000247891	0.000180354	0.000240176	0.000132067	0.000107587	9.68185e-05	0.00017687	0.000130035	0.000175479	0.000146427	0.00016822	0.000180358	0.000140313	0.000150894	0.000177741	0.000107515	0.000143813	0.00012046	9.39702e-05	0.000185499	0.00016572	0.000129288
Q86Y82	3.37728e-05	5.70975e-05	8.55579e-05	9.115e-05	5.59007e-05	3.9481e-05	0.000100621	3.36888e-05	2.95106e-05	8.41167e-05	4.65302e-05	3.92776e-05	8.06555e-05	7.28692e-05	8.28688e-05	3.77351e-05	5.57375e-05	3.16819e-05	8.54614e-05	0.00010819	4.36167e-05	7.81641e-05	7.90097e-05	0.000111302	6.26492e-05	6.86774e-05	4.85209e-05	0.000110833	4.46947e-05	4.03372e-05	8.43943e-05	0.00013002	0.000144497	0.000150367	0.000119789	8.36923e-05	0.000147847	0.000104043	6.3868e-05	0.000121732	0.000113074	8.23869e-05	0.000125344	0.000174121	0.000352979	7.61774e-05	0.000142684	7.14178e-05	0.000204141
O75165	4.00343e-05	5.31857e-05	5.15499e-05	0.000106229	4.88696e-05	8.71083e-05	9.09491e-05	0.000116659	0.000125744	6.7226e-05	5.60965e-05	4.25035e-05	6.94009e-05	8.50662e-05	6.12645e-05	6.78588e-05	7.59548e-05	5.13709e-05	4.2336e-05	6.04038e-05	6.27774e-05	4.93229e-05	6.84211e-05	4.80303e-05	5.74198e-05	6.21342e-05	7.86871e-05	6.42316e-05	4.30896e-05	4.10851e-05	3.33063e-05	4.42259e-05	4.02668e-05	8.70865e-05	3.65581e-05	7.12938e-05	6.21314e-05	7.64287e-05	8.04287e-05	5.39794e-05	3.50361e-05	4.4077e-05	5.15773e-05	6.77861e-05	4.65053e-05	6.11216e-05	7.15269e-05	4.65236e-05	3.57183e-05
O75534	0.000147858	0.000112362	0.000120764	0.000120961	0.000126938	0.000339964	0.000144734	0.000199912	0.000153891	0.000108621	0.000108435	0.000341982	9.40596e-05	0.00015991	0.000154225	0.000117295	0.000181922	0.000151145	0.000125146	0.000290191	9.4079e-05	0.000112377	0.000171613	6.44836e-05	0.000100812	0.000138664	0.000184697	0.000191242	0.000110566	0.00011823	6.64133e-05	7.36405e-05	7.86533e-05	0.00013447	8.5072e-05	0.000230431	0.000106138	0.000133931	9.03405e-05	9.56979e-05	6.21969e-05	0.000123428	8.01301e-05	7.84996e-05	8.32395e-05	8.71013e-05	0.000120572	0.000127915	8.96181e-05
P33121	0.000100681	0.000112803	8.63744e-05	8.7888e-05	6.26821e-05	4.44587e-05	0.000152843	0.000272513	8.09511e-05	7.99935e-05	8.24317e-05	5.87984e-05	3.68968e-05	6.5087e-05	6.38465e-05	3.33758e-05	5.87547e-05	4.27233e-05	9.26451e-05	7.51457e-05	4.31456e-05	8.10009e-05	8.71504e-05	5.76304e-05	8.93522e-05	7.94538e-05	8.43686e-05	7.09123e-05	5.06109e-05	0.000102673	8.68027e-05	0.000265108	0.000116433	0.000134558	0.000112408	0.000129491	0.000171028	0.000430993	9.37738e-05	0.000127024	0.000135672	0.000178847	0.000111209	0.000149146	0.000152405	5.71278e-05	9.28957e-05	5.73654e-05	0.000156102
Q13011	0.000153796	0.00019868	0.000331002	0.000603522	0.000384503	0.000243914	8.09841e-05	0.000249424	0.000329279	0.000245859	0.000162124	0.000203008	0.000203073	0.000316839	0.000292151	0.000275914	0.000215944	0.000212813	0.000248708	0.000167975	0.000296905	0.000279094	0.000222361	0.000278347	0.000315992	0.000272338	0.000159711	0.000394127	5.63855e-05	0.000258819	0.00029368	0.000319218	0.00042881	0.000500496	0.000505451	0.000355647	0.000381725	0.000525117	0.000377764	0.000282011	0.000627126	0.000406076	0.000326383	0.000431685	0.000560128	0.000332499	0.000305283	0.000272391	0.000353415
Q9NUQ6	3.83613e-05	3.64647e-05	7.66422e-05	5.81659e-05	4.35024e-05	4.80891e-05	5.07958e-05	5.70779e-05	3.77419e-05	9.46032e-05	7.4749e-05	9.69977e-05	2.8818e-05	9.73775e-05	8.37355e-05	6.5503e-05	9.0723e-05	4.23731e-05	7.36734e-05	7.65842e-05	4.30568e-05	5.84605e-05	0.000116974	0.000103662	5.92292e-05	0.000120949	5.24995e-05	8.97423e-05	6.22608e-05	8.35248e-05	5.27061e-05	2.66298e-05	2.22638e-05	4.73389e-05	2.13037e-05	5.50865e-05	3.60566e-05	2.60413e-05	4.14395e-05	5.02338e-05	2.40672e-05	3.90074e-05	1.94696e-05	1.63806e-05	2.07639e-05	4.52446e-05	4.28661e-05	3.25477e-05	2.00821e-05
Q02978	0.000133463	0.000227938	0.000174588	0.0001315	0.000182077	0.000296117	9.14181e-05	0.000165674	0.000155441	0.000153093	7.031e-05	0.000162423	0.000170972	0.000288904	0.000165955	0.000111299	0.000204705	0.000159904	0.000193423	0.000208755	0.000169561	0.00018732	9.60375e-05	0.000150591	0.000204239	0.00016751	0.000190427	0.000232306	0.000165309	0.000164841	0.000160927	0.00040068	0.000246926	0.000163683	0.000216793	0.000286418	0.000259335	0.000174913	0.000200487	0.000218459	0.000133983	0.000300728	0.00028544	0.000391875	0.00052679	0.000168415	0.000366206	0.000249818	0.000354283
P20810	0.000177926	0.000245663	0.00023066	0.000214164	0.000213197	0.000123549	0.000282402	9.53363e-05	0.000314522	0.000225973	0.000240309	0.000216672	0.000229243	0.000231468	0.000265759	0.00019768	0.000195469	0.000310003	0.000259953	0.000265257	0.000287485	0.000177	0.000186698	0.000191726	0.000217751	0.000330482	0.000325407	0.000227233	0.000203839	0.000241902	0.000191839	0.000134771	0.000117306	0.000124419	0.000185502	0.000188034	0.000169177	0.000129484	0.000157765	0.000150749	0.000108871	0.000138482	0.000146221	0.000144592	0.000152246	0.000215817	8.5808e-05	0.000236444	0.000173284
P40121	0.000616492	0.000386435	0.000832928	0.00107049	0.000668748	0.000600801	0.00135825	0.000832229	0.000643743	0.000645368	0.000679165	0.000513724	0.000365043	0.000356063	0.000670683	0.000486902	0.000771921	0.000330374	0.000800135	0.000745787	0.000466486	0.000532465	0.000635506	0.000868887	0.000336009	0.000644896	0.000747922	0.000304728	0.000928013	0.000786907	0.000346627	0.000225283	0.00018073	0.000426572	0.000319587	0.000761493	0.000510797	0.000478931	0.00029516	0.000426667	0.000209964	0.000414217	0.000300454	0.000336168	0.000200819	0.000322906	0.000494165	0.000302369	0.000327459
P22626	0.00394211	0.00160881	0.00280546	0.00385305	0.00228552	0.00267723	0.00256851	0.00336407	0.00340145	0.0018392	0.0029391	0.00346363	0.00144423	0.00339824	0.00207689	0.00187782	0.00246865	0.0018415	0.00258157	0.0025738	0.00265415	0.00223234	0.00252159	0.00238114	0.00174609	0.00185851	0.00218363	0.00357806	0.00176705	0.00272959	0.00220801	0.00147423	0.00203633	0.00318335	0.00161113	0.00232271	0.00140253	0.00198278	0.00182962	0.00146648	0.00153817	0.00168337	0.00161304	0.00107771	0.00109	0.00133223	0.00235199	0.00193286	0.00214848
P50552	0.000359691	0.000275603	0.000334075	0.000218787	0.000277412	0.000247883	0.000546607	0.000291232	0.000335364	0.000238475	0.000379776	0.000365082	0.000195137	0.000354839	0.000275175	0.000270348	0.000345502	0.000259846	0.00031223	0.000266628	0.000212344	0.000227341	0.000298625	0.000279852	0.000325711	0.00038585	0.000249877	0.000261122	0.00038525	0.000289081	0.000362338	0.000148719	0.000151969	0.000248153	0.000176151	0.000316415	0.000242765	0.000203284	0.000250193	0.000175171	0.000122843	0.00018416	0.000165951	0.000151105	8.59533e-05	0.000244938	0.000198201	0.000202985	0.00019002
Q9H061	1.09079e-05	3.70281e-05	1.7432e-05	1.73887e-05	8.94422e-06	1.75296e-05	9.47333e-06	1.53943e-05	1.69271e-05	1.8044e-05		2.17741e-05	2.2423e-05	1.26926e-05	8.95666e-06	1.41101e-05	8.42208e-06	2.02489e-05	1.88087e-05	1.567e-05	1.62067e-05	3.40322e-05	2.12493e-05	3.80185e-05	2.76682e-05	2.25234e-05	1.57468e-05	1.48481e-05	2.72866e-05	2.36538e-05	1.44432e-05	7.09489e-05	2.86317e-05		1.97846e-05	2.69431e-05	2.23748e-05	3.11766e-05	2.82597e-05	2.74743e-05	1.51749e-05	4.31539e-05	4.36082e-05	3.40154e-05	2.50933e-05	2.06267e-05		3.04186e-05	3.40251e-05
P11717	0.000121393	8.7125e-05	8.44385e-05	3.96094e-05	3.08304e-05	6.67928e-05	0.000111667	5.40295e-05	8.55893e-05	4.80492e-05	7.6747e-05	0.000145634	2.48297e-05	8.40952e-05	4.71157e-05	9.12536e-05	9.99549e-05	7.73265e-05	8.44061e-05	8.04439e-05	3.16171e-05	5.33746e-05	6.4278e-05	3.65057e-05	3.88988e-05	0.000113175	8.2691e-05	6.86351e-05	5.23496e-05	6.09268e-05	4.63546e-05	5.30616e-05	3.83828e-05	2.68785e-05	1.76327e-05	4.14599e-05	4.06954e-05	3.17255e-05	4.15847e-05	5.9503e-05	4.62132e-05	7.23415e-05	2.69588e-05	4.91356e-05	2.35723e-05	6.87877e-05	5.78079e-05	5.86958e-05	5.07216e-05
P12268	0.000427372	0.000234655	0.000231072	0.000291864	0.000253383	0.000308487	0.000450818	0.000494419	0.000375506	0.000226004	0.000111293	0.000659365	0.000177316	0.000330331	0.000259538	0.000202228	0.000238157	0.000234466	0.000160979	0.000319563	0.000466452	0.000194451	0.000365016	0.000131914	0.000147546	0.000252309	0.000206721	0.000224123	0.000194192	0.000262286	0.000143962	0.00010035	0.000123943	0.000172647	0.000121212	0.00016108	0.000153742	0.000153726	0.000138165	0.000148829	7.02395e-05	0.000137197	0.000135141	0.000111482	6.09763e-05	0.000163436	0.000125159	0.000196309	7.29935e-05
Q04206	3.89587e-05	9.18697e-05	3.76731e-05	6.59555e-05	3.6555e-05	5.95241e-05	6.98662e-05	6.4251e-05	5.81078e-05	3.81041e-05	2.25917e-05	4.85203e-05	2.73682e-05	4.12179e-05	3.53924e-05	2.4473e-05	4.00135e-05	2.24177e-05	5.62031e-05	2.61144e-05	4.01786e-05	2.34069e-05	2.75323e-05	2.48365e-05	2.24717e-05	3.1798e-05	2.09582e-05	7.62177e-05	3.29058e-05	4.663e-05	2.63127e-05	7.69114e-05	2.98343e-05	5.16093e-05	2.70669e-05	5.48302e-05	4.18573e-05	6.42145e-05	4.35324e-05	3.73797e-05	1.68319e-05	3.0296e-05	1.95341e-05	1.97722e-05	1.76213e-05	2.47215e-05	3.61238e-05	1.84841e-05	4.25605e-05
Q00059	2.13535e-05	4.53274e-05	4.45832e-05	6.8879e-05	5.08401e-05	5.15542e-05	6.54177e-05	4.98908e-05	4.01441e-05	3.48729e-05	3.62346e-05	2.73944e-05	4.9032e-05	3.78287e-05	2.23163e-05	5.88794e-05	4.40432e-05	3.04416e-05	1.70803e-05	2.51733e-05	4.37909e-05	1.4262e-05	2.61603e-05	2.0959e-05	5.51429e-05	2.30315e-05	1.02396e-05	4.06615e-05	3.86804e-05	6.15187e-05	4.59383e-05	6.5371e-05	9.08933e-05	6.89145e-05	6.02175e-05	6.32631e-05	0.000120945	6.74133e-05	7.11813e-05	5.35812e-05	6.34684e-05	7.30948e-05	0.000120731	8.43307e-05	7.22805e-05	5.54245e-05	3.86343e-05	5.34019e-05	3.2203e-05
Q01518	0.0014532	0.00177617	0.00221243	0.0022551	0.00219583	0.00145899	0.00188678	0.00174773	0.0018447	0.00194095	0.00198224	0.00165269	0.00181158	0.00262162	0.00192501	0.00222579	0.00247553	0.001706	0.0021331	0.00240277	0.00140608	0.00252731	0.00229028	0.00295073	0.00163573	0.00201696	0.00197864	0.00244275	0.00145358	0.00154424	0.00131435	0.00102615	0.00113448	0.00172787	0.00157249	0.00210671	0.00138662	0.00158105	0.00146384	0.00139797	0.000882718	0.00137993	0.00130713	0.0016437	0.000794232	0.00180444	0.00170658	0.00149552	0.00131564
Q9NUJ1	8.9505e-05	4.07757e-05	9.34552e-05	0.000120106	6.96817e-05	8.97635e-05	8.06193e-05	6.757e-05	5.57167e-05	5.2897e-05	0.000159069	4.15017e-05	6.76399e-05	3.21436e-05	6.56026e-05	6.88273e-05	5.40851e-05	7.25246e-05	4.96027e-05	4.32475e-05	0.000137399	9.65838e-05	6.40946e-05	0.000104952	3.38893e-05	5.40426e-05	4.28318e-05	4.89073e-05	7.77913e-05	8.13628e-05	0.000111764	8.39694e-05	0.000140591	0.000144098	0.000110225	0.000114612	0.000113453	9.42878e-05	5.59768e-05	9.34174e-05	0.000184616	0.000156793	0.000129415	8.49421e-05	0.00015059	8.92749e-05	0.000110658	0.00011774	0.000123718
O75521	4.4608e-05	6.28948e-05	0.000109114	4.04605e-05	6.83671e-05	2.93023e-05	3.96629e-05	9.07808e-05	3.12841e-05	5.49943e-05	2.84808e-05	5.90619e-05	5.4374e-05	8.08201e-05	4.49294e-05	5.19257e-05	7.04955e-05	5.00106e-05	6.26719e-05	4.79113e-05	7.82165e-05	9.96406e-05	5.5038e-05	7.94431e-05	4.26072e-05	5.61386e-05	3.41499e-05	4.66709e-05	4.90903e-05	3.70261e-05	0.000162613	0.000308778	0.000321516	8.54882e-05	0.000319958	7.47788e-05	0.000198964	0.000107123	0.00016241	0.000221655	0.000320099	0.00040988	0.000268833	0.000434176	0.000619749	0.00015202	0.000227923	0.000124597	0.00034335
Q96M96	2.77216e-05	4.17123e-05	4.9412e-05	2.66296e-05	3.30978e-05	3.0501e-05	5.19922e-05	3.36347e-05	3.21333e-05	2.5286e-05	2.84579e-05	2.91817e-05	1.25011e-05	3.64686e-05	4.06675e-05	2.56243e-05	3.89666e-05	2.61724e-05	4.42721e-05	2.35931e-05	3.06229e-05	4.62299e-05	3.54965e-05	3.97792e-05	4.23254e-05	5.71104e-05	2.81592e-05	2.30098e-05	2.22719e-05	4.05601e-05	5.71146e-05	8.78092e-05	7.89567e-05	4.63589e-05	7.59419e-05	4.96971e-05	0.000236211	0.000100845	7.14929e-05	5.342e-05	0.000150583	0.000117882	5.04809e-05	0.000112189	0.000132336	6.12544e-05	9.28781e-05	4.56414e-05	0.000146993
P22694	3.74275e-06	9.69795e-05	5.06631e-06	6.62181e-05	1.76407e-05	0.000168346	9.10468e-05	0.000115551	0.000178846	0.000100038	8.29606e-05	7.90147e-05	9.43891e-05	8.94076e-06	8.99023e-05	0.000123478	0.000128037	6.9158e-05	5.16274e-05	6.90319e-05	4.2811e-06	0.000141507	1.00478e-05	1.27378e-05	1.21834e-05	0.000106212	1.76988e-05	5.50126e-05	0.000119567	9.41415e-05	6.93809e-06	0.000149951	1.12519e-05	0.000141917	3.49517e-05	0.000151138	0.000183345	0.000148146	0.000220646	0.00010473	0.000139261	0.00015661	0.000149763	2.25707e-05	0.000133227	0.000142781	0.000204738	0.000114246	8.169e-05
O75340	5.22481e-05	5.9922e-05	5.42364e-05	8.55119e-05	5.35201e-05	0.000167995	9.90645e-05	9.91002e-05	5.75221e-05	3.98779e-05	5.92731e-05	7.2955e-05	7.93306e-05	6.9907e-05	6.16184e-05	5.95815e-05	6.86548e-05	5.93947e-05	4.75837e-05	6.38616e-05	0.000102744	5.89235e-05	6.71181e-05	5.24761e-05	4.81712e-05	4.38798e-05	7.71058e-05	5.79917e-05	7.97507e-05	0.000111621	4.82405e-05	2.85655e-05	3.86413e-05	6.46496e-05	5.89926e-05	0.000100857	5.88397e-05	5.99464e-05	5.73624e-05	3.27935e-05	2.81779e-05	3.90048e-05	5.87658e-05	6.19595e-05	3.19137e-05	3.6683e-05	4.39708e-05	3.65623e-05	3.42036e-05
A6NHR9	4.75746e-05	3.94611e-05	5.68791e-05	7.38211e-05	3.28587e-05	9.72781e-05	6.7541e-05	8.55518e-05	0.000197075	4.536e-05	2.85424e-05	7.9027e-05	2.56668e-05	6.12734e-05	5.01333e-05	4.57766e-05	5.11651e-05	5.26915e-05	1.39637e-05	3.97224e-05	1.97073e-05	1.82943e-05	5.19417e-05	3.83771e-05	2.98095e-05	3.37832e-05	5.02669e-05	2.67411e-05	4.87388e-05	3.23282e-05	2.50097e-05	2.1143e-05	2.39144e-05	6.9693e-05	1.30076e-05	6.39039e-05	5.50833e-05	4.87228e-05	0.000115855	2.5967e-05	1.50848e-05	3.65271e-05	2.33415e-05	2.48735e-05	1.53088e-05	3.03801e-05	3.48747e-05	4.06893e-05	7.85863e-06
O43865	2.63331e-05	0.000150926	3.61591e-05	3.64043e-05	2.26897e-05	6.5028e-05	1.43276e-05	3.14801e-05	9.7681e-05	3.40758e-05	1.94269e-05	6.1911e-05	2.69616e-05	6.20404e-05	2.85807e-05	3.32843e-05	2.79629e-05	0.000139769	4.81328e-05	2.6937e-05	6.01484e-05	3.50106e-05	6.33102e-05	5.45368e-05	4.4763e-05	3.26212e-05	0.000137692	5.2568e-05	3.93071e-05	0.000200653	6.56704e-05	0.00025688	5.74656e-05	0.000100033	4.62332e-05	0.000120539	8.47947e-05	7.45709e-05	0.000148841	7.56139e-05	0.000144123	0.000127116	5.77312e-05	0.000131607	7.29562e-05	3.91888e-05	5.36835e-05	0.000226746	8.95487e-05
Q15124	5.78472e-05	0.000215699	8.48116e-05	8.8796e-05	0.000249434	0.000153941	6.83682e-05	2.73515e-05	9.48852e-05	0.00015691	1.9404e-05	1.8319e-05	0.000545801	5.43153e-05	4.95116e-05	0.000220095	0.000149751	0.000143218	0.000174011	0.000149104	6.47645e-05	0.000203323	5.03338e-05	9.81254e-05	0.000143108	0.000226655	0.000116058	7.3512e-05	0.000222225	0.000175556	0.00027356	0.000283791	0.000167981	0.000158913	0.000261837	0.000437986	0.00027657	0.000308207	0.000282297	0.00028185	0.000166078	0.000232961	0.000352615	0.000309401	0.000125167	0.000321737	0.000235992	0.000326429	0.000303983
Q12905	0.000376642	0.000240683	0.000256489	0.000496454	0.0004137	0.000943287	0.000656327	0.000586693	0.000381766	0.000439852	0.000365937	0.000695606	0.000264477	0.000561568	0.000481185	0.000419196	0.000372312	0.000318384	0.000330075	0.000345195	0.000362727	0.000325478	0.000318974	0.000261547	0.000302125	0.000316658	0.000368994	0.00046124	0.000219012	0.000294951	0.000172066	0.000159517	0.000151936	0.000273844	0.000276495	0.000357715	0.000256786	0.000339677	0.00023168	0.000285956	0.000220649	0.000274479	0.000269169	0.000288319	0.000151574	0.000299576	0.000339726	0.000276008	0.000198851
Q15185	0.000862222	0.000322651	0.00042268	0.000391127	0.000181108	0.000170727	0.000455397	0.000396674	0.00030267	0.000274237	0.00057553	0.000622725	0.00017046	0.000474878	0.000296866	0.000331095	0.000234351	0.00025401	0.000207877	0.000364598	0.000512134	0.000367574	0.000489233	0.00038008	0.000240968	0.000242401	0.00025511	0.000368278	0.000313389	0.000497652	0.000270135	0.000179247	0.00022714	0.000154157	0.000108024	0.000134087	0.000167162	0.000119144	0.000385806	0.000193624	0.000163783	0.000264107	0.000106623	0.000262911	5.5764e-05	0.000198987	0.000161884	0.000216965	0.000174714
O94906	0.000164962	9.62024e-05	7.61856e-05	0.000210804	8.46759e-05	0.000192848	0.000114911	0.000128907	0.000144575	6.40724e-05	6.34318e-05	0.00021676	8.32775e-05	0.00026288	0.000101519	0.000113472	0.000156249	0.000100314	8.04339e-05	8.8519e-05	8.9521e-05	7.33835e-05	0.000123679	7.2506e-05	8.03524e-05	8.64377e-05	9.85521e-05	0.000135115	4.79158e-05	9.02708e-05	8.81701e-05	7.00009e-05	4.00121e-05	9.87384e-05	3.55899e-05	8.80387e-05	9.83408e-05	6.54679e-05	0.000102804	5.08976e-05	3.61728e-05	8.74008e-05	8.62333e-05	7.6611e-05	4.33906e-05	8.03945e-05	0.000108972	6.86535e-05	4.0555e-05
Q13185	0.000218931	5.43748e-05	0.00012522	0.00011574	7.38287e-05	0.000112549	8.33744e-05	0.000124554	0.000126665	5.50708e-05	0.00013406	0.00014667	4.17712e-05	0.000150447	0.000104627	0.000106268	9.34567e-05	8.81588e-05	8.12346e-05	0.000162112	0.000197114	5.3959e-05	8.4595e-05	3.65697e-05	5.00267e-05	9.35863e-05	6.10952e-05	0.000151276	0.000103247	0.000151713	9.3991e-05	4.27606e-05	7.16157e-05	8.8475e-05	4.66987e-05	6.77377e-05	5.64094e-05	3.90369e-05	7.85534e-05	6.24047e-05	7.36997e-05	6.07644e-05	3.25752e-05	7.31395e-05	2.73905e-05	4.00072e-05	7.94251e-05	8.35805e-05	6.79089e-05
Q07955	0.000646339	0.000389825	0.000528317	0.000206586	0.000238323	0.000601405	0.000334514	0.000676782	0.000324349	0.000184231	0.000305389	0.000454843	0.000152534	0.000580147	0.000272693	0.000219865	0.000155943	0.000345595	0.000217005	0.000414001	0.000428383	0.000364652	0.000327121	0.000155751	0.000314175	0.000188865	0.000495472	0.00033936	0.000355683	0.0005374	0.000308126	0.000267863	0.000308066	0.000186485	0.000133556	0.000275682	0.000140627	0.00035366	0.000221898	0.000121837	0.000146706	0.000189092	0.000217447	0.000257974	0.000105466	0.000153266	0.00017699	0.00033591	0.000161248
P46087	4.15438e-05	1.56984e-05	1.35997e-05	2.73083e-05	1.20029e-05	3.25918e-05	4.40528e-05	2.29442e-05	3.49065e-05	1.28727e-05	1.83004e-05	6.11053e-05	1.0719e-05	6.16787e-05	3.39407e-05	3.31677e-05	4.53979e-05	1.45681e-05	1.00324e-05	3.13034e-05	7.0695e-05	1.55645e-05	6.86488e-05	8.09637e-06	7.23417e-06	2.29644e-05	4.22261e-05	4.15451e-05	7.87805e-06	3.60727e-05	7.64508e-06	4.65645e-06	5.38101e-06	1.91114e-05	6.81633e-06	1.25661e-05	7.87411e-06	7.82275e-06	1.16648e-05	6.17788e-06	3.86848e-06	8.41343e-06	8.23407e-06	1.36091e-05	6.10579e-06	1.4454e-05	1.58094e-05	1.05765e-05	4.37331e-06
O75934	5.58243e-05	2.74503e-05	3.58268e-05	4.14192e-05	2.90919e-05	5.17798e-05	1.44109e-05	2.74016e-05	4.28958e-05	2.22855e-05	1.82815e-05	2.67315e-05	1.8352e-05	4.4376e-05	3.22717e-05	1.6035e-05	1.7545e-05	1.57955e-05	1.70851e-05	2.40277e-05	6.3846e-05	1.9039e-05	2.33512e-05	1.39328e-05	2.40454e-05	2.57868e-05	2.36718e-05	3.39935e-05	3.26933e-05	4.58622e-05	2.72384e-05	2.35954e-05	1.7506e-05	2.33191e-05	1.2829e-05	1.76295e-05	1.60183e-05	1.21198e-05	2.92691e-05	1.71952e-05	9.41258e-06	1.13347e-05	1.28832e-05	9.91588e-06	1.11283e-05	1.41662e-05	2.0916e-05	1.57498e-05	1.42551e-05
P04839	6.90952e-05	7.26728e-05	0.000127665	6.62529e-05	2.03183e-05	2.94328e-05	9.61596e-05	0.000108175	4.02732e-05	0.000104855	0.000110669	7.17725e-05	5.61126e-05	3.803e-05	8.71751e-05	8.30678e-05	0.000119986	4.32419e-05	5.30001e-05	8.55864e-05	2.96587e-05	4.22209e-05	5.73606e-05	3.6426e-05	1.94547e-05	2.77843e-05	7.80789e-05	7.39731e-05	3.54702e-05	3.81356e-05	2.13208e-05	2.53773e-05	2.86972e-05	5.82785e-05	9.79173e-06	2.20666e-05	3.32637e-05	9.53499e-06	1.6278e-05	5.52975e-05	1.5908e-05	2.27696e-05	1.92485e-05	1.53947e-05	1.57306e-05	4.97088e-05	9.26314e-05	3.36263e-05	1.4005e-05
Q12769	3.29243e-05	2.65584e-05	2.5713e-05	2.50951e-05	4.33288e-05	4.77385e-05	2.66556e-05	3.93687e-05	2.7846e-05	2.37123e-05	1.9198e-05	5.92335e-05	1.93945e-05	3.98443e-05	4.05818e-05	3.03707e-05	3.52123e-05	2.16824e-05	1.64571e-05	2.6707e-05	2.20293e-05	1.5317e-05	3.05482e-05	1.0814e-05	3.70051e-05	2.53569e-05	2.48129e-05	4.18267e-05	2.53166e-05	2.54014e-05	1.49012e-05	1.7418e-05	1.75569e-05	1.83271e-05	3.60342e-05	2.23496e-05	2.12617e-05	2.31482e-05	1.85349e-05	2.15899e-05	1.3421e-05	2.77396e-05	1.56375e-05	2.13685e-05	1.45678e-05	2.07346e-05	2.23272e-05	1.7646e-05	1.30295e-05
Q14008	8.24067e-05	0.000121168	6.7463e-05	0.000153252	9.57363e-05	0.000204005	0.000128334	0.000115833	0.000124621	0.000112188	5.64336e-05	0.000226815	6.03013e-05	0.000148774	0.000136968	0.000101729	9.2831e-05	0.000142551	0.000169338	8.28932e-05	6.37334e-05	7.1489e-05	9.66637e-05	4.44511e-05	0.000103005	9.79347e-05	7.84109e-05	0.000158275	0.000122265	0.000335466	5.53227e-05	7.63899e-05	4.99673e-05	8.88808e-05	6.32277e-05	8.6985e-05	6.79334e-05	6.06563e-05	7.75951e-05	8.00233e-05	5.99523e-05	9.1598e-05	5.53201e-05	8.39525e-05	8.50623e-05	8.49011e-05	7.69374e-05	0.000102536	0.000100593
Q2TAY7	3.91127e-05	3.48359e-05	2.79997e-05	6.11748e-05	4.41257e-05	7.69667e-05	7.32139e-05	7.3284e-05	8.43827e-05	4.57121e-05	4.75904e-05	0.000126356	4.50584e-05	9.19182e-05	3.77393e-05	4.42949e-05	5.84226e-05	5.36011e-05	3.9665e-05	4.11305e-05	3.58596e-05	3.8757e-05	4.55316e-05	4.08436e-05	2.04437e-05	5.00236e-05	2.50268e-05	6.61661e-05	1.69492e-05	3.66175e-05	1.92888e-05	3.05254e-05	1.67318e-05	4.61464e-05	2.54619e-05	4.65574e-05	4.38958e-05	4.47747e-05	6.42619e-05	3.05812e-05	2.11274e-05	5.50201e-05	3.97603e-05	3.55575e-05	1.48396e-05	3.26148e-05	4.18848e-05	3.58301e-05	2.83456e-05
Q9NX63	0.000203529	9.47896e-05	0.000135519	0.000144371	0.000104771	9.54206e-05	4.26909e-05	5.42119e-05	0.000117765	0.000126594	6.93809e-05	0.000161136	0.000178255	0.000107083	0.000120959	0.000146379	9.2428e-05	8.76568e-05	0.000216665	0.000133721	0.000237033	0.000187537	9.68977e-05	0.00015122	0.000188199	0.000142066	6.53804e-05	0.000158422	8.3296e-05	7.48422e-05	0.00026229	0.000274415	0.000274148	0.000171642	0.000231071	0.000102655	0.00014251	7.71207e-05	0.000198388	0.000179343	0.000190198	0.000244992	0.000399092	0.000306095	0.000470547	0.000230281	0.000272796	0.00017386	0.000457982
Q99471	5.26184e-05	5.30173e-05	7.24016e-05	8.45975e-05	4.99437e-05	8.78134e-05	0.000104353	7.67252e-05	5.28469e-05	7.05276e-05	4.13287e-05	7.4591e-05	3.22692e-05	9.37298e-05	6.22809e-05	4.98889e-05	5.23861e-05	4.19324e-05	3.89844e-05	4.95797e-05	6.12785e-05	3.06076e-05	5.15464e-05	3.88013e-05	7.2476e-05	4.84506e-05	6.33202e-05	8.29922e-05	4.12338e-05	6.32101e-05	3.40843e-05	3.71926e-05	5.07127e-05	4.10423e-05	3.55728e-05	3.29373e-05	4.15258e-05	5.24795e-05	4.63478e-05	4.73393e-05	1.90236e-05	3.82034e-05	2.40356e-05	4.61237e-05	2.60191e-05	4.40223e-05	3.25033e-05	5.23503e-05	2.98677e-05
P26196	0.000230567	0.000147406	0.000153139	0.00021157	0.000134541	0.000359808	0.000319924	0.000224492	0.000344083	0.000135248	0.000178062	0.000290092	8.42449e-05	0.00026142	0.000144465	0.000176938	0.000107982	0.000150371	0.000108411	0.000112447	0.000112639	0.000190114	0.000159398	6.75405e-05	0.000136089	0.000171628	0.000183539	0.000153578	0.000150557	0.000166641	0.000125744	9.3029e-05	0.000122778	0.000168089	9.48754e-05	0.0001236	0.000135765	0.000135794	0.00017415	9.57406e-05	9.89649e-05	0.000138941	7.23588e-05	0.000117293	7.95606e-05	0.000124858	8.31865e-05	0.000112123	9.36838e-05
Q8N1G2	1.02708e-05	1.2138e-05	1.10962e-05	4.96834e-05	6.88798e-06	3.68229e-05	2.52325e-05	3.03939e-05	2.92096e-05	1.61564e-05	2.14021e-05	2.66111e-05	1.14236e-05	1.60846e-05	4.2572e-05	6.3272e-06	1.31856e-05	7.03452e-06	8.40772e-06	6.50792e-06	6.06128e-06	4.90307e-06	3.26589e-05	6.32881e-05	1.19096e-05	8.58159e-06	1.68213e-05	7.91805e-06	1.00355e-05	1.60299e-05	3.56073e-06	5.63905e-06	4.09222e-06	3.08093e-05	3.37843e-06	1.72454e-05	1.39416e-05	1.4951e-05	1.81063e-05		1.27674e-05	1.3442e-05	6.13285e-06	1.06041e-05	2.09168e-05	4.25741e-06	6.98374e-06	6.11077e-06	6.97757e-06
Q9Y4F1	2.52336e-05	6.65211e-05	4.27917e-05	5.78906e-05	5.057e-05	8.20234e-05	4.22024e-05	3.80279e-05	2.48769e-05	8.03048e-05	2.42653e-05	3.20568e-05	6.41361e-05	4.78061e-05	4.42528e-05	4.77523e-05	5.62052e-05	4.54851e-05	7.36276e-05	4.25132e-05	5.89159e-05	6.81202e-05	1.27721e-05	6.14424e-05	6.96565e-05	6.06971e-05	3.35645e-05	5.73877e-05	6.09991e-05	6.1536e-05	4.02562e-05	8.78461e-05	7.98181e-05	5.8008e-05	8.68256e-05	7.49318e-05	0.000120856	8.16105e-05	5.26064e-05	0.00010235	9.2808e-05	0.000112881	9.27895e-05	8.7184e-05	0.000104048	5.46459e-05	8.2214e-05	6.73655e-05	9.67479e-05
Q9Y2L1	6.58576e-05	4.35937e-05	5.11855e-05	6.58954e-05	3.85366e-05	0.000275326	8.98159e-05	7.07968e-05	6.08518e-05	5.75355e-05	1.8628e-05	0.000154022	1.64564e-05	0.000103827	4.20974e-05	4.89732e-05	4.23159e-05	4.40162e-05	3.68968e-05	3.28487e-05	7.08657e-05	2.78581e-05	7.0578e-05	3.04648e-05	3.88198e-05	4.75694e-05	0.00012027	4.94664e-05	3.45273e-05	6.07088e-05	2.33092e-05	2.41084e-05	2.50526e-05	4.22431e-05	2.67749e-05	0.000207826	5.07298e-05	3.50906e-05	4.03666e-05	3.43984e-05	1.05705e-05	5.0369e-05	1.21342e-05	3.73646e-05	1.89711e-05	3.28301e-05	2.66841e-05	3.73239e-05	1.65827e-05
O00429	0.000137874	0.00011195	8.44297e-05	0.00015179	0.000115014	0.000136458	0.000106867	0.000116106	0.000100672	0.000135437	9.22205e-05	0.000126925	9.33235e-05	0.000107616	0.000131718	0.000131955	8.57152e-05	9.22992e-05	7.86494e-05	9.08822e-05	0.000124281	0.000169222	0.000106803	0.000116257	9.20044e-05	0.000139632	0.00015779	0.000187394	0.000101178	0.00011012	7.46548e-05	9.50726e-05	6.26792e-05	0.000103738	0.000101578	0.000114797	8.85917e-05	9.53857e-05	7.96292e-05	0.000105271	7.78436e-05	8.65081e-05	9.26659e-05	7.58456e-05	0.000119209	0.000102556	8.40057e-05	8.88267e-05	7.64295e-05
P63092	5.40859e-05	7.2714e-05	6.08826e-05	0.000102838	6.6352e-05	8.2519e-05	8.84481e-05	5.82664e-05	4.41446e-05	6.75883e-05	3.62732e-05	5.39335e-05	5.97342e-05	6.42301e-05	4.77782e-05	6.14628e-05	6.63139e-05	7.03097e-05	7.40595e-05	7.49087e-05	3.90417e-05	8.8638e-05	7.0072e-05	7.93277e-05	4.06358e-05	7.74526e-05	8.55394e-05	8.07925e-05	5.19517e-05	6.50799e-05	6.31723e-05	8.50334e-05	7.22487e-05	7.74553e-05	8.73725e-05	0.000126288	0.000107982	8.64114e-05	9.49554e-05	7.57608e-05	0.000112642	0.000111643	0.00010952	8.56736e-05	7.66909e-05	7.52766e-05	8.52125e-05	7.79991e-05	0.000112287
Q8N335	7.01428e-05	0.000108524	4.56367e-05	5.76217e-05	9.89747e-05		4.05383e-05	4.84398e-05	2.72518e-05	9.16384e-05	2.59855e-05	6.03976e-05	6.10542e-05	4.5358e-05	4.48005e-05	6.3014e-05	6.02167e-05	9.22342e-05	0.000183134	7.31961e-05	0.000140274	0.000156561	3.30771e-05	0.000129523	0.000159491	0.000195627	7.41916e-05	8.67305e-05	7.21503e-05	1.22257e-05	0.000188827	0.000201259	5.81548e-05	9.08794e-05	0.000142609	7.65729e-05	8.2107e-05	4.16617e-05	7.59197e-05	0.000118963	0.000129265	0.000168996	0.000112904	0.000148654	0.000148285	0.000112281	7.83592e-05	0.000139048	0.000211576
Q53FZ2	1.0297e-05	1.42261e-05	2.05234e-05	1.21277e-05	3.34902e-05		6.24588e-06	1.11276e-05	1.74708e-05	1.44505e-05	1.55848e-05	1.63372e-05	1.15526e-05	9.79786e-06	2.26925e-05	1.91084e-05	1.05566e-05	7.02388e-06	1.86031e-05	6.20119e-06	1.26521e-05	2.55532e-05	1.01654e-05	1.08958e-05	1.06734e-05	2.19675e-05	2.64183e-05	2.06624e-05	6.46208e-06	3.08968e-05	1.3626e-05	6.31799e-05	5.96791e-05	4.26351e-05	7.33385e-05	4.31899e-06	2.21625e-05	5.63721e-05	4.45941e-05	2.80048e-05	8.87792e-05	2.86526e-05	2.8443e-05	5.26433e-05	7.39734e-05	4.38708e-05	2.89462e-05	1.66973e-05	3.33062e-05
Q16629	0.000318383	0.000209659	0.000240699	0.000243228	0.000216456	0.000494993	0.000395385	0.000483356	0.000335384	0.000188553	0.000399117	0.000475246	0.000208961	0.000455565	0.000312113	0.000316443	0.000225967	0.000297724	0.000127826	0.000181595	0.000368395	0.000320297	0.000483597	0.000303154	0.000348599	0.000121061	0.000314358	0.000310801	0.000217048	0.000300548	0.000138929	0.000158742	0.000119175	0.000197063	0.000129909	0.00020149	0.000119031	0.000203803	0.000223938	0.000181363	0.000130295	0.000182334	0.000253791	0.000149356	0.000127829	0.000239608	0.000201778	0.000200338	0.000134355
P62330	6.98628e-05	0.000108241	8.63788e-05	0.000111453	0.000107487	0.000112057	0.000143953	5.95211e-05	4.79051e-05	8.05855e-05	0.000110496	0.000117238	9.31833e-05	7.24449e-05	6.83252e-05	5.78583e-05	9.68749e-05	0.000110934	0.000145551	7.57476e-05	5.96602e-05	9.18262e-05	6.48536e-05	9.9431e-05	8.20552e-05	0.000142766	0.00010954	0.000117832	4.25664e-05	6.24969e-05	7.77244e-05	0.000111569	0.000106583	0.000100649	0.000139414	0.00012637	0.000186983	7.52164e-05	9.19513e-05	0.000107143	0.00011552	0.000164624	0.000158956	8.89164e-05	0.000115571	9.99012e-05	0.000155808	0.000146888	0.000153565
Q15149	0.00295255	0.00566036	0.00300546	0.00415742	0.00391919	0.00413441	0.00427755	0.00334964	0.00541968	0.0038297	0.00535064	0.0058008	0.00453774	0.00258923	0.00347748	0.00495893	0.00539899	0.00389538	0.00677136	0.00772348	0.0063986	0.00569633	0.00319613	0.00268353	0.00418171	0.00641396	0.00376216	0.00414227	0.00322191	0.00411024	0.00280046	0.00289284	0.00217064	0.00319218	0.00288477	0.00425421	0.00325252	0.00388885	0.00380615	0.00327276	0.00232698	0.00302985	0.00268105	0.00205313	0.00194653	0.00341162	0.00373376	0.00258805	0.00315138
P07384	0.000455833	0.000607226	0.00040955	0.000690689	0.000529669	0.000572798	0.000575636	0.000589519	0.000524012	0.00056418	0.000701553	0.000440781	0.000491427	0.000471777	0.000612236	0.000537515	0.000482633	0.000612375	0.000558885	0.000464171	0.000450576	0.000590844	0.000539551	0.000726686	0.000742314	0.000622989	0.000665816	0.00065456	0.000539874	0.000448271	0.000333908	0.000423813	0.000318808	0.000528156	0.000422499	0.000652103	0.000478811	0.000504715	0.00052523	0.000484132	0.000406568	0.000373589	0.00042969	0.000427972	0.000480868	0.000470781	0.000402851	0.000534684	0.000429621
P49750	3.04887e-05	5.6092e-05	2.1796e-05	4.54057e-05	2.07071e-05	6.72199e-05	4.09545e-05	3.58674e-05	3.5334e-05	4.25921e-05	1.22171e-05	4.51044e-05	1.74161e-05	3.44802e-05	1.53486e-05	2.69149e-05	1.39248e-05	2.45446e-05	2.13402e-05	2.04523e-05	2.80124e-05	1.93519e-05	3.24761e-05	1.49023e-05	1.46585e-05	1.75235e-05	1.33896e-05	3.19224e-05	1.32569e-05	1.47924e-05	1.65099e-05	4.72482e-05	1.79378e-05	4.63865e-05	1.69922e-05	3.20804e-05	2.36629e-05	2.07576e-05	2.09382e-05	2.96922e-05	3.87613e-06	2.71943e-05	1.20525e-05	1.50267e-05	7.92413e-06	2.0809e-05	1.09111e-05	2.05655e-05	1.43022e-05
P52597	0.000379003	0.000250802	0.000493813	0.000338953	0.000291914	0.000802021	0.00118682	0.000326967	0.000336778	0.000333946	0.000520412	0.000581245	0.000225814	0.000530287	0.000460312	0.000200882	0.000337746	0.000229032	0.00066421	0.000297325	0.00104202	0.000508891	0.000441951	0.0002573	0.000337668	0.000426403	0.000398288	0.000522374	0.000926977	0.000412956	0.000323078	0.000159011	0.000205948	0.000231314	0.00015258	0.000671681	0.000457798	0.00019767	0.000249323	0.000289976	0.00020985	0.000294895	0.000254485	0.000179619	0.000121971	0.000140264	0.000218568	0.000222117	0.000379049
P03905	2.86066e-05	5.79199e-05	1.97306e-05	3.8695e-05	5.91848e-05	2.8139e-05	1.06333e-05	5.53002e-05	3.18433e-05	1.27925e-05	4.36899e-05	3.02552e-05	2.1178e-05	1.40391e-05	1.25143e-05	3.51295e-05	3.162e-05	4.20458e-05	1.68938e-05	4.76394e-05	5.09607e-05	4.07664e-05	2.30988e-05	4.88189e-05	5.07246e-05	3.35679e-05	3.50621e-05	3.76656e-05	2.39759e-05	1.88395e-05	4.02378e-05	6.65087e-05	6.72448e-05	0.000128731	0.000155816	3.5476e-05	2.64133e-05	0.000118101	0.000125819	3.59768e-05	0.000116724	9.77606e-05	3.47768e-05	5.96973e-05	5.98514e-05	5.4141e-05	9.44003e-05	5.78218e-05	3.81106e-05
Q14651	0.000230125	0.000264895	0.000269997	0.000301751	0.000184453	0.00013278	0.000348413	0.000155485	0.000400422	0.000165789	0.000175378	0.000229581	0.00014586	0.000363245	0.000157438	0.000189428	0.000231981	0.000195567	0.000169742	0.000176355	0.000456892	0.00035119	0.000149759	0.000153606	0.00022078	0.00036842	0.000417852	0.000269843	0.000366529	0.000215364	0.00014435	0.000114235	0.000110515	0.00015914	0.000151134	0.000252401	0.000154503	0.000114943	0.000388193	0.000108533	6.36896e-05	0.000115465	6.95921e-05	0.000114483	5.91757e-05	0.000196234	0.000104268	0.000166438	7.34645e-05
Q9UBB4	4.43881e-05	4.67914e-05	4.95613e-05	3.14863e-05	2.90422e-05	6.47097e-05	3.81408e-05	3.18088e-05	6.31742e-05	2.58693e-05	1.72892e-05	6.29648e-05	2.22274e-05	3.7135e-05	2.71363e-05	3.36922e-05	4.65097e-05	2.42109e-05	5.11527e-05	2.72043e-05	5.01447e-05	4.56324e-05	5.01105e-05	3.67433e-05	3.22129e-05	3.2902e-05	7.57551e-05	5.53921e-05	2.61252e-05	3.99855e-05	1.82863e-05	2.61695e-05	2.73283e-05	2.98156e-05	2.22149e-05	4.06519e-05	2.40933e-05	2.06485e-05	2.57794e-05	2.72054e-05	1.39435e-05	2.8716e-05	1.86286e-05	2.39405e-05	1.66338e-05	3.00692e-05	4.2963e-05	2.26693e-05	4.48462e-05
Q86XP3	7.25721e-05	9.22936e-05	4.88238e-05	0.000121872	5.68093e-05	0.000122352	0.000120747	0.00012954	0.000116668	7.09358e-05	0.000142412	0.000169423	4.98256e-05	0.0001076	0.000101356	5.78222e-05	0.000101463	6.93233e-05	6.56374e-05	7.29405e-05	5.60514e-05	5.7377e-05	6.56759e-05	4.29662e-05	4.89086e-05	6.6215e-05	6.572e-05	7.28019e-05	6.28985e-05	7.26381e-05	4.2538e-05	6.12257e-05	3.41033e-05	8.34289e-05	3.73631e-05	8.43117e-05	4.64859e-05	5.73287e-05	7.37151e-05	4.81382e-05	4.98498e-05	6.73556e-05	5.6735e-05	5.2521e-05	5.13648e-05	4.51171e-05	8.2221e-05	4.97055e-05	5.53897e-05
Q9Y4J8		2.03631e-05	8.80426e-06	1.47702e-05	2.26999e-05	2.39228e-05	6.86482e-05		4.35154e-05	1.06462e-05	6.0342e-06		1.61577e-05	8.40625e-06	9.51299e-07	1.60861e-05	1.78433e-05	8.13783e-06	2.4918e-05	1.54767e-05	6.02611e-06	3.24788e-06			1.14134e-05	6.85004e-06	2.53167e-06	6.8933e-06	8.40645e-06	5.65904e-06	1.48358e-05	2.6416e-05	1.6858e-05	2.30762e-05	2.87284e-05	4.6205e-05	9.40684e-05	3.54572e-05	5.25318e-05	2.21906e-05	1.34823e-05	3.18785e-05	1.32353e-05	2.11701e-05	2.69866e-06	2.4222e-05	2.74522e-05	2.171e-05	4.4462e-05
Q9NZM1	0.000240935	0.000133578	0.000511899	0.000350375	0.000244307	0.00023397	0.00033439	0.000160898	0.000784471	0.000219763	0.00062265	0.000792169	0.000600111	0.000469547	0.000353597	0.000414839	0.000406048	0.000343658		0.000556308	0.000233434	0.000456882	0.000310972	0.000258506	0.0003816	0.000581605	0.000381563	0.000411166	0.00028284	0.00036407	0.000187635	4.94199e-05	0.00015585	0.000216654	0.000150392	0.00027838	0.000217378	0.000199583	0.000326577	0.000134818	0.000145176	0.000267328	0.000233106	0.000204531	0.000122903	0.00023944	0.0002133	0.000196721
Q9BSJ8	0.000269237	0.000145134	0.00026041	0.000249923	0.00025955	0.000375618	0.000235449	0.000295401	0.000253713	0.000251335	0.000235477	0.000305413	0.000330817	0.000208734	0.000273392	0.000232194	0.000234351	0.000199524	0.000215198	0.000319471	0.000217735	0.000173431	0.000182423	0.000164906	0.000139566	0.000190681	0.000231523	0.000217038	0.000169576	0.000235458	0.000170356	0.000108899	0.00017006	0.000243687	0.000154935	0.000350959	0.000171402	0.000264597	0.000169981	0.000178338	0.000146176	0.00014674	0.000235049	0.000147321	0.000137374	0.000214191	0.000213265	0.000192222	0.000158938
P62314	0.000169577	9.54784e-05	0.000125958	0.000175485	0.00012208	0.000379696	0.000339815	0.000378796	0.00031303	0.000149444	0.00018722	0.000211234	8.68107e-05	0.000234205	0.000160456	0.000126733	0.000121017	0.000152066	8.93049e-05	0.000146883	9.9692e-05	9.00335e-05	0.000116317	7.38745e-05	0.000139869	9.66623e-05	0.000137879	0.000129614	0.000105007	0.000186186	0.000102943	6.48285e-05	7.36682e-05	0.000159046	8.32595e-05	0.000195239	0.000117085	0.000248522	0.000142633	8.54757e-05	8.14257e-05	0.000119284	6.11912e-05	8.3914e-05	4.73406e-05	7.87177e-05	0.000110921	0.000118187	7.32067e-05
Q92542	1.09576e-05	3.27037e-05	1.25387e-05	3.56481e-05	2.46439e-05	3.24302e-05	6.50882e-05	3.02556e-05	3.7079e-05	3.21832e-05	4.56153e-05	4.29753e-05	1.52653e-05	2.57323e-05	2.54905e-05	2.00064e-05	2.72663e-05	1.6584e-05	1.85041e-05	1.02792e-05	1.70349e-05	1.5159e-05	1.59196e-05	7.35599e-06	1.20947e-05	3.52442e-05	2.54198e-05	2.99672e-05	1.13395e-05	2.06996e-05	6.23722e-07	1.72869e-05	5.20535e-06	2.21517e-05	2.01534e-05	2.69651e-05	2.87834e-05	1.96418e-05	1.69347e-05	1.90865e-05	1.48107e-05	2.15878e-05	1.15438e-05	1.24399e-05	1.41558e-05	1.58995e-05	1.51662e-05	1.40189e-05	9.45688e-06
P17655	0.000163563	0.000398455	0.0004116	0.000280373	0.00044415	0.000193476	0.00021804	0.000245356	0.000339094	0.000531929	0.000477799	0.000292562	0.00029341	0.000279683	0.000349154	0.00042802	0.000445211	0.000435106	0.000440004	0.000197801	0.000420803	0.000579056	0.000233462	0.000593083	0.000532281	0.000544132	0.000411593	0.000361373	0.000512241	0.000382297	0.000373764	0.000528035	0.00056533	0.000408546	0.000661837	0.000457173	0.000657148	0.000445459	0.000553995	0.000695782	0.000748939	0.000747939	0.000540652	0.000577475	0.000486251	0.000676796	0.000562205	0.000483857	0.000479302
Q92888	0.000136095	9.32473e-05	8.69802e-05		0.000101254		0.000119581	0.000148524	0.000123953	8.83675e-05	0.000105214	0.000151259	5.93549e-05			0.000100394	0.000109551	0.000107065		7.31566e-05	8.11801e-05	0.00016122	0.00012347	0.000116121	0.000130056	0.000128399	0.000186299	6.99492e-05	0.000167748	6.35197e-05	7.57651e-05	5.05212e-05	4.22743e-05		5.91463e-05		0.00011498	0.000103596	0.000103991	7.07872e-05	4.36694e-05	8.05255e-05	4.94971e-05			6.72199e-05	7.48973e-05	8.22161e-05
P18859	6.23085e-05	0.000135373	0.00010713	4.21817e-05	9.48175e-05	0.000116373	0.000112416	6.31307e-05	0.000179073	0.000155481	8.57788e-05	0.000139474	0.000134931	4.71288e-05	9.2566e-05	0.00013832	6.48256e-05	0.000164948	0.000143769	7.59591e-05	0.000209152	0.000179709	5.4926e-05	0.000193938	0.000111617	0.000168445	6.79348e-05	0.000138172	5.82713e-05	0.000175797	0.000128181	0.000516279	0.000262616	0.000120005	0.000168151	0.000158435	0.000274136	0.000174876	0.000213391	0.000405213	0.000221815	0.00032619	0.00043889	0.000303853	0.000649968	0.000265393	0.000174352	0.000349655	0.000630277
Q14683	9.17988e-05	0.000205945	7.36e-05	0.000272235	0.0002632	0.000304035	0.000330475	0.00039984	0.000267102	0.000128262	0.000148222	0.000336223	0.000109167	0.00025901	0.000270832	0.000171244	0.000185219	0.000170884	0.0001395	0.000147789	6.57785e-05	0.000182579	0.000174895	0.000115109	0.000141357	0.000136671	0.000120211	0.00033221	0.000121442	0.000216225	6.57806e-05	0.000135035	4.19409e-05	0.000209708	0.000164729	0.000144218	0.000255062	0.000229891	0.000181651	9.16252e-05	7.26243e-05	0.000194908	0.000132024	0.000137902	0.000111409	0.000134203	0.000130619	0.000147441	0.000125537
Q13573	4.0946e-05	2.65243e-05	2.40989e-05	4.32859e-05	3.64474e-05	5.08249e-05	4.83553e-05	5.24682e-05	3.38426e-05	2.64066e-05	9.59861e-06	3.24459e-05	1.58184e-05	5.64805e-05	3.53937e-05	1.63971e-05	2.28559e-05	4.03483e-05	2.67574e-05	2.33305e-05	2.47521e-05	2.28218e-05	2.67656e-05	2.67095e-05	1.34206e-05	1.80646e-05	1.75334e-05	3.70102e-05	1.27849e-05	1.83872e-05	1.90158e-05	1.88491e-05	9.76949e-06	3.18749e-05	2.07306e-05	2.17608e-05	3.64382e-05	4.59137e-05	3.5071e-05	1.23003e-05	9.0733e-06	1.76734e-05	1.40928e-05	2.64904e-05	1.76287e-05	1.9135e-05	1.41377e-05	3.55772e-05	1.79608e-05
P68400	0.000200806	0.00012075	0.00012695	0.000185524	0.000232201	0.00028496	0.000314727	0.000513018	0.000295294	0.000169346	0.000213729	0.000174024	8.82619e-05	0.000342708	0.00020842	0.000128567	0.000177655	0.000128564	0.000106641	0.000167039	0.000185109	0.00016345	0.000169607	0.000133602	0.000208282	0.000202157	0.000222402	0.000200563	8.76644e-05	0.000134043	0.000120638	8.86045e-05	9.0309e-05	0.000121302	0.000160829	0.000140099	0.000133242	0.000226314	0.000156578	0.00011471	0.000140162	0.000107831	8.416e-05	0.00014591	7.53915e-05	9.93086e-05	9.04732e-05	0.000103136	8.08695e-05
Q9H0P0	5.5585e-05	4.32982e-05	0.000127819	3.28797e-05	1.96553e-05	5.89922e-05	4.5513e-05	7.78255e-05	8.2229e-05	3.33824e-05	5.43984e-05	7.12333e-05	1.38485e-05	6.86041e-05	4.70749e-05	1.22054e-05	7.4509e-05	4.41869e-05	3.5281e-05	2.51942e-05	6.70213e-05	6.21051e-05	7.17166e-05	7.54685e-05	7.5925e-05	5.4895e-05	0.000162138	3.0534e-05	7.21639e-05	0.000178704	2.74013e-05	2.50802e-05	4.27312e-05	2.14053e-05	2.17123e-05	4.08405e-05	3.75107e-05	3.43951e-05	3.18717e-05	1.79163e-05	1.66479e-05	2.56118e-05	1.26422e-05	2.23452e-05	2.33239e-05	1.06783e-05	2.50544e-05	4.02617e-05	2.27394e-05
O75694	0.000208965	6.7669e-05	3.4498e-05	9.44279e-05	4.70925e-05	0.000176122	0.000142917	0.000116575	0.000108625	8.05804e-05	8.91496e-05	0.000138417	4.78108e-05	0.000122275	7.50185e-05	0.000133903	9.12657e-05	8.83892e-05	4.82357e-05	7.1451e-05	0.000124684	4.14756e-05	7.22163e-05	4.17334e-05	8.16048e-05	6.08082e-05	7.46959e-05	7.32385e-05	3.51731e-05	4.17364e-05	0.00012541	4.53794e-05	2.4841e-05	7.76789e-05	3.65789e-05	7.2885e-05	6.23533e-05	7.17136e-05	7.40443e-05	5.09545e-05	5.34758e-05	0.000101468	4.46668e-05	6.45547e-05	3.96596e-05	0.000127297	6.63191e-05	6.51953e-05	3.18634e-05
P09651	0.00180545	0.000962142	0.00139957	0.00169287	0.00141785	0.00229965	0.00249348	0.00207596	0.00160229	0.00102385	0.00305728	0.00276643	0.00103285	0.00255074	0.00156794	0.00131458	0.00119972	0.00124643	0.000631809	0.000953625	0.00209456	0.00133249	0.00177324	0.00169698	0.00111915	0.000913009	0.00131513	0.00131308	0.00122208	0.00162181	0.000949339	0.000538253	0.00113115	0.00179766	0.000684526	0.00122404	0.000783417	0.000685756	0.000576282	0.000998845	0.00060546	0.000661231	0.000875857	0.000787781	0.000337699	0.000629498	0.000949905	0.00100619	0.000460238
Q13547	0.000225397	9.25408e-05	0.000131199	0.000127542	0.000145932	8.46303e-05	0.000195029	0.000219601	0.0001993	0.000126211	8.4942e-05	0.000234235	5.50687e-05	0.000199561	0.000158808	8.83511e-05	9.30699e-05	0.000154842	0.000105783	0.000182527	7.46965e-05	0.000404775	0.000166008	6.00581e-05	0.000102149	8.91184e-05	0.00014388	0.000160602	8.06118e-05	0.000123877	0.000156718	6.35011e-05	8.25785e-05	9.22458e-05	8.97319e-05	5.3004e-05	0.000106474	0.000101903	0.000123391	7.30773e-05	5.20391e-05	8.49281e-05	5.78184e-05	8.32098e-05	3.83751e-05	5.10693e-05	5.44235e-05	0.00014036	6.87097e-05
Q6YP21	4.70012e-06	1.49931e-05	6.10143e-06	2.19622e-05	1.27963e-05	9.8503e-06	4.70052e-06	3.93988e-06	1.2974e-05	2.24713e-05	6.71618e-06	1.1374e-05	2.46615e-05	1.17708e-05	5.52791e-06	2.73911e-05	3.10631e-05	1.33083e-05	1.22573e-05	1.02329e-05	1.0438e-05	1.35508e-05	1.58766e-05	9.65523e-06	1.29981e-05	1.03823e-05	2.5265e-05	1.51264e-05	8.61193e-06	1.55952e-05	1.19854e-05	2.23344e-05	1.05661e-05	2.82918e-05	1.69141e-05	2.85933e-05	2.08104e-05	8.35595e-06	1.85919e-05	2.49462e-05	2.28336e-05	2.36753e-05	3.08754e-05	2.79827e-05	7.63493e-06	3.84156e-05	3.25262e-05	2.23423e-05	1.66424e-05
Q9Y365	6.62505e-05	0.00012742	9.68091e-05	5.46128e-05	0.000134465	9.0795e-05	3.20543e-05	5.44745e-05	7.12466e-05	8.49026e-05	8.82102e-05	0.000134805	5.35425e-05	5.37196e-05	5.25202e-05	0.000107062	7.12873e-05	6.28558e-05	0.000118549	4.66077e-05	7.62602e-05	0.000108745	2.47517e-05	9.38625e-05	0.000138367	0.000194119	9.45989e-05	6.7121e-05	0.000147704	0.000129382	0.000167593	0.000155882	0.000196588	0.000130221	0.000230267	6.78729e-05	0.000153058	7.02653e-05	0.000115714	0.000155931	0.00032337	0.000234257	0.000163048	0.000166922	0.000270801	0.000192692	8.2258e-05	0.000112905	0.000248823
Q08752	6.77857e-05	2.27785e-05	4.01099e-05	7.22613e-05	3.20456e-05	5.01238e-05	7.02114e-05	0.000102221	7.81098e-05	2.06531e-05	3.70982e-05	6.43833e-05	4.27015e-06	8.0763e-05	2.43647e-05	1.11429e-05	7.22957e-05	2.04332e-05	6.22829e-06	2.36048e-05	7.65504e-05	1.52145e-05	3.67388e-05	1.9484e-05	1.78573e-05	3.44182e-05	2.41406e-05	4.84992e-05	7.18315e-06	3.55551e-05	2.13559e-05	1.18533e-05	1.63674e-05	3.28106e-05	1.67441e-05	2.18716e-05	2.10019e-05	4.61498e-05	2.56583e-05	1.23904e-05	7.09241e-06	1.77994e-05	2.4731e-06	2.07906e-05	8.28535e-06	6.18683e-06	4.25155e-05	1.56604e-05	5.653e-06
Q07812	0.000113744	9.36417e-05	2.89233e-05	2.31256e-05	0.000108944	0.000115833	0.000107896	4.72292e-05	0.000128916	6.6731e-05	6.39583e-05	7.07125e-05	2.59598e-05	4.26895e-05	6.47268e-05	4.16893e-05	7.09856e-05	5.2346e-05	4.43522e-05	4.50833e-05	2.86443e-05	5.83949e-05	7.27729e-05	4.84471e-05	4.46814e-05	7.92438e-05	6.09812e-05	6.98064e-05	2.31022e-05	4.41064e-05	4.69261e-05	4.24746e-05	1.39838e-05	1.97706e-05	5.45677e-05	5.21497e-05	6.69382e-05	2.28889e-05	7.27509e-05	4.13847e-05	1.80928e-05	2.68469e-05	2.83016e-05	2.31638e-05	2.21824e-05	5.86158e-05	3.33595e-05	5.8914e-05	3.28798e-05
P06748	0.00257904	0.0013442	0.00159224	0.00217084	0.00213827	0.0019979	0.00302964	0.00255357	0.00226532	0.0021394	0.00285621	0.00386741	0.00157638	0.00342327	0.00205135	0.00241129	0.00146863	0.0022765	0.00195237	0.00243948	0.00198551	0.0016801	0.00230331	0.00143261	0.000982532	0.00212081	0.00180001	0.00204032	0.000713382	0.00164056	0.00125932	0.00117732	0.000759679	0.00162673	0.00149461	0.00141769	0.000863033	0.00141033	0.00114091	0.00152631	0.00103115	0.00133879	0.0013996	0.001046	0.000819588	0.00160624	0.00149232	0.00176724	0.00135615
P00488	0.00013768	0.000269069	0.000189716	0.000268723	0.000342932	0.000262578	9.24537e-05	0.000145538	0.000155538	0.000380352	0.000146572	3.64438e-05	0.00109041	9.70048e-05	0.000162734	0.000263244	0.000250773	0.00017539	0.000181621	0.000275923	7.4058e-05	0.000187369	0.000226225	0.000389224	0.000107482	0.000375832	0.00016559	0.000175146	0.00012105	9.30965e-05	0.000268441	0.000621791	0.000551397	0.00067929	0.00054179	0.00125362	0.000572518	0.000862809	0.000252462	0.000960061	0.000488425	0.000257538	0.000938055	0.000573716	0.000339418	0.000669329	0.000782077	0.000446827	0.000210889
Q9UK76	9.43907e-05	7.2349e-05	3.13386e-05	0.000109947	5.00127e-05	6.76994e-05	6.91823e-05	0.000156759	8.95074e-05	4.66438e-05	3.54807e-05	5.94387e-05	2.33841e-05	0.000141381	9.79342e-05	5.50724e-05	5.92832e-05	4.62329e-05	7.19518e-05	4.66936e-05	4.4262e-05	3.09491e-05	6.68334e-05	3.99061e-05	6.92983e-05	4.52798e-05	5.28694e-05	0.000133042	6.61632e-05	4.98246e-05	4.91793e-05	4.23987e-05	1.00092e-05	5.76409e-05	2.08065e-05	5.89488e-05	3.36516e-05	3.0279e-05	3.60903e-05	2.67422e-05	2.3347e-05	2.74226e-05	1.90549e-05	1.97937e-05	1.57254e-05	5.35857e-05	1.63919e-05	2.81725e-05	2.0034e-05
Q96HC4	0.000160212	0.000453079	0.000172007	0.000227364	0.000198513	0.000200556	0.000174128	0.000151246	0.000122001	0.000243415	0.00021125	0.000269141	0.000188238	0.000216818	0.000110354	0.000230115	0.000208249	0.000291924	0.000271907	0.000466216	0.000370683	0.000233642	0.000164769	0.000160789	0.000133034	0.000262949	0.000217104	0.00020855	0.000313089	0.000248516	0.00016558	0.000294699	0.000113572	0.000204629	0.000152304	0.000173966	0.000132013	0.000113583	0.000105361	0.000137933	0.000169281	0.000233966	0.000134406	0.000192611	9.74209e-05	0.000152049	0.000191982	0.000192192	0.000154334
P00367	0.000478772	0.000494746	0.000729503	0.000833509	0.000602457	0.00051111	0.000931115	0.000391623	0.00068042	0.000473746	0.00110543	0.000582868	0.000585536	0.000515571	0.000461854	0.000539402	0.000598705	0.0005319	0.000689662	0.000674983	0.000733649	0.000727695	0.000554314	0.000672836	0.000464789	0.000566945	0.00082691	0.000594772	0.00059751	0.000756892	0.000622334	0.000997025	0.00107542	0.000958206	0.000835171	0.00073031	0.00070995	0.000827656	0.000690296	0.000801133	0.00106038	0.00100276	0.000970596	0.00130878	0.00120442	0.00072909	0.000831971	0.000693534	0.00107195
Q9Y383	0.000169126	0.000105003	0.000101827	0.000189912	0.00014012	0.000421419	0.000337809	0.00026157	0.000108067	0.000213017	0.000141591	0.000250245	0.000136312	0.000231836	0.000164313	0.000162609	0.00015083	0.000133549	0.000147433	0.000186026	0.000263834	0.00015223	0.000181992	0.000112246	0.000101081	0.000169182	0.000127091	0.000256004	0.000175503	0.000120442	8.04103e-05	7.87918e-05	7.29453e-05	0.000128101	8.23556e-05	0.00018256	0.000181912	0.000169583	0.000157283	0.000119807	8.34326e-05	0.000134169	0.000135807	9.23652e-05	8.35254e-05	0.000137528	9.13876e-05	8.80857e-05	0.000111067
P09211	0.00225329	0.00397514	0.00147573	0.0021474	0.00312979	0.00133525	0.00294745	0.00200237	0.00263968	0.00335502	0.00298663	0.00177149	0.00168588	0.00194089	0.00229888	0.00288667	0.00250388	0.0032321	0.00294442	0.00160407	0.0023285	0.0022322	0.00135501	0.00150796	0.00244971	0.00445386	0.00295834	0.00258906	0.00301943	0.00358968	0.00218956	0.00194006	0.00133737	0.00134094	0.00168951	0.00185315	0.00158192	0.00143027	0.0015636	0.00209877	0.0012226	0.00195275	0.00167942	0.00140935	0.00118196	0.00286316	0.00133701	0.00197656	0.00166315
Q13148	0.000167419	0.000142161	0.000148583	0.000111482	0.000148343	0.000264975	0.000106177	0.000180868	8.12106e-05	0.00017675	9.21574e-05	0.000164405	0.000103776	0.000204346	0.000147818	0.000128031	0.000155613	0.000171817	0.000170499	0.000181532	0.000109805	0.000115614	8.57968e-05	0.000108644	0.000105637	0.000115341	0.000116544	0.000204514	0.000126244	0.000109944	0.000137219	9.01057e-05	8.78146e-05	9.37502e-05	8.79375e-05	0.00010143	0.000106809	0.00010082	6.43324e-05	0.000128541	9.30277e-05	9.67234e-05	0.000103293	0.000108027	7.60969e-05	0.000120915	0.000153188	0.000113752	0.000132558
Q9ULT8	2.45048e-05	5.23185e-06	1.65611e-05	6.74521e-06	4.99868e-06	9.22617e-06	2.14054e-05	2.06734e-05	1.43006e-05	4.33433e-06	9.08153e-06	9.04019e-06	2.07489e-06	1.69363e-05	1.22874e-05	1.32016e-05	6.15714e-06	1.28482e-05	9.51846e-06	1.02627e-05	8.63936e-06	2.20058e-06	1.83245e-05	3.3172e-06	5.18032e-06	7.97709e-06	1.74039e-05	1.02051e-05	2.06074e-06	5.69421e-06	1.31961e-05	3.02884e-06	1.03894e-05	4.61132e-06	3.39108e-06	5.96002e-06	1.18625e-05	1.33266e-05	1.38059e-05	2.21143e-06	5.98417e-06	5.83627e-06	1.23896e-06	1.31815e-05	4.0829e-06	9.64415e-06	3.5345e-06	1.23133e-05	8.12339e-06
Q13595	2.69332e-05	1.05298e-05	1.39096e-05	7.3201e-06	6.1205e-06	2.37649e-05			1.84477e-05	1.10846e-05	1.07085e-05	2.64104e-05	7.94007e-06	1.24002e-05	2.07054e-05	1.17848e-05	8.8048e-06	8.52056e-06	7.64645e-06		1.30423e-05	1.20464e-05	1.42503e-05	1.65676e-05	1.15241e-05	1.38788e-05	1.87295e-05	2.56017e-05	1.17635e-05	1.49266e-05	1.66731e-05	6.23582e-06	7.86421e-06	6.33715e-06	3.85378e-06	8.40055e-06	8.70069e-07	7.99244e-06	1.02257e-05	6.23667e-06	6.06535e-06	1.27554e-05	6.97363e-06	5.89205e-06	5.00321e-06	7.27523e-06	7.33275e-06	7.81226e-06	3.99848e-06
Q63HN8	0.000609177	0.000211084	0.000728274	0.000340155	0.000269814	0.000273364	0.000412007	0.000444534	0.000654926	0.000411021	0.000679189	0.000624808	0.000163365	0.000413893	0.000560415	0.000275304	0.000408539	0.000230627	0.000231238	0.000388184	0.000270844	0.000227758	0.00115412	0.000608918	0.000345017	0.000323795	0.000949562	0.000414839	0.000233483	0.000541412	0.000170111	0.000112813	0.000217956	0.000257066	9.39353e-05	0.000255502	0.000270998	0.000217464	0.000267136	0.000242469	0.000183836	0.000212959	0.00013006	0.000159737	0.00010766	0.000205263	0.000256763	0.000198968	0.000104391
Q8IXI2	6.28458e-06	2.25312e-05	1.62556e-05	1.85037e-05	1.48236e-05	1.96958e-05	3.02638e-05	1.77547e-05	1.25543e-05	1.03814e-05	1.54593e-05	1.9046e-05	1.41787e-05	2.82593e-05	1.39414e-05	1.33748e-05	1.84074e-05	8.34514e-06	2.00238e-05	1.37632e-05		1.58236e-05	1.85345e-05	1.0296e-05	1.70777e-05	1.36313e-05	5.72231e-06	1.68747e-05	8.66643e-06	9.71034e-06	1.22332e-05	4.16708e-05	3.30793e-05	2.24951e-05	2.4882e-05	1.53783e-05	7.80945e-05	3.18417e-05	2.45537e-05	2.35158e-05	3.65166e-05	5.18019e-05	3.53192e-05	5.35785e-05	6.50525e-05	1.90555e-05	3.07309e-05	1.39095e-05	5.01787e-05
Q7L014	0.000152653	0.000122846	0.000107068	0.000140175	9.38379e-05	0.000157354	0.000122075	0.000201083	0.000181318	0.000124583	6.43333e-05	0.000209907	7.25374e-05	0.00029497	0.000130688	0.000113896	0.000137581	0.000138966	0.000144024	0.000108943	0.000112164	0.000111152	0.000134704	7.36753e-05	0.000106156	0.000154003	0.000132634	0.00012972	8.69722e-05	0.000100395	7.19158e-05	8.50123e-05	5.70199e-05	8.96731e-05	5.34604e-05	0.000170449	7.31185e-05	8.90095e-05	0.000126055	7.90608e-05	4.70667e-05	8.83188e-05	6.51284e-05	8.91066e-05	6.18115e-05	9.97231e-05	9.37731e-05	0.000120986	8.01134e-05
P27694	0.000114778	0.000151915	7.76255e-05	0.000154726	8.89397e-05	0.000202167	6.86873e-05	0.000156876	0.000143862	0.000113367	8.14133e-05	0.00021904	0.000115021	0.00025327	0.000171396	0.000202303	0.000103203	0.000125771	7.58811e-05	0.000107769	7.65265e-05	6.83271e-05	0.000111731	7.50648e-05	6.32247e-05	9.54476e-05	9.91046e-05	0.000211537	7.67803e-05	5.47331e-05	6.07149e-05	8.76459e-05	4.12518e-05	0.00010678	5.07349e-05	0.000124309	6.05429e-05	8.36417e-05	6.97116e-05	7.67613e-05	5.06487e-05	9.67513e-05	0.000110035	0.000104881	6.59954e-05	0.000125695	8.35441e-05	0.00012071	5.85728e-05
Q6UWY5	3.14058e-06	9.98464e-06	8.25904e-06	1.25333e-05	1.60515e-05	1.37168e-05	1.04705e-05	6.49485e-06	6.90864e-06	9.37153e-06	5.11981e-06	9.22124e-07	9.0358e-05	2.73263e-06	1.95306e-06	9.10593e-05	2.34452e-05	7.72911e-06	1.92148e-05	4.51576e-05	1.14807e-06	6.69054e-06	1.38626e-06	2.59329e-06	9.76368e-06	1.72365e-05	7.48986e-06	4.22552e-06	3.6315e-06	6.43939e-06	3.49117e-05	1.75639e-05	2.78845e-05	7.83166e-05	3.89427e-05	7.34403e-05	6.84468e-05	9.28234e-05	2.6101e-05	4.97881e-05	3.54246e-05	1.40699e-05	0.00010468	1.45425e-05	2.99038e-05	4.67194e-05	0.000149195	2.94187e-05	7.71707e-05
P78527	0.00104252	0.0011285	0.00101195	0.00140321	0.00113725	0.00304796	0.00181612	0.00305542	0.0013166	0.00124374	0.00110448	0.00181116	0.00089664	0.00188401	0.00186403	0.00134799	0.00146762	0.00103037	0.00121131	0.00156884	0.00113827	0.00104832	0.00110579	0.000726581	0.000926879	0.000945128	0.00142958	0.00236999	0.0010619	0.00104421	0.000727975	0.00065903	0.00066743	0.000960166	0.000588887	0.00115121	0.00100902	0.00111809	0.000979125	0.000828396	0.00079328	0.000851513	0.000749332	0.000828814	0.000583961	0.000942439	0.00101719	0.00084598	0.000678792
Q7Z417	1.42182e-05	3.01323e-05	8.57511e-06	2.71919e-05	1.28151e-05	1.88609e-05	1.24759e-05	1.5346e-05	2.7632e-05	9.93592e-06	7.16047e-06	2.4757e-05	2.54515e-06	4.07854e-05	2.79386e-05	9.0385e-06	1.9962e-05	2.12122e-05	1.38564e-05	5.32513e-06	1.9934e-05	5.26391e-06	1.02388e-05	1.22329e-05	3.50034e-06	1.12261e-05	1.78848e-05	2.23286e-05	8.92995e-06	2.05611e-05	6.34539e-06	1.5445e-05	4.71733e-06	1.76936e-05	6.92707e-06	8.11969e-06	3.05729e-06	9.81572e-06	8.86768e-06	7.34756e-06	4.26379e-06	8.65588e-06	5.26276e-06	1.95462e-05	1.04582e-05	8.68568e-06	7.06831e-06	1.47047e-05	9.46332e-06
P51164	7.58954e-06	9.09573e-05	0.000282622	2.68274e-05	0.00016921		2.66497e-06			5.22489e-05	1.54901e-05			4.42427e-05	2.44876e-05	7.33447e-06	2.319e-06		2.57651e-06	5.9465e-05		0.000132642	2.05213e-05	0.000331793	0.000251964	3.4342e-05		7.48709e-06			0.000887008	0.0018127	0.00258874	0.000536575	0.00158261	0.000274927	0.00130168	0.000478985	0.000852906	0.00115213	0.00211652	0.00201329	0.00116323	0.00372423	0.00227051	0.000696433	0.000890709	0.000818867	0.00158767
P42166	0.000493673	0.000363541	0.000332535	3.34587e-05	3.23649e-05	0.000380873	2.53771e-05	0.000251288	0.000333489	3.92313e-05	1.19882e-05	0.000423289	1.00033e-05	0.00035065	0.00043731	0.000470891	0.000227081	0.00031034	0.000289723	0.000383002	0.000366825	0.000233813	0.000288043	3.0598e-05	0.000233817	3.00207e-05	0.00039246	4.19532e-05	0.000247752	0.0003187	0.000203473	0.000204035	0.000142078	3.62088e-05	1.37443e-05	0.000226052	1.1034e-05	0.000166195	0.000239205	1.7676e-05	1.31847e-05	0.000170891	1.28475e-05	0.000149592	0.000138777	0.000281985	0.000164641	0.000230398	0.000189844
P22392	0.000549303	0.00224682	0.00252337	0.00167357	0.00266992	0.00237713	0.00299493	0.00393387	0.00328118	0.00190508	0.00129016	0.00103829	0.00141198	0.00271819	0.0023321	0.00186481	0.00240527	0.000658268	0.00230992	0.00236094	0.00289779	0.00237887	0.00322883	0.00207435	0.000679169	0.00193255	0.00189231	0.00206987	0.00220225	0.00133694	0.000330454	0.00191941	0.00213604	0.000884005	0.00229882	0.00211464	0.00184999	0.00255513	0.00240234	0.00143575	0.0010288	0.000709594	0.00154823	0.00154635	0.00158709	0.00186577	0.00204368	0.000729764	0.00140092
Q5H9R7	5.25506e-05	6.79163e-05	4.56894e-05	3.54963e-05	2.90138e-05	4.90641e-05	7.68678e-05	8.10764e-05	4.98577e-05	5.66323e-05	3.03336e-05	7.33778e-05	2.40782e-05	8.4797e-05	4.85088e-05	3.57567e-05	9.1776e-05	8.46977e-05	4.25362e-05	5.87237e-05	5.23811e-05	2.69207e-05	3.73081e-05	3.13347e-05	2.65647e-05	5.64969e-05	3.9469e-05	5.50942e-05	3.40531e-05	3.64639e-05	3.98553e-05	3.92505e-05	3.42535e-05	1.97063e-05	2.50154e-05	4.23249e-05	4.33501e-05	5.22971e-05	3.16518e-05	4.33594e-05	2.75827e-05	5.08229e-05	3.19079e-05	4.57071e-05	2.09992e-05	3.00692e-05	6.56426e-05	7.7358e-05	2.95355e-05
A8MXV4	7.48433e-06	4.22462e-06	1.07959e-05	1.29747e-05	2.49175e-05	1.21002e-05	4.47725e-05	1.23271e-05	9.16741e-06	2.6696e-06	1.68368e-05	1.12533e-05	3.61614e-06	6.392e-06	1.00466e-05	6.37965e-06	1.00022e-05	2.34059e-06	1.0274e-05	6.40266e-06	1.25736e-05	7.21686e-06	5.75143e-06	3.93503e-06	5.0186e-06	1.30869e-05	9.6426e-06	9.36315e-06		5.60927e-06	8.59373e-06	2.04914e-05	2.62137e-05	1.90692e-05	2.82787e-05	1.21358e-05	7.56097e-05	2.49273e-05	1.47454e-05	1.20466e-05	3.94535e-05	2.09485e-05	1.82146e-05	3.82432e-05	3.57408e-05	1.59949e-05	2.05037e-05	6.71832e-06	5.71696e-05
Q9H910	4.74572e-05	3.33618e-05	1.30962e-05	4.41908e-05	2.82671e-05	6.76107e-05	5.22111e-05	2.96703e-05	4.32987e-05	2.6129e-05	1.251e-05	7.02285e-05	1.72325e-05	4.51077e-05	3.5204e-05	1.74074e-05	2.03449e-05	1.68722e-05	3.09685e-05	1.14276e-05	3.8195e-05	3.00462e-05	2.7655e-05	1.5886e-05	2.02303e-05	2.54606e-05	3.12356e-05	5.76489e-05	3.0802e-05	4.7888e-05	2.0055e-05	2.11699e-05	8.68782e-06	2.40242e-05	2.42362e-05	4.88712e-05	2.47982e-05	2.59572e-05	1.89705e-05	1.56661e-05	9.16569e-06	1.68669e-05	1.3396e-05	1.95616e-05	1.74416e-05	1.60709e-05	1.03549e-05	9.9478e-06	2.59186e-05
Q9Y276	1.74928e-05	2.68492e-05	1.45672e-05	3.70909e-05	2.79189e-05	2.07659e-05	3.4427e-05	2.57541e-05	1.59165e-05	2.7542e-05	2.72359e-05	3.25439e-05	1.43168e-05	1.71648e-05	2.19578e-05	1.35154e-05	2.73169e-05	1.67434e-05	2.7835e-05	2.23348e-05	1.18416e-05	2.35783e-05	1.46457e-05	1.39658e-05	5.70405e-05	3.83293e-05	1.25642e-05	4.46671e-05	1.4139e-05	1.28728e-05	2.18711e-05	4.21148e-05	1.96993e-05	3.72577e-05	4.23403e-05	2.54615e-05	3.32162e-05	4.13935e-05	2.93943e-05	2.40843e-05	4.72537e-05	4.47693e-05	3.91753e-05	5.39522e-05	5.93985e-05	2.45656e-05	4.81973e-05	2.44766e-05	4.4043e-05
P29590	0.000263643	0.000100194	0.000277789	0.000163933	0.000163494	0.000159586	0.000141055	0.000216014	0.000278421	0.0001646	0.000237625	0.000230454	0.000111172	0.000214481	0.00013891	0.000231799	0.000232143	0.000186341	0.000176262	0.000219203	0.000170561	0.000150211	0.000326324	0.000229908	0.00017503	0.000243266	0.000545521	0.000139858	0.000187248	0.000122797	0.00017674	6.39647e-05	0.000100721	0.000134453	7.63126e-05	0.000158282	0.000190368	0.000170119	0.000133244	9.97564e-05	0.000105364	0.000167652	8.28693e-05	9.70369e-05	6.44993e-05	0.00013711	0.000148699	0.00012598	8.59838e-05
P61758	3.71313e-05	2.51432e-05	3.70296e-05	5.81058e-05	4.33506e-05	8.4594e-05	7.53242e-05	8.0888e-05	6.08479e-05	4.68102e-05	3.31305e-05	3.57913e-05	2.57074e-05	4.04073e-05	4.95752e-05	2.57797e-05	2.24995e-05	5.21245e-05	2.99904e-05	7.64331e-05	5.17187e-05	4.85086e-05	2.73571e-05	2.21645e-05	1.51853e-05	1.86155e-05	4.25708e-05	7.44669e-05	3.00772e-05	5.72145e-05	1.51228e-05	1.42261e-05	2.14379e-05	4.7626e-05	2.70249e-05	3.08442e-05	4.11385e-05	4.74801e-05	2.74925e-05	1.27455e-05	2.69723e-05	2.40813e-05	2.27353e-05	2.70248e-05	1.581e-05	2.07803e-05	1.08421e-05	4.13933e-05	2.73044e-05
Q15067	0.000113766	0.000142826	6.03822e-05	6.33801e-05	8.02244e-05	6.37427e-05	9.59577e-05	6.81372e-05	0.000121955	0.000141933	7.22954e-05	0.000123497	4.97141e-05	0.000112303	0.000100611	7.45157e-05	6.51556e-05	9.87903e-05	6.39959e-05	4.45511e-05	6.47406e-05	0.000105311	8.7511e-05	4.47379e-05	0.000107971	0.000112075	8.09957e-05	7.46424e-05	6.55964e-05	0.000135469	7.78999e-05	9.09116e-05	4.61807e-05	4.274e-05	5.64073e-05	7.06388e-05	7.06337e-05	5.67637e-05	0.000113709	9.20187e-05	6.61629e-05	7.16872e-05	3.11644e-05	4.40109e-05	6.84085e-05	8.18187e-05	3.73394e-05	9.24909e-05	3.81478e-05
Q8WVQ1	3.43227e-05	3.10742e-05	2.21823e-05	2.96711e-05	1.49617e-05	9.33858e-06	2.44125e-05	1.0392e-05	3.69233e-05	1.3707e-05	3.15588e-05	2.96624e-05	7.29721e-06	3.01906e-05	1.57084e-05	1.93121e-05	2.80763e-05	4.92274e-05	3.73028e-05	9.78373e-06	5.95783e-05	2.28067e-05	1.76572e-05	1.07317e-05	3.5193e-05	3.13541e-05	2.12841e-05	1.80456e-05	2.45972e-05	3.36705e-05	1.4962e-05	1.62772e-05	1.32422e-05	1.91859e-05	7.02153e-06	1.27423e-05	1.34409e-05	1.31306e-05	1.58112e-05	1.63565e-05	1.51022e-05	1.53694e-05	8.63294e-06	1.32635e-05	8.24451e-06	1.60866e-05	1.34194e-05	2.93023e-05	1.38056e-05
P16435	0.000116661	0.000156807	0.000105391	0.000237669	0.000169697	0.000289163	0.000127865	0.000127893	0.000184023	0.000339202	0.00012851	0.000159037	0.00012316	0.000266626	0.000123922	0.000178056	0.000159461	0.000183819	0.000181172	0.000108257	0.000167113	0.000134221	0.000157475	0.000147896	0.000254137	0.000245247	0.000182553	0.000336621	0.000116319	0.000153114	0.000116736	9.82013e-05	6.29264e-05	0.000105755	0.0001145	0.000167356	0.000120533	0.000107984	0.000141081	0.000171373	7.87297e-05	0.000107735	9.09222e-05	6.29423e-05	6.85013e-05	0.000172643	9.13999e-05	0.000120269	6.33896e-05
O95302	4.45619e-05	2.4435e-05	1.36002e-05	2.82005e-05	1.8894e-05	7.83527e-05	7.41714e-05	6.34774e-05	4.06831e-05	4.40276e-05	4.97503e-05	4.25831e-05	5.12024e-05	3.23232e-05	2.57346e-05	6.72151e-05	3.0563e-05	0.000157972	4.54217e-05	9.94523e-05	5.09744e-05	1.86276e-05	2.1293e-05	6.34034e-06	2.20595e-05	1.85418e-05	2.28446e-05	4.91399e-05	4.11384e-05	4.59019e-05	1.81443e-05	1.48271e-05	8.58258e-06	2.00693e-05	1.22175e-05	1.93221e-05	2.59087e-05	2.56175e-05	1.5502e-05	1.31504e-05	1.45918e-05	1.96082e-05	1.97112e-05	2.97241e-05	8.67144e-06	2.06913e-05	2.1552e-05	8.35805e-05	2.01468e-05
O15173	9.15505e-05	0.000118143	0.000116928	6.89423e-05	0.00010804	9.86319e-05	0.000121717	5.84929e-05	9.56506e-05	0.000141994	6.97132e-05	0.000105474	9.17041e-05	7.78253e-05	0.000123786	0.000139913	9.43983e-05	0.000155722	0.000103807	8.53285e-05	0.000169458	0.000116721	0.000103824	0.000184663	0.000124129	0.000154423	0.000114515	0.000119199	0.000125399	0.000163924	0.000176034	0.00018453	0.000148044	9.55583e-05	0.000214628	0.000146037	0.000144824	8.04644e-05	0.000149405	0.000164186	0.000115656	0.000178664	0.000138484	0.000142246	0.00016969	0.000187093	9.10282e-05	0.00018567	0.000133262
O43795	4.84326e-05	4.40305e-05	4.72083e-05	2.82803e-05	6.54079e-05	0.000118887	0.000144422	7.34323e-05	6.39779e-05	6.70984e-05	4.38943e-05	9.11402e-05	5.20703e-05	4.41965e-05	5.27425e-05	5.42288e-05	7.45556e-05	2.76921e-05	3.96021e-05	0.000105652	8.0248e-05	5.07709e-05	6.21419e-05	3.01801e-05	3.13161e-05	1.91731e-05	5.47092e-05	0.000129022	5.647e-05	7.84653e-05	2.15368e-05	2.5312e-05	2.25814e-05	1.43389e-05	2.15419e-05	5.61935e-05	4.61106e-05	4.26648e-05	4.7055e-05	4.93093e-05	3.63705e-05	3.91494e-05	4.22674e-05	2.808e-05	2.55762e-05	4.84014e-05	4.00208e-05	1.9665e-05	3.00983e-05
Q99653	6.19473e-05	6.95999e-05	0.000106124	4.98637e-05	6.97782e-05	5.8557e-05	6.81728e-05	3.28911e-05	8.97345e-05	4.75838e-05	3.97672e-05	7.95049e-05	4.37664e-05	5.1685e-05	7.71557e-05	4.10205e-05	5.47898e-05	5.71987e-05	5.40697e-05	5.03373e-05	7.78512e-05	5.39196e-05	4.16359e-05	5.82701e-05	0.000142805	0.000105162	5.43291e-05	3.99894e-05	5.83094e-05	3.90915e-05	8.25901e-05	0.000116573	0.000112545	7.97934e-05	9.9576e-05	5.83507e-05	0.000124241	9.6632e-05	9.5702e-05	8.72869e-05	0.000101025	9.71545e-05	6.35027e-05	0.000105599	0.000148507	7.90393e-05	0.00010026	7.23941e-05	4.94176e-05
Q14C86	1.92759e-05	5.27171e-05	2.94712e-05	4.85475e-05	6.81742e-05	8.75313e-05	4.97433e-05	7.75069e-05	4.13617e-05	2.51182e-05	3.80558e-05	5.20219e-05	1.57294e-05	5.42228e-05	4.16763e-05	2.81702e-05	2.49254e-05	2.93282e-05	4.61853e-05	1.77619e-05	3.37093e-05	2.53001e-05	2.37067e-05	2.26348e-05	4.10427e-05	3.37511e-05	4.51125e-05	3.36878e-05	1.75342e-05	2.50126e-05	1.36876e-05	4.65271e-05	2.06184e-05	3.7012e-05	4.36194e-05	5.34917e-05	2.45846e-05	4.47515e-05	2.62097e-05	1.77452e-05	3.09557e-05	3.11329e-05	1.38559e-05	2.75977e-05	2.5293e-05	2.82942e-05	2.49892e-05	2.69768e-05	4.06839e-05
O75663	3.2032e-05	3.53162e-05	4.18549e-05	4.27607e-05	4.78905e-05	4.92052e-05	2.83353e-05	3.52721e-05	5.79022e-05	9.02504e-05	4.32123e-05	5.95643e-05	4.42473e-05	2.46775e-05	5.81833e-05	5.34907e-05	5.85684e-05	4.36925e-05	7.95502e-05	3.00578e-05	3.67917e-05	4.90996e-05	2.68251e-05	3.50035e-05	5.30701e-05	5.22266e-05	6.93793e-05	6.31012e-05	4.7567e-05	4.09514e-05	2.76209e-05	2.60325e-05	2.67403e-05	3.4039e-05	3.8808e-05	2.35282e-05	2.33675e-05	1.71898e-05	3.02268e-05	6.61029e-05	2.81143e-05	4.62808e-05	4.1136e-05	3.26363e-05	2.95533e-05	5.22544e-05	2.88546e-05	3.61194e-05	3.99253e-05
Q9NZB2	0.000380006	0.000256895	0.000298461	0.000264768	0.000137501	0.000132139	0.000246736	0.00020002	0.000184931	0.000191865	0.000188814	0.000343943	0.000149863	0.000351303	0.000209377	0.00018625	0.000194866	0.000168822	0.000277878	0.000195333	0.000363001	0.000272274	0.000279346	0.000202443	0.000222281	0.000331079	0.000212357	0.000279968	0.000353612	0.000176748	0.00024568	0.00022365	0.000205836	0.000209844	0.00010208	0.000175202	0.00018202	0.000209525	0.000155302	0.000162294	0.000121525	0.000186427	0.000146942	0.000137207	0.000120308	0.000182419	0.000127004	0.000152481	0.000179068
Q13951	1.93595e-05	1.38582e-05	1.84601e-05	1.49449e-05	1.14482e-05	2.12744e-05	1.70872e-05	1.56583e-05	3.03857e-05	1.13846e-05	1.84283e-05	1.45833e-05		1.84579e-05	9.7249e-06	1.68772e-05	1.5096e-05	3.12809e-05	1.78384e-05	3.06248e-05	6.11864e-06	4.25985e-06	1.14938e-05	8.8294e-06		2.03405e-05	2.06617e-05	1.51015e-05	5.72929e-06	1.52329e-05	7.45486e-06	8.36955e-06	8.88296e-06		7.25114e-06	9.9686e-06	9.06708e-06	1.02933e-05	9.86415e-06	6.82601e-06	5.29146e-06	8.83847e-06	3.7954e-06	6.26547e-06		9.81713e-06	9.81159e-06	1.81541e-05	1.24461e-05
Q9H0C8	3.80615e-05	3.43626e-05	1.52218e-05	3.27879e-05	1.78473e-05	7.20671e-05	3.58554e-05	3.60798e-05	4.61264e-05	3.68396e-05	2.78161e-05	7.09699e-05	8.02349e-06	5.22208e-05	3.01921e-05	1.19368e-05	2.45346e-05	1.51269e-05	2.38874e-05	4.81692e-06	2.62223e-05	2.07739e-05	2.73248e-05	1.82665e-05	4.69359e-06	2.07354e-05	3.42462e-05	4.67362e-05	1.56874e-05	7.82202e-06	1.5631e-05	1.30094e-05	7.11588e-06	2.36233e-05	7.13001e-06	2.82666e-05	1.73538e-05	2.47056e-05	2.82233e-05	1.93131e-05	9.22401e-06	2.4134e-05	8.07343e-06	1.68449e-05	9.79815e-06	5.84298e-06	1.51318e-05	1.68384e-05	1.39427e-05
P31947	0.0010674	0.000276781	0.00209443	0.00110494	0.00116268	0.00141966	0.00090402	0.000602286	0.00116221	0.000982875	0.00116835	0.00147681	0.000801858	0.000749828	0.0014058	0.000913229	0.00139146	0.000983415	0.00165938	0.00124356	0.00113533	0.00123274	0.00144787	0.000889127	0.00135562	0.00200852	0.00130056	0.00161483	0.00044553	0.000937057	0.000795286	0.000137226	0.000289407	0.000953899	0.000887918	0.000858637	0.000389332	0.000517535	0.000730566	0.000823654	0.00034281	0.000534275	0.000598752	0.000527226	0.000316408	0.00110294	0.000929345	0.000604549	0.000433588
P42224	0.00118282	0.000448682	0.00264984	0.00112839	0.00102061	0.0011352	0.000632853	0.00247881	0.00180053	0.000947308	0.00140778	0.00136588	0.00024672	0.000787202	0.00125637	0.000367667	0.000739886	0.000546276	0.000496142	0.00106029	0.000468022	0.000595736	0.00207983	0.00172257	0.000874005	0.000725317	0.00194357	0.000362907	0.000534532	0.000552977	0.000265012	0.000196771	0.00048413	0.000402252	0.000208693	0.000668477	0.000347635	0.000467988	0.000414207	0.000357966	0.000198854	0.000211935	0.00020117	0.000225379	0.000165395	0.00025972	0.000458947	0.000456196	0.000123217
Q15118	1.68782e-05	2.81655e-05	4.09423e-05	2.45168e-05	1.9464e-05	2.5985e-05	2.21739e-05	1.38024e-05	2.48718e-05	1.73918e-05	1.22684e-05	1.03263e-05	1.59215e-05	6.38493e-06	2.80089e-05	2.79899e-05	2.7402e-05	7.02093e-05	1.29671e-05	5.55843e-06	2.27664e-05	4.57736e-06	2.34025e-05	2.80366e-05	1.24855e-05	1.3089e-05	1.68902e-05	8.4943e-06	2.91043e-05	1.21527e-05	4.36156e-05	3.12602e-05	0.000100448	4.2417e-05	2.74606e-05	5.2851e-05	6.46435e-05	2.6229e-05	6.33624e-05	4.13141e-05	0.000125304	5.47944e-05	3.02129e-05	4.76274e-05	0.00011135	4.92225e-05	6.48163e-05	0.000100278	2.7763e-05
P49756	6.46791e-05	4.9026e-05	5.81917e-05	6.26809e-05	8.8762e-05	0.000113278	5.05672e-05	5.76952e-05	4.9835e-05	4.13108e-05	6.51654e-05	8.92316e-05	2.64141e-05	6.84817e-05	8.79057e-05	6.12159e-05	6.37361e-05	5.40547e-05	4.83358e-05	7.38421e-05	6.64921e-05	6.83336e-05	6.59542e-05	4.7787e-05	5.27896e-05	5.24037e-05	8.45257e-05	3.66833e-05	3.97813e-05	3.60801e-05	2.44668e-05	2.49822e-05	2.71253e-05	5.01021e-05	4.59891e-05	7.18278e-05	4.93485e-05	3.58452e-05	6.1487e-05	3.19116e-05	2.9978e-05	3.86599e-05	2.42354e-05	3.07092e-05	2.40668e-05	5.15529e-05	5.01705e-05	5.34554e-05	3.3569e-05
P25786	0.000301888	0.00025842	0.00035476	0.000487658	0.000221532	0.00045466	0.000488288	0.000502015	0.000331349	0.000278671	0.000446175	0.000548526	0.000272476	0.000501318	0.000296425	0.000357567	0.0003016	0.000311308	0.00025959	0.000347077	0.000277187	0.000369971	0.000344819	0.000382481	0.000302533	0.000271868	0.000316056	0.000310907	0.000191497	0.000272093	0.000235471	0.000222054	0.00018306	0.000450146	0.000171306	0.000261272	0.000260812	0.000345953	0.000238382	0.000271386	0.000227934	0.000308412	0.000212209	0.000278649	0.000148162	0.00024501	0.000240907	0.000317825	0.000188476
Q9BXJ9	0.000171356	7.42564e-05	0.000158903	0.000138324	5.94944e-05	0.00010088	0.000107727	0.000118397	0.000154883	6.70525e-05	0.000103525	0.000298119	0.000243193	0.000123327	8.25194e-05	6.33247e-05	7.88708e-05	0.000100958	5.89227e-05	0.00011807	7.4536e-05	6.28898e-05	0.000148139	5.63668e-05	0.000112752	0.000110626	0.000137121	0.000172865	4.74798e-05	8.3926e-05	7.51609e-05	6.91739e-05	9.27997e-05	7.95919e-05	3.80568e-05	4.55821e-05	5.88574e-05	6.24855e-05	8.43558e-05	4.7958e-05	4.48e-05	6.68535e-05	0.000179105	7.05262e-05	3.17192e-05	5.10826e-05	6.86711e-05	6.50894e-05	4.43628e-05
O75208	2.60938e-05	2.14751e-05	7.01276e-05	1.97651e-05	6.01543e-05	3.32993e-05	7.55326e-05	3.7104e-05	2.94237e-05	4.43628e-05	2.21497e-05	2.30638e-05	3.01065e-05	5.91816e-05	4.1915e-05	1.1795e-05	1.66119e-05	4.05574e-05	7.42053e-05	2.9686e-05	4.76387e-05	6.79298e-05	2.65942e-05	4.08892e-05	4.96356e-05	6.47284e-05	2.84785e-05	5.04459e-05	2.21836e-05	6.32497e-05	9.08315e-05	7.38828e-05	0.000163067	5.30088e-05	0.000147287	8.5643e-05	0.000123043	6.66516e-05	3.09328e-05	7.0664e-05	7.57762e-05	9.80928e-05	9.42792e-05	0.000232045	0.000266684	2.08733e-05	4.32114e-05	8.86562e-05	0.00020864
P55795	0.000112163	4.72158e-05	0.000108043	3.3136e-05	4.12969e-05	0.000102649	5.41624e-05	4.48222e-05	6.63359e-05	7.92944e-05	6.60874e-05	0.000106283	4.25739e-05	6.19507e-05	6.42685e-05	6.19234e-05	4.30551e-05	4.82304e-05	4.90107e-05	3.68409e-05	6.84826e-05	4.02181e-05	4.65791e-05	4.85556e-05	3.63756e-05	4.86894e-05	6.00866e-05	7.63279e-05	5.17201e-05	0.000108126	7.03565e-05	4.28396e-05	6.81999e-05	2.71294e-05	3.05765e-05	4.71804e-05	3.58588e-05	3.20474e-05	5.56199e-05	6.10819e-05	6.12313e-05	9.29674e-05	3.66881e-05	3.98759e-05	4.00717e-05	5.19515e-05	3.43267e-05	5.17675e-05	2.44748e-05
Q9Y265	0.000282675	0.000263547	0.000244624	0.000328955	0.000220283	0.000271926	0.00033097	0.000413088	0.000228757	0.00022431	0.000150291	0.000255015	0.00014089	0.000382149	0.000472246	0.000214559	0.000287972	0.000211413	0.000170145	0.000130368	0.000404825	0.000167672	0.000181233	0.000139674	0.000207347	0.000187926	0.000268136	0.000346795	0.000174192	0.000165935	0.000146852	0.000165616	0.000123564	0.00019605	0.000128693	0.000195848	0.000163111	0.00018771	0.000191698	0.000136933	0.000158194	0.000154754	0.000141175	0.000124254	9.80892e-05	0.000181271	0.000195841	0.000175236	0.000112279
P80217	5.48219e-05	2.04708e-05	6.45657e-05	5.1876e-05	3.00284e-05	2.37169e-05	4.79515e-05	7.10573e-05	9.09086e-05	3.7354e-05	5.26135e-05	8.22621e-05	1.50704e-05	7.10468e-05	2.6236e-05	2.12079e-05	5.13635e-05	2.9519e-05	5.36121e-05	1.11062e-05	6.37504e-05	3.71908e-05	3.99318e-05	5.28642e-05	4.59509e-05	5.40673e-05	0.000106114	3.73616e-05	5.12595e-05	4.03743e-05	2.03069e-05	1.97983e-05	1.63524e-05	3.0779e-05	1.45949e-05	2.92391e-05	3.68521e-05	2.52045e-05	6.08698e-05	2.40591e-05	2.00331e-05	1.4409e-05	1.4815e-05	1.75788e-05	8.36553e-06	1.7889e-05	5.38121e-05	2.73173e-05	1.95591e-05
Q08380	0.000413799	0.000215717	0.000381257	0.000330126	0.000246074	0.000291246	0.000284421	0.000401624	0.000311174	0.0006098	0.000704198	0.000750015	0.000190888	0.00062511	0.000303182	0.000288057	0.000315471	0.000285119	0.000558485	0.000477277	0.000337701	0.000493098	0.000248149	0.000397913	0.000229945	0.000706375	0.000270999	0.000352301	0.000401983	0.00042784	0.000160715	0.000212947	0.000190319	0.000285209	0.000147251	0.000328266	0.000164816	0.000134162	0.000192092	0.000255797	0.000154112	0.000123514	0.000144374	0.000149542	9.59991e-05	0.000200844	0.000173547	0.000179806	0.000248303
P31949	0.00151841	0.000630184	0.00195541	0.00150876	0.00126379	0.000895742	0.00139465	0.00105917	0.0020338	0.00104707	0.00201556	0.000942742	0.00110079	0.0033569	0.00138983	0.00132932	0.00122912	0.00106522	0.00104668	0.00143125	0.00129853	0.0020417	0.00142959	0.00180945	0.00118146	0.00169276	0.00234809	0.00121921	0.00107065	0.00131777	0.000902805	0.000314672	0.000767844	0.000468006	0.000804798	0.00105898	0.000558509	0.000784528	0.000675423	0.000376984	0.0007045	0.000695721	0.000821691	0.000460513	0.000519254	0.00105697	0.000817013	0.00070812	0.000464452
P09661	7.47034e-05	5.25287e-05	2.47618e-05	3.34713e-05	6.17989e-05	9.71048e-05	3.84678e-05	7.28872e-05	3.30356e-05	4.41888e-05	6.52333e-05	0.000140325	2.62844e-05	9.27859e-05	7.00133e-05	4.93811e-05	4.56673e-05	8.24001e-05	5.41297e-05	8.63254e-05	5.8076e-05	4.82886e-05	0.000133654	5.41907e-05	3.06339e-05	7.75102e-05	4.26214e-05	5.30414e-05	5.52164e-05	0.000100098	3.87006e-05	4.55638e-05	1.65374e-05	3.32054e-05	4.26616e-05	5.7233e-05	2.15945e-05	3.93247e-05	1.81539e-05	4.08281e-05	2.05919e-05	4.30676e-05	2.40988e-05	4.33271e-05	1.90019e-05	3.51153e-05	2.20541e-05	7.31352e-05	3.3978e-05
P62310	3.56322e-05	1.97432e-05	4.02926e-05	4.84589e-05	3.80361e-05	5.23439e-05	3.28092e-05	2.86402e-05	3.65788e-05	2.95199e-05	3.68803e-05	3.24857e-05	1.63905e-05	3.28318e-05	2.14106e-05	2.51875e-05	2.78839e-05	2.3192e-05	3.56728e-05	3.20981e-05	4.13599e-05	2.75912e-05	1.18037e-05	3.49327e-05	1.30677e-05	2.02491e-05	4.63339e-05	2.20511e-05	3.67483e-05	4.162e-05	2.01346e-05	1.71078e-05	2.06487e-05	3.9041e-05	2.13109e-05	3.61809e-05	1.18967e-05	1.47747e-05	9.91529e-06	2.10299e-05	1.72689e-05	1.58046e-05	1.75247e-05	2.33993e-05	1.70329e-05	1.97201e-05	3.23905e-05	2.191e-05	1.3854e-05
P37235	9.38488e-05	6.88346e-05	0.000167428	5.25373e-05	5.92e-05	2.98684e-05	5.99083e-05	6.58183e-05	5.27424e-05	6.07351e-05	6.41541e-05	2.99795e-05	4.0238e-05	3.8661e-05	0.000109918	7.78566e-05	6.53946e-05	4.67467e-05	6.27977e-05	4.26038e-05	2.66948e-05	5.13126e-05	3.17791e-05	6.80543e-05	5.55393e-05	7.11276e-05	3.49785e-05	0.000116596	3.95115e-05	2.78457e-05	0.000110956	0.000102094	0.00024496	8.47457e-05	0.000108539	6.60077e-05	0.00013328	8.25564e-05	6.18398e-05	0.000116944	9.20356e-05	0.000122612	0.000102071	8.60472e-05	0.000355288	0.000128974	6.7318e-05	0.000113852	0.000149718
Q9NQW7	0.000185151	0.000165638	0.000233873	0.000240694	0.000157012	9.79469e-05	0.000241089	0.000174272	0.000356123	0.000147628	0.000174431	0.000199182	0.000127745	0.000149528	0.000139532	0.00014988	0.000233966	0.0001735	0.000219673	8.89675e-05	0.000225954	0.000250614	0.000192511	0.000166285	0.000192229	0.000309143	0.000184152	0.000231808	0.000180016	0.000176802	0.000107988	0.000120208	0.000140703	0.000168346	0.000141371	0.000141829	0.000178229	0.000142034	0.000277753	0.000138303	0.000151636	0.000174804	9.61328e-05	0.000102646	0.000115638	0.000164711	0.000117082	0.000144865	0.000132828
Q9BWM7	4.63645e-05	8.93149e-05	6.59046e-05	8.49297e-05	6.41237e-05	5.83354e-05	7.84244e-05	0.000112621	5.478e-05	6.39703e-05	5.6222e-05	3.22161e-05	8.93696e-05	6.66048e-05	3.78173e-05	7.59891e-05	9.24969e-05	5.48781e-05	0.000129977	7.54223e-05	5.07183e-05	7.32029e-05	4.51142e-05	4.05274e-05	5.56973e-05	7.75308e-05	7.18728e-05	8.72937e-05	6.90518e-05	2.39561e-05	3.25009e-05	5.58795e-05	4.04278e-05	5.6567e-05	4.36275e-05	5.62007e-05	6.24858e-05	9.76816e-05	4.49627e-05	3.97731e-05	3.54178e-05	4.78354e-05	3.55018e-05	2.81752e-05	2.54303e-05	5.07398e-05	4.93742e-05	3.97747e-05	5.91628e-05
P02654	7.27437e-05	0.000101006	3.04462e-05	3.0339e-05	7.19608e-05	8.48035e-05	3.18257e-05	4.32709e-05	0.000104311	6.5542e-05	8.8076e-05	7.60523e-05	9.78873e-05	5.16986e-05	8.69256e-05	8.33397e-05	3.84806e-05	5.2271e-05	4.47783e-05	0.000109087	5.03223e-05	3.92692e-05	4.84887e-05	5.41016e-05	0.000117215		6.93818e-05		3.90619e-05	9.58379e-05	3.92675e-05	3.7181e-05	1.65494e-05		2.67785e-05	7.0468e-05	1.54021e-05	3.79605e-05	8.58667e-05		2.03239e-05	5.40919e-05	6.59076e-05	4.05213e-05	2.8094e-05	3.62605e-05	2.61485e-05	6.36308e-05	3.34549e-05
O95167	8.54772e-06	4.92768e-05	2.3566e-05	1.73988e-05	3.09096e-05	2.7421e-05		6.34253e-06				1.56841e-05	4.18855e-05	1.72861e-05	1.7278e-05	4.12564e-05	1.38711e-05	5.61686e-05	2.96215e-05	2.70625e-05	1.66693e-05	7.33802e-05	1.05665e-05	1.30829e-05	6.14245e-05	1.80321e-05	2.45473e-05	1.71494e-05	8.44569e-06	1.612e-05	1.82528e-05	0.000142288	8.13575e-05	4.58041e-05	8.72596e-05	3.78682e-05	4.78373e-05	4.02545e-05	7.33153e-05	2.55607e-05	6.94921e-05	5.22786e-05	0.000146605	7.37441e-05	0.000139828	9.30508e-05	2.31253e-05	8.49862e-05	6.43118e-05
P30084	0.000453485	0.000530173	0.000665631	0.00062548	0.000681691	0.000302153	0.000472266	0.000482133	0.000477228	0.000504807	0.000250689	0.000429906	0.000341824	0.000395723	0.000255912	0.0003632	0.000660871	0.000443328	0.000423303	0.000426387	0.00111611	0.000450414	0.000521814	0.000684476	0.000557605	0.000623813	0.000428039	0.000714347	0.000478095	0.00102522	0.000789163	0.000995129	0.00141966	0.000839203	0.00109877	0.000664811	0.00116426	0.000714293	0.00076484	0.000825456	0.00110325	0.000921813	0.00073416	0.00109908	0.00116803	0.000554776	0.000742102	0.000627545	0.000951117
Q9NVH1	1.93852e-05	4.21084e-05	1.83574e-05	4.20551e-05	5.76621e-05	3.81924e-05	7.0244e-05	5.96032e-05	3.18712e-05	2.52585e-05	5.0471e-05	4.15507e-05	2.80475e-05	5.29553e-05	4.68071e-05	3.78628e-05	3.29666e-05	2.15418e-05	3.62762e-05	9.69356e-05	3.98474e-05	4.16693e-05	2.36827e-05	3.72209e-05	4.05937e-05	4.01276e-05	3.23836e-05	4.95929e-05	1.64543e-05	1.07274e-05	3.78846e-05	6.86314e-05	4.22406e-05	6.07629e-05	8.3029e-05	4.01535e-05	0.000111519	7.76857e-05	4.88775e-05	6.48417e-05	6.56919e-05	6.46877e-05	4.51878e-05	6.27657e-05	0.000145363	4.34032e-05	4.77569e-05	3.50555e-05	5.81613e-05
P12235	0.00162176	0.00169175	0.000219707	0.00263984	0.00267946	0.00197993	0.00117334	6.11725e-05	0.00107113	0.000136401	0.00122621	5.27694e-05	0.0010222	0.00205064	0.0016836	1.4478e-05	0.00212643	0.00155834	0.00221744	0.00152871	6.97595e-05	7.21785e-05	6.2727e-05	0.00011448	0.00286822	0.00167403	8.28963e-05	0.00266815	7.16025e-05	6.41834e-05	0.0035726	0.00697428	0.000927248	0.00423176	0.00665814	0.00315468	0.00461734	0.000327644	0.00328464	0.000571608	0.00503435	0.000563414	0.0054083	0.00720434	0.00794529	8.64822e-05	0.00650524	0.00375104	0.00728621
Q8NC51	0.000727753	0.000489713	0.000723401	0.000916657	0.000860413	0.000605394	0.000899136	0.0014369	0.000630555	0.000925519	0.000822106	0.00178494	0.000534998	0.00134295	0.000892126	0.000717048	0.00101314	0.000869421	0.000895909	0.000655695	0.0009581	0.000625615	0.000737597	0.000580027	0.000669397	0.000991207	0.000466178	0.00104361	0.000258023	0.000521204	0.000451382	0.000489516	0.000396338	0.000623391	0.000625588	0.000523063	0.000362607	0.00075574	0.000360304	0.000511536	0.000366173	0.000622733	0.00060331	0.000362119	0.000366173	0.000781783	0.000476265	0.000629545	0.000606131
O43172	6.5537e-05	2.86576e-05	2.72784e-05	4.34757e-05	4.21603e-05	4.3947e-05	3.74719e-05	2.71631e-05	3.15806e-05	3.8692e-05	2.30954e-05	9.00342e-05	1.4708e-05	7.92262e-05	3.71094e-05	3.11421e-05	3.50442e-05	4.34403e-05	5.21222e-05	2.44227e-05	3.32081e-05	1.06746e-05	4.44955e-05	1.76294e-05	2.25204e-05	2.3433e-05	2.10636e-05	4.60098e-05	2.46067e-05	3.31925e-05	2.68396e-05	2.4435e-05	1.86584e-05	2.92773e-05	1.75039e-05	1.57905e-05	1.92606e-05	1.73906e-05	2.09517e-05	2.99193e-05	1.15285e-05	3.79448e-05	1.16914e-05	3.12866e-05	1.65833e-05	2.28588e-05	2.46827e-05	3.67717e-05	2.70714e-05
Q14116	5.95541e-05	2.47865e-05	6.64753e-05	7.90701e-06	1.68834e-05		2.4985e-05	4.40405e-05	2.47777e-05	2.32908e-05	7.02035e-05	6.45181e-05	1.31846e-05	7.81952e-06	2.90163e-05	1.03768e-05	1.1093e-05	1.28127e-05	1.44925e-05	3.06016e-05	3.35438e-05	3.60679e-05	4.81725e-05	4.22101e-05	3.12515e-05	2.17673e-05	6.04541e-05	2.41419e-05	2.26847e-05	5.69669e-05	2.30442e-05	1.19618e-05	1.88131e-05	8.64406e-06		8.96228e-07	1.66021e-05	1.35326e-05	1.40852e-05	1.03474e-05	1.86744e-05	1.35043e-05	6.00962e-06	5.26433e-06	9.12027e-06	1.05287e-05	4.85232e-06	6.16547e-06	3.46945e-06
P98175	2.97084e-05	2.59173e-05	2.08921e-05	4.20488e-05	2.30105e-05	2.76854e-05	4.59422e-05	2.78164e-05	3.34261e-05	2.02607e-05	2.06269e-05	3.30647e-05	1.31446e-05	2.10447e-05	2.43651e-05	3.41639e-05	2.16328e-05	2.13085e-05	2.18564e-05	1.18059e-05	2.53073e-05	2.29587e-05	4.84501e-05	3.38977e-05	1.18493e-05	1.88503e-05	2.23801e-05	2.82441e-05	2.02463e-05	3.67091e-05	2.10951e-05	2.17076e-05	1.50366e-05	4.70849e-05	1.26573e-05	1.94577e-05	2.3976e-05	1.58159e-05	2.13256e-05	1.43632e-05	1.57209e-05	1.87733e-05	1.44924e-05	6.80013e-06	1.36939e-05	2.47361e-05	2.01549e-05	2.19905e-05	1.28353e-05
Q12929	1.7663e-05	3.7824e-05	1.41945e-05	3.19685e-05	1.51678e-05	3.08983e-05	2.87111e-05	1.18303e-05	4.06513e-05	1.60441e-05	3.21603e-05	4.57171e-05	1.0215e-05	6.16107e-05	1.74201e-05	7.40273e-05	3.6482e-05	2.79284e-05	1.98685e-05	3.17658e-05	4.02025e-05	4.00276e-05	3.85997e-05	1.96607e-05	2.66463e-05	7.26223e-05	5.93948e-05	3.54598e-05	3.11754e-05	3.52257e-05	1.06388e-05	2.31177e-05	8.02863e-06	1.97101e-05	8.76121e-06	2.14141e-05	2.28775e-05	2.29658e-05	3.35624e-05	1.09694e-05	1.53733e-05	2.31848e-05	9.49451e-06	2.5623e-05	1.19168e-05	6.41242e-05	1.59879e-05	1.89493e-05	9.65223e-06
P07910	0.00146648	0.000593274	0.000591004	0.00101028	0.000812852	0.000953158	0.00157643	0.00117589	0.00132925	0.000672362	0.001266	0.00130182	0.000429756	0.00152166	0.00124013	0.000752677	0.000834959	0.000771966	0.000529658	0.000951324	0.000874247	0.000850001	0.0011743	0.000714101	0.000924891	0.0006094	0.000970392	0.000690228	0.00068872	0.000770463	0.00064405	0.000443449	0.000396038	0.00105711	0.000471598	0.000914596	0.000593518	0.000702528	0.000762195	0.000431167	0.000479709	0.000516573	0.000507994	0.000664999	0.000424699	0.00052924	0.000727884	0.000663069	0.000427589
Q13177	0.000249826	8.18327e-05	0.00024188	0.000176238	0.000142389	0.000205387	0.000177977	0.000305783	0.000251183	0.000157237	9.66729e-05	0.000195166	5.88677e-05	0.00016803	0.00012365	7.7346e-05	0.000135378	0.000113893	0.000103658	0.000111908	0.000324259	0.000144784	0.000192334	0.000152138	0.000122104	0.000147374	0.000108912	0.000142567	0.000166641	0.000194492	0.000152649	5.50947e-05	0.000132089	0.000127486	0.000110012	0.000161479	0.000148411	0.000175725	0.000168647	0.000132732	0.000100699	0.000139525	6.39091e-05	0.000119854	5.25342e-05	6.61995e-05	8.64352e-05	9.52198e-05	7.49396e-05
P17540	6.01862e-05	2.32259e-05	5.67211e-05	1.39761e-05	3.53363e-05		9.46225e-05	2.79006e-05	3.24388e-05	3.30333e-05	4.47051e-05		4.20474e-05	5.7283e-05	1.98559e-05	6.10521e-06	5.16632e-05	3.32294e-05	3.5973e-06	6.02481e-05		4.16431e-05	1.7203e-05	9.36789e-05	4.61984e-05	2.14713e-05	1.81127e-06	6.43622e-05	5.43989e-06	8.62911e-05	0.00021509	0.000416229	0.00051488	0.000143378	0.000304215	6.32382e-05	0.000320511	0.000251347	0.000218024	0.000317514	0.00069015	0.000177404	0.000356528	0.000851844	0.000946886	5.42447e-05	0.000430124	0.000181782	0.00021078
O00560	4.05685e-05	3.69675e-05	2.63193e-05	2.50012e-05	3.29872e-05	2.81906e-05	3.31576e-05	4.72733e-05	4.8546e-05	2.53417e-05	1.16661e-05	2.12033e-05	1.03762e-05	5.78623e-05	2.06342e-05	1.70117e-05	2.53466e-05	1.80753e-05	3.90044e-05	1.17757e-05	4.19438e-05	1.96907e-05	3.70449e-05	9.73441e-06	1.20115e-05	2.04978e-05	3.11773e-05	3.54774e-05	3.2756e-05	2.0702e-05	1.95423e-05	1.94017e-05	2.25671e-05	2.3471e-05	1.92842e-05	2.44983e-05	2.33155e-05	4.35124e-05	2.08353e-05	1.78694e-05	6.62182e-06	1.59965e-05	6.10525e-06	1.29438e-05	5.95284e-06	1.80003e-05	1.14083e-05	8.2716e-06	2.1673e-05
P20290	0.000151922	0.000134431	7.48731e-05	5.11008e-05	8.74981e-05	8.28937e-05	9.69868e-05	8.96243e-05	0.000199066	0.000106524	0.000111877	0.000184915	7.07568e-05	0.000111612	8.66896e-05	0.00010722	7.37719e-05	0.000104815	2.75424e-05	4.64496e-05	9.93779e-05	4.61052e-05	4.27883e-05	4.32152e-05	5.27145e-05	0.000165307	9.42973e-05	0.000145832	0.000122164	7.05777e-05	0.000104955	0.000104754	4.06563e-05	2.21664e-05	4.45441e-05	4.48523e-05	5.24374e-05	5.73484e-05	0.000112692	8.58787e-05	7.03948e-05	4.76478e-05	5.45499e-05	4.95296e-05	2.61661e-05	9.45867e-05	6.17825e-05	9.55786e-05	2.29529e-05
P22087	0.000211909	0.000158656	0.000243487	0.000286577	0.000211685	0.000331692	0.000127156	0.00031402	0.000181928	0.000211154	9.58834e-05	0.000400649	0.000176987	0.000337567	0.000219084	0.000287141	0.000177475	0.000219759	8.45434e-05	0.000209085	0.000342208	0.00011373	0.000281528	0.000234024	0.000181878	0.00018114	0.000238459	0.000237933	0.000196533	0.000337918	0.000113862	0.000109399	0.000168344	0.0001925	9.50653e-05	0.000148949	0.000125141	0.000234057	0.000163568	0.000133766	9.8094e-05	0.000165116	0.000158571	0.000185254	0.000133223	0.000200395	0.000178399	0.000189734	8.35543e-05
Q8TAX9	2.37968e-05	3.44567e-05	2.45629e-05	8.64958e-05	7.33465e-05		0.000123404	1.70787e-05	0.000142565	7.66205e-05	8.65761e-05	7.06359e-05	6.27669e-05	0.000125183	3.43509e-05	5.66901e-05	5.18617e-05	6.66714e-05	8.76806e-05	1.22774e-05	4.32002e-05	6.29456e-05	3.58324e-05	0.000153973	0.000129455	7.22723e-05	9.59369e-05	0.000116783	5.04202e-05	6.95772e-05	1.94444e-05	1.95075e-05	8.46422e-06	5.82426e-05	3.13942e-05	2.45121e-05	1.11709e-05	9.05526e-06	8.17926e-05	4.0408e-05	2.74645e-05	6.30189e-05	3.82678e-05	2.96041e-05	1.58286e-05	4.15591e-05	2.08614e-05	5.36036e-05	2.41751e-05
Q99643	2.5002e-05	3.13108e-05	3.9271e-05	4.1647e-05	2.69189e-05	1.38509e-05	5.16861e-05	4.74377e-05	3.58108e-05	2.81146e-05	4.09451e-05	2.48581e-05	1.89935e-05	4.64487e-05	3.81645e-05	2.44253e-05	4.74047e-05	2.26935e-05	1.95883e-05	2.937e-05	7.87013e-05	3.62583e-05	2.54101e-05	4.07639e-05	3.77702e-05	2.3643e-05	4.85792e-05	2.71765e-05	5.35432e-05	6.47381e-05	4.2391e-05	7.56578e-05	7.25146e-05	1.89819e-05	6.73724e-05	2.49123e-05	5.7906e-05	4.17654e-05	7.79773e-05	7.16549e-05	6.50686e-05	9.18059e-05	8.52104e-05	0.000131399	0.000168573	5.68169e-05	0.000111426	4.44422e-05	0.000103439
P39748	0.000180405	7.48863e-05	7.61724e-05	0.000142523	6.17075e-05	0.000248238	0.000118747	0.000111448	0.00019136	6.9905e-05	5.88271e-05	0.000273816	3.70553e-05	9.43527e-05	9.5561e-05	6.64492e-05	4.10908e-05	6.73329e-05	4.81585e-05	7.28173e-05	0.000121611	5.33056e-05	0.000131516	4.389e-05	7.75672e-05	7.04646e-05	6.35939e-05	8.67019e-05	6.96786e-05	6.2955e-05	5.14611e-05	2.37713e-05	3.31752e-05	6.11521e-05	1.86397e-05	7.39387e-05	2.71626e-05	4.36965e-05	8.01583e-05	3.4352e-05	2.15075e-05	2.65273e-05	3.04484e-05	2.67055e-05	1.67144e-05	4.78142e-05	2.27852e-05	5.08517e-05	1.57356e-05
Q8IYB3	4.5335e-05	5.59177e-05	7.0729e-05	8.70052e-05	5.06705e-05	7.5504e-05	8.06259e-05	0.000154801	0.000116227	3.20484e-05	4.43127e-05	0.000107607	2.83518e-05	0.000149827	3.66384e-05	5.90654e-05	3.42586e-05	6.07414e-05	5.49562e-05	5.61002e-05	0.000110163	4.92244e-05	7.23112e-05	2.79962e-05	5.31859e-05	9.48093e-05	4.55205e-05	5.64777e-05	6.47679e-05	5.29203e-05	3.10224e-05	4.69796e-05	4.11881e-05	4.19615e-05	3.46204e-05	4.61908e-05	5.74578e-05	7.21267e-05	7.1246e-05	2.6471e-05	2.07987e-05	3.6238e-05	2.62091e-05	4.61577e-05	1.45389e-05	4.02358e-05	3.0634e-05	4.82839e-05	3.51209e-05
Q9H0D6	5.6321e-05	4.27607e-05	4.69625e-05	8.92801e-05	4.65743e-05	0.000227447	0.000147796	0.000118423	9.59036e-05	5.46065e-05	8.51631e-05	0.000143514	5.22196e-05	9.85063e-05	7.10978e-05	5.75003e-05	8.73879e-05	6.1208e-05	5.06065e-05	5.09484e-05	6.50615e-05	4.89059e-05	9.59236e-05	3.1761e-05	6.62312e-05	4.57863e-05	6.57732e-05	8.47226e-05	5.70504e-05	7.32969e-05	3.05407e-05	2.34163e-05	3.03647e-05	4.78937e-05	1.883e-05	6.60433e-05	5.4386e-05	4.85869e-05	4.96423e-05	4.10557e-05	2.35235e-05	4.95321e-05	4.29395e-05	4.95703e-05	2.43185e-05	3.53757e-05	6.19463e-05	4.46557e-05	2.7059e-05
Q6UWP7	2.56603e-05	1.66244e-05	7.37975e-06	5.00947e-05	1.27922e-05	1.27497e-05	1.43347e-05	5.95992e-05	3.31926e-05	2.17778e-05	1.22353e-05	2.14604e-05	1.27212e-05	2.6763e-05	2.99271e-05	1.25509e-05	2.58245e-05	1.41742e-05	1.81601e-05	1.87681e-05	1.23848e-05	2.24225e-05	1.47058e-05	1.96219e-05	1.56119e-05	9.76712e-06	2.10157e-05	1.82843e-05	1.56569e-05	1.52017e-05	1.52787e-05	1.61049e-05	6.9964e-06	3.42985e-05	1.04024e-05	1.22077e-05	1.17186e-05	4.42204e-05	1.86936e-05	6.89002e-06	5.61475e-06	1.1198e-05	8.8945e-06	8.83321e-06	8.92017e-06	1.06167e-05	1.73353e-05	1.33555e-05	1.43572e-05
P22033	4.01752e-05	3.47446e-05	3.97833e-05	4.21848e-05	2.88488e-05	8.61372e-05	8.44425e-05	4.32088e-05	5.17097e-05	6.75526e-05	5.22441e-05	2.94436e-05	4.75093e-05	4.09949e-05	4.69614e-05	6.27282e-05	7.6455e-05	4.91335e-05	0.000124858	4.12979e-05	4.59726e-05	5.59849e-05	3.55983e-05	2.89028e-05	0.000107603	4.59552e-05	3.54423e-05	4.42345e-05	3.94516e-05	7.17491e-05	3.52382e-05	9.10064e-05	5.90312e-05	5.2465e-05	5.85406e-05	9.65464e-05	0.000102784	6.62386e-05	7.82301e-05	9.33699e-05	0.000100517	7.83977e-05	0.000102936	0.000136997	0.000163056	8.27674e-05	0.000101983	7.48584e-05	0.000182109
Q9Y4A5	7.87944e-06	8.14265e-06	2.0666e-05	3.03112e-05	1.0169e-05	2.50184e-05	1.87897e-05	2.22648e-05	1.93747e-05	2.47155e-05	7.44537e-06	3.55922e-05	3.60107e-06	3.11834e-05	2.38179e-05	1.20265e-05	1.27569e-05	2.16759e-05	6.45593e-06	5.24984e-06	9.20612e-06	9.6354e-06	2.45176e-05		6.49156e-06	8.11751e-06	1.18602e-05	2.37158e-05	8.49447e-06	6.23854e-05	4.6073e-06	5.21193e-06	5.44019e-06	2.09253e-05	5.40254e-06	1.66555e-05	1.28919e-05	1.20756e-05	1.27471e-05	1.2342e-05	4.24471e-06	1.99475e-05	2.69979e-06	1.46338e-05	1.04712e-05	8.55335e-06	8.33697e-06	2.13159e-05	3.32145e-06
Q6P2E9	5.40182e-05	7.94839e-05	3.81209e-05	8.5553e-05	5.69819e-05	0.00013247	0.000107193	6.48443e-05	0.000105005	5.58924e-05	2.99405e-05	5.49016e-05	4.10842e-05	0.000129211	5.55786e-05	3.47189e-05	7.26481e-05	6.54428e-05	5.12843e-05	4.66541e-05	5.64508e-05	3.05499e-05	4.1245e-05	4.23076e-05	5.27474e-05	5.54839e-05	7.35074e-05	0.000121309	4.42096e-05	5.32075e-05	2.65653e-05	4.99002e-05	2.59728e-05	6.45889e-05	3.28157e-05	0.000116249	5.85931e-05	4.78734e-05	6.4985e-05	5.51221e-05	2.9825e-05	3.46326e-05	3.74433e-05	5.86714e-05	3.36448e-05	3.91091e-05	4.42703e-05	6.69421e-05	3.70223e-05
P11498	4.79449e-05	5.32763e-05	4.80292e-05	6.24847e-05	6.39968e-05	7.30099e-05	0.000144552	4.6632e-05	4.48614e-05	3.8671e-05	1.11459e-05	3.04889e-05	1.89612e-05	6.97275e-05	2.65605e-05	3.07508e-05	4.02991e-05	3.22926e-05	5.7367e-05	6.96106e-05	7.10125e-05	6.77919e-05	2.71875e-05	1.84039e-05	9.60645e-05	5.89429e-05	2.45699e-05	2.90754e-05	3.67074e-05	2.59586e-05	5.97679e-05	0.000141882	0.000123216	8.56373e-05	0.000146257	5.92905e-05	0.000270732	9.5636e-05	9.38737e-05	8.74528e-05	0.000127106	8.79536e-05	5.1166e-05	0.000101729	0.000171383	5.23315e-05	5.62381e-05	4.88926e-05	8.80092e-05
Q9UHX1	0.000358661	9.54077e-05	0.000232266	0.000200293	0.000235252	0.000400576	0.000235469	0.000548132	0.000220869	0.000119506	0.000428476	0.00026245	0.000180155	0.000265989	0.000145191	0.000512458	0.000133833	0.000105589	0.000135613	0.000514899	0.000184542	0.000266213	0.000242652	5.98327e-05	0.000134825	0.000413144	0.00035014	0.000279103	0.000230929	0.000222164	0.000165258	5.87343e-05	0.000136677	0.000163741	0.000113759	0.000187618	7.41328e-05	0.000195864	0.000114309	6.41495e-05	0.000145153	7.40914e-05	0.000182483	0.000124789	5.40118e-05	0.000442801	0.000120792	0.000115758	8.89165e-05
Q01081	0.000128383	8.99919e-05	0.00011547	0.000104176	7.93818e-05	0.000156419	4.03279e-05	9.80039e-05	9.58452e-05	0.000116709	6.14456e-05	0.000236364	5.9404e-05	0.000143935	0.000127108	0.000115861	6.83126e-05	8.07227e-05	8.00135e-05	6.2953e-05	0.000135316	6.6774e-05	8.40763e-05	7.18296e-05	6.30983e-05	8.93943e-05	0.00013718	0.000117661	6.97985e-05	8.45847e-05	7.36914e-05	5.0951e-05	8.14811e-05	4.28587e-05	4.36361e-05	6.44485e-05	7.91151e-05	7.34176e-05	6.9447e-05	5.93371e-05	6.16471e-05	8.44817e-05	6.45016e-05	2.98849e-05	3.37172e-05	7.28054e-05	1.57946e-05	6.81889e-05	2.78052e-05
P32929	1.05286e-05	6.16998e-06	7.41663e-06	4.64498e-06	1.85412e-05		7.95577e-06	6.40145e-06	3.29344e-06	9.09189e-06	5.89929e-06	1.10275e-05	4.00712e-06	1.07431e-05	1.55714e-05	2.56185e-06	2.2945e-05	1.08571e-05	9.75239e-06	9.35267e-06	1.87796e-06	1.38e-05	9.63411e-06	1.09273e-05	2.28141e-05	1.52097e-05	8.6031e-06	3.7824e-06	3.29195e-06	3.24842e-06	9.12438e-06	2.01817e-05	1.81914e-05	8.16346e-06	4.44212e-05	5.38513e-06	1.96625e-05	2.04053e-05	6.53201e-06	1.88968e-05	2.96971e-05	3.49725e-05	2.07149e-05	1.99554e-05	5.8953e-05	9.54051e-06	2.47197e-05	1.63803e-05	1.83009e-05
Q00325	0.000420807	0.000500398	0.000448115	0.000499302	0.000596569	0.000665954	0.000633264	0.000425234	0.000603874	0.000634345	0.000630505	0.000416671	0.000476173	0.000596304	0.000444316	0.000521005	0.000360081	0.000727609	0.000526026	0.00031222	0.000854649	0.000741189	0.000673015	0.00074273	0.000588592	0.000426403	0.000617946	0.000585141	0.000320638	0.000590149	0.000595965	0.00152227	0.000872303	0.000893584	0.00122528	0.000919401	0.00104318	0.000571016	0.000691237	0.000912743	0.00150507	0.000898151	0.00116694	0.002056	0.00168948	0.000782076	0.000933115	0.000674537	0.00133022
P17301	3.12418e-05	4.85527e-05	4.8477e-05	2.30107e-05	3.14147e-05	5.70864e-05	5.74183e-05	7.57191e-05	6.01953e-05	4.0728e-05	0.000104788	5.23497e-05	1.65903e-05	8.30561e-05	4.35395e-05	0.000172806	0.000161543	5.17973e-05	3.7626e-05	4.75557e-05	4.60374e-05	2.3486e-05	4.37745e-05	0.000180395	4.21924e-05	7.48089e-05	8.53949e-05	5.44086e-05	4.7071e-05	4.77592e-05	1.66078e-05	2.14327e-05	1.75251e-05	2.28115e-05	1.46478e-05	5.23633e-05	4.17121e-05	4.3246e-05	4.72137e-05	2.31588e-05	2.21747e-05	3.4237e-05	1.42308e-05	2.40809e-05	1.38933e-05	0.000121863	0.000114962	2.81954e-05	1.40816e-05
Q9BQS8	1.71519e-05	3.32211e-05	2.312e-05	3.0918e-05	2.3544e-05	1.48143e-05	3.98355e-05	3.11815e-05	3.11544e-05	2.09373e-05	2.00727e-05	1.81867e-05	4.72822e-05	1.92979e-05	4.49752e-05	3.04539e-05	3.57246e-05	1.48186e-05	3.42057e-05	4.88036e-05	4.08478e-05	2.66026e-05	1.18929e-05	1.94866e-05	3.32783e-05	4.80182e-05	3.93803e-05	3.83831e-05	4.11766e-05	1.75646e-05	2.86916e-05	5.25328e-05	3.01287e-05	4.5793e-05	3.76681e-05	4.91916e-05	8.21704e-05	6.70128e-05	3.58822e-05	2.58973e-05	2.41884e-05	4.03287e-05	5.36107e-05	3.71177e-05	5.53779e-05	3.53252e-05	3.97989e-05	1.83388e-05	4.52503e-05
P56470	0.000603262	0.00211514	0.000758476	0.00105884	0.000988427	0.000210097	0.00106366	0.000495682	0.00121534	0.000794016	0.000412892	0.000536915	0.00142895	0.00177093	0.000640234	0.000741855	0.00179731	0.000961856	0.0010526	0.00094347	0.000899137	0.00109537	0.000445151	0.00100113	0.00110403	0.00100031	0.00109538	0.000781317	0.000891332	0.00183585	0.000652132	0.000477602	9.58447e-05	0.0004592	0.000367624	0.000771958	0.000322305	0.000294493	0.000862959	0.000311905	0.000177876	0.000324009	0.00041423	0.000142418	0.000178704	0.000474262	0.000353151	0.000658775	0.000314593
P31323	6.8165e-06	3.16587e-05	1.54597e-05	1.14528e-05	1.53546e-05	1.26897e-05	1.21385e-05	9.38873e-06	8.2748e-06	2.07975e-05	1.04607e-05		5.1642e-05	4.42128e-06	1.12074e-05	1.93917e-05	1.41351e-05	1.01442e-05	1.30331e-05	3.60624e-05	8.80973e-06	3.04825e-06	5.44105e-06	5.95705e-06	1.89503e-05	1.48102e-05	1.28916e-05	1.11915e-05	1.21505e-05	9.59345e-06	2.99754e-05	2.64718e-05	1.97592e-05	2.98183e-05	1.87297e-05	3.15351e-05	2.79473e-05	4.06408e-05	1.88418e-05	3.10995e-05	1.88441e-05	2.2673e-05	4.52627e-05	1.2865e-05	1.89834e-05	3.99009e-05	1.57256e-05	1.7019e-05	2.16234e-05
Q9HB71	0.000257262	0.00010787	0.000121765	0.000294278	0.000140957	0.000222124	0.00028672	0.000121072	0.000286653	0.000194202	0.000137305	0.000353808	3.35311e-05	0.000320783	0.000157515	8.75242e-05	0.000106127	0.000138251	9.46698e-05	0.000103807	0.000200565	0.000161004	0.000255474	0.000108093	8.92389e-05	9.18074e-05	0.000109918	0.000203314	9.68971e-05	9.77993e-05	8.159e-05	7.03327e-05	8.02226e-05	0.000116325	6.56774e-05	0.000151391	8.38185e-05	7.6182e-05	0.000106854	0.000104389	5.40384e-05	6.63995e-05	2.71599e-05	7.14411e-05	5.70819e-05	7.13679e-05	4.24768e-05	0.000119234	4.58602e-05
P25787	0.000314035	0.000220603	0.000405406	0.000221283	0.000226126	0.000293309	0.000363718	0.000226636	0.000473537	0.000244691	0.000431428	0.000390478	0.000229495	0.000288468	0.000303849	0.000293939	0.000324239	0.000311025	0.000268961	0.000318471	0.000414077	0.000231882	0.000281351	0.00023491	0.000269663	0.000214857	0.000255997	0.000315441	0.000343583	0.000245072	0.000214727	0.000154666	0.000262515	0.000218078	0.000170139	0.000288425	0.00018737	0.000141981	0.000384584	0.000211674	0.000258946	0.000213271	0.000211474	0.000189592	0.000230782	0.000308983	0.000328398	0.000265616	0.000213752
Q00341	0.000654151	0.000936947	0.00074658	0.000895807	0.00097259	0.000832603	0.000485455	0.000531557	0.000806268	0.00102844	0.000410903	0.000655045	0.000544006	0.000531348	0.000883414	0.000902768	0.000688431	0.00126432	0.000681283	0.000702868	0.000528761	0.000577644	0.000641262	0.000459602	0.000649012	0.000868166	0.00059372	0.0007694	0.000676266	0.000576875	0.000740833	0.00119828	0.000961818	0.00128932	0.00131703	0.000854686	0.00103811	0.000755454	0.000904463	0.0010483	0.00091301	0.000875326	0.000837961	0.000867447	0.00109486	0.00112765	0.00070602	0.00113752	0.000794093
P55769	7.93904e-05	4.61539e-05	8.19144e-05	8.05824e-05	3.03238e-05	6.25903e-05	2.85978e-05	6.83115e-05	4.24469e-05	6.22507e-05	2.66699e-05	9.83119e-05	3.69403e-05	9.10015e-05	4.9734e-05	6.1929e-05	6.58117e-05	7.38181e-05	2.29151e-05	7.15555e-05	0.000100095	4.10324e-05	6.23266e-05	6.44469e-05	4.4813e-05	4.20062e-05	0.000133586	6.45989e-05	9.72596e-05	8.32648e-05	6.35192e-05	2.86893e-05	5.66791e-05	4.6116e-05	2.69137e-05	4.25492e-05	2.57084e-05		2.60839e-05	5.45721e-05	3.07058e-05	3.62532e-05	4.20237e-05	4.02971e-05	2.83011e-05	3.76051e-05	5.35673e-05	4.62907e-05	2.336e-05
O14561	0.000175741	7.68642e-05	0.000128188	0.000113927	8.87823e-05	5.30652e-05	0.000146591	0.000127271	4.11671e-05	7.32373e-05	6.09317e-05	7.14815e-05	7.15069e-05	0.000108057	6.83842e-05	7.8936e-05	4.69066e-05	5.59525e-05	8.57759e-05	6.06153e-05	0.000238958	7.19683e-05	6.46828e-05	0.000129051	5.04837e-05	6.76356e-05	5.02365e-05	9.17624e-05	0.000109196	0.000124025	0.000200979	0.000215986	0.000266934	9.08186e-05	0.000241923	4.94728e-05	0.00028727	0.000143113	0.000193679	0.000130532	0.000217559	0.000104816	0.000141985	0.000215763	0.00032331	8.52492e-05	0.000120973	0.000102813	0.000151134
Q96GC9	1.27277e-05	1.16241e-05	1.98096e-05	1.55568e-05	1.47982e-05	2.32862e-05	9.84132e-06	1.52573e-05	1.44751e-05			1.96786e-05	7.94848e-06	1.46244e-05	2.24003e-05	1.41173e-05		1.6105e-05	1.29059e-05	5.11018e-06	1.90913e-05	1.21666e-05	5.66218e-06	5.56379e-06	2.04661e-05	1.92394e-05	1.56011e-05	1.3354e-05	1.52893e-05	3.29498e-05	9.59626e-06	1.10284e-05	8.75149e-06		8.87601e-06	1.08454e-05	5.78305e-06	6.26196e-06	1.35966e-05	1.10012e-05	7.61397e-06	5.09396e-06		6.3744e-06	8.65065e-06	1.09847e-05	1.66132e-06	1.14628e-05	6.1503e-06
Q9H4L5	2.02671e-05	1.01036e-05	1.90857e-05	1.23368e-05	6.97833e-06	3.62443e-05	3.00417e-05	3.63664e-05	1.98171e-05	1.57048e-05	1.56069e-05	2.13706e-05	3.39924e-06	1.1625e-05	1.65951e-05	8.77517e-06	1.50719e-05	2.10161e-05	5.52393e-06	1.10939e-05	1.62985e-05	5.4422e-06	8.2204e-06	1.469e-05	1.59333e-05	2.03953e-05	1.74604e-05	2.07893e-05	1.28999e-05	5.54834e-06	8.09981e-06	4.93203e-06	1.11931e-05	5.11538e-06	4.66807e-06	2.49696e-05	1.04211e-05	1.08433e-05	1.41099e-05	7.58746e-06	5.99992e-06	9.87725e-06	3.36715e-06	6.16991e-06	5.6488e-06	1.15762e-05	8.05262e-06	2.06119e-05	2.74854e-06
P51649	1.32004e-05	5.82572e-05	5.67518e-05	6.87272e-05	9.42135e-05	0.000175562	5.49531e-05	6.68665e-05	7.43603e-05	1.80935e-05	4.52229e-05	2.07417e-05	2.24728e-05	7.19526e-05	4.03304e-05	2.71277e-05	7.42701e-05	3.97985e-05	6.44993e-05	3.05272e-05	8.38671e-05	4.4017e-05	4.75475e-05	8.61284e-05	1.75965e-05	4.44357e-05	6.21595e-05	6.29747e-05	4.31986e-05	3.70583e-05	2.94684e-05	0.000178247	0.000164311	0.000125451	0.000161809	8.78856e-05	0.000134903	9.1747e-05	0.000178888	3.60086e-05	0.000155559	0.000143768	8.44071e-05	0.000151825	0.000197823	4.9847e-05	0.000206905	0.00010193	0.000258616
Q9NYL9	0.000155783	0.000118602	0.00019281	0.000108169	0.000142871	0.000191929	0.000121131	9.79177e-05	0.00022613	0.000146138	0.00013732	0.000108566	0.0001513	0.000177123	0.000158423	0.000158444	0.000132055	0.000110485	0.000118792	0.000124561	0.000170694	0.000164803	0.000224144	0.000212311	0.000267556	0.000205645	0.000139202	0.000165066	0.000156237	0.000193506	0.0001522	0.000140507	0.000115946	8.88394e-05	0.000125325	0.000132734	7.15275e-05	8.13262e-05	0.000139364	0.000144258	9.742e-05	7.48472e-05	0.000118204	0.000117769	0.000105013	0.000129277	8.74271e-05	0.000120339	0.000105668
Q8IWA5	9.98905e-06	1.95972e-05	1.94891e-05	2.50638e-05	3.88295e-05	4.87216e-05	2.59626e-05	2.39062e-05	3.57206e-05	4.5165e-05	5.29553e-05	4.43049e-05	2.34395e-05	3.26931e-05	2.82789e-05	1.81333e-05	3.45542e-05	4.14777e-05	7.02531e-05	2.06908e-05	2.07868e-05	0.000113753	3.58431e-05	6.5375e-05	9.8423e-05	7.47389e-05	2.33634e-05	2.2216e-05	1.99125e-05	7.87848e-06	2.81855e-05	4.16571e-05	4.44728e-05	5.31689e-05	5.59146e-05	4.62299e-05	5.21218e-05	5.23078e-05	4.72649e-05	6.13569e-05	8.2077e-05	7.83546e-05	6.45538e-05	3.98397e-05	4.81239e-05	3.14696e-05	4.20962e-05	5.10764e-05	5.55384e-05
P49915	0.000139143	6.80811e-05	0.000122885	0.000123656	7.66357e-05	0.000182722	8.50483e-05	0.000164951	8.10873e-05	0.000114127	5.61083e-05	0.000309356	7.18574e-05	0.000228656	0.000203564	0.000160661	7.84881e-05	0.0001214	7.34932e-05	9.09125e-05	0.00014394	7.47034e-05	0.000269731	7.04611e-05	5.64729e-05	0.000137141	9.37195e-05	0.000133156	0.000114812	0.000112411	6.63317e-05	4.49206e-05	5.09486e-05	4.68834e-05	3.33278e-05	0.000100957	5.34092e-05	7.21338e-05	4.357e-05	7.82548e-05	3.14669e-05	6.72136e-05	5.78342e-05	7.31146e-05	7.06025e-05	0.000135582	6.23004e-05	8.1175e-05	4.84706e-05
Q9GZT6	2.30224e-06	4.59207e-06		4.78167e-05	8.74169e-06	2.02937e-05	8.48854e-06	4.10042e-05	9.40678e-06		1.2015e-05	1.39991e-05	8.64322e-06	1.04349e-05	1.41347e-05	1.52816e-05	1.46023e-05	1.63406e-05	1.59189e-05	1.36962e-05		1.06802e-05	1.04096e-05	1.93629e-06	1.10828e-05	1.38586e-05	9.97482e-06	1.30675e-05	4.5406e-06			1.3583e-05	2.2684e-06	5.37679e-05	1.34989e-05	1.52808e-05	1.64829e-05	4.83866e-05	2.77365e-05	1.586e-05	2.3887e-05	2.08519e-05	1.40036e-05	1.81791e-05	2.25967e-05	2.01995e-05	3.17475e-05	2.04826e-05	3.17816e-05
P41240	7.75978e-05	5.2378e-05	5.80556e-05	9.07767e-05	5.21699e-05	6.95528e-05	0.000103532	0.000115565	0.000129869	6.5889e-05	8.1287e-05	9.95343e-05	3.91002e-05	5.50688e-05	5.21526e-05	8.03318e-05	7.16275e-05	5.20619e-05	3.72514e-05	3.91507e-05	6.9739e-05	0.000111802	7.07994e-05	8.60183e-05	3.47163e-05	3.18412e-05	9.18316e-05	5.70735e-05	5.96365e-05	5.27296e-05	4.53341e-05	2.47795e-05	2.75305e-05	8.43564e-05	3.58028e-05	6.25832e-05	6.24198e-05	6.12964e-05	0.000106831	4.57244e-05	3.76389e-05	4.63671e-05	4.29086e-05	2.60963e-05	2.15791e-05	5.80605e-05	4.8902e-05	4.54291e-05	3.09734e-05
P30566	5.96308e-05	5.57847e-05	4.82399e-05	6.36205e-05	5.48906e-05	0.000141463	4.03292e-05	9.27268e-05	8.34681e-05	4.59993e-05	2.45156e-05	8.29115e-05	5.79241e-05	5.42636e-05	6.80076e-05	3.68583e-05	5.6345e-05	5.48911e-05	2.98017e-05	6.63178e-05	5.49861e-05	3.31917e-05	4.89739e-05	3.9311e-05	5.63847e-05	6.53543e-05	6.13714e-05	6.60232e-05	4.72263e-05	4.51886e-05	3.93218e-05	3.3277e-05	3.01201e-05	5.22939e-05	4.00239e-05	7.75233e-05	4.27447e-05	6.03291e-05	5.69962e-05	3.61285e-05	3.2019e-05	4.85024e-05	5.25329e-05	4.36531e-05	4.62751e-05	2.89133e-05	3.98482e-05	4.55991e-05	1.791e-05
Q07666	0.000269698	0.000246228	9.53648e-05	0.000162655	0.000132262	0.000289824	0.000395887	0.00049027	0.000200227	0.000102135	0.000357112	0.000263115	7.23692e-05	0.000221622	0.000112977	0.000138357	0.00018715	6.86205e-05	0.000154482	0.000333506	0.000270393	0.00016564	0.000190797	0.000163542	0.000109484	8.90525e-05	0.000218903	0.000176628	0.000184924	0.000166745	0.000171401	0.000140212	6.61624e-05	0.000203467	6.4561e-05	0.0001062	0.000187858	0.000185833	0.000117242	7.70789e-05	4.12748e-05	8.15931e-05	5.79646e-05	5.82593e-05	3.30386e-05	8.59507e-05	0.000108103	6.5707e-05	7.49296e-05
P17568	3.64472e-05	3.47375e-05	4.20327e-05	2.33455e-06	2.40566e-05	6.62892e-06	5.75076e-06	5.16726e-06	5.4926e-06	2.70603e-05	2.75698e-05	7.84143e-05	3.7879e-05	2.6479e-05	1.68587e-05	3.55041e-05	1.7514e-05	2.82869e-05	3.67623e-05	3.21794e-05	5.11212e-05	6.65803e-05	6.0474e-05	9.37104e-05	2.45379e-05	4.16067e-05	1.43183e-05	1.87659e-05	2.69217e-05	4.38092e-05	0.00011925	8.3074e-05	0.0001607	9.77253e-06	6.5352e-05	9.26236e-06	2.54974e-05	1.36482e-05	2.44396e-05	6.1684e-05	0.000141912	0.000197251	0.000108971	0.00017675	0.000198681	4.64616e-05	7.72845e-05	5.30102e-05	0.000126045
P07339	0.00191165	0.000969795	0.00228083	0.000889036	0.00107852	0.000605555	0.00108209	0.000974127	0.00151484	0.00125471	0.0012675	0.000762545	0.000811603	0.00136444	0.000947986	0.000972417	0.000841034	0.00110869	0.000962398	0.00197731	0.00141455	0.00172305	0.00194523	0.00158666	0.000864155	0.00106232	0.00150492	0.00131683	0.0018663	0.00173768	0.00121891	0.00113102	0.00161805	0.000674736	0.00116792	0.000630994	0.000750709	0.000632829	0.000673777	0.00100316	0.00110726	0.000810174	0.000534446	0.00125219	0.000382303	0.000681951	0.000950645	0.00101789	0.000495564
Q96AE4	0.000367963	0.000395265	0.000322728	0.00033484	0.000370504	0.000222507	0.000414052	0.000900151	0.000387909	0.000364115	0.000384765	0.00067361	0.000204096	0.000767318	0.000393606	0.000367917	0.000352569	0.000462831	0.000299361	0.00035837	0.000306372	0.000276165	0.000326305	0.000239021	0.000489679	0.000255912	0.000499375	0.000460791	0.000304641	0.00039411	0.000197493	0.00022031	0.000198311	0.000285513	0.000212585	0.000215003	0.000267246	0.000359382	0.000246283	0.00023667	0.000247609	0.000268165	0.000241454	0.000239586	0.00015767	0.000329736	0.000228733	0.000411686	0.000179008
P31946	0.000968019	0.000605754	0.001172	0.00213807	0.00113065	0.00225606	0.000900113	0.000800923	0.000998931	0.00109805	0.000856683	0.00083561	0.000536316	0.00105073	0.000821155	0.000999139	0.00161441	0.000887318	0.00137255	0.00130718	0.000672705	0.000650371	0.000670042	0.000891067	0.00123048	0.000984618	0.00104335	0.00115408	0.00065441	0.00135823	0.000853821	0.000554687	0.000832377	0.00133537	0.00106085	0.00135255	0.000672234	0.000663065	0.0010375	0.000879601	0.000589397	0.000419923	0.000467456	0.000672766	0.000497462	0.000823077	0.00107649	0.000710884	0.00122131
Q9UQ35	0.000119989	0.000116418	4.06218e-05	0.000193051	0.000105365	0.000163676	5.99076e-05	0.000102219	0.00020962	9.90836e-05	6.27387e-05	0.000316923	0.000100699	0.000165351	0.00017372	9.3196e-05	4.98833e-05	0.00010335	0.000117651	9.36638e-05	0.000132004	6.04437e-05	0.000120706	8.91014e-05	7.81203e-05	0.000142902	0.000123648	0.000144816	9.52729e-05	7.46738e-05	6.01598e-05	8.32584e-05	2.34848e-05	0.000139471	6.58763e-05	0.000115299	5.46915e-05	6.3535e-05	9.69836e-05	7.7828e-05	3.99396e-05	0.000121767	8.76406e-05	8.36899e-05	5.64991e-05	9.01332e-05	1.76285e-05	0.000102454	8.45236e-05
Q9NZ45	5.57385e-05	9.06394e-05	9.5097e-05	8.78247e-05	8.52546e-05	0.000101541	0.000167543	0.00011794	0.000138614	3.44769e-05	0.000172931	6.94534e-05	8.95238e-05	9.35068e-05	7.08074e-05	0.000101593	0.000162033	7.9819e-05	0.000108937	7.24177e-05	0.000232454	0.000170397	7.74853e-05	8.79164e-05	0.000134772	7.81032e-05	8.86183e-05	9.60475e-05	0.000108828	0.000130712	9.47502e-05	0.000256701	0.00022163	0.000117065	0.000206013	0.000100508	0.000174058	0.0002347	0.000233673	0.000108224	0.000191478	0.000218417	0.00018214	0.000331707	0.000258562	9.35318e-05	0.000239956	0.000142512	0.000371636
P19878	2.28549e-05	1.7551e-05	6.083e-05	2.03343e-05	5.15608e-05	2.45107e-05	4.58152e-05	3.60838e-05	4.90903e-05	2.42935e-05	4.66944e-05	2.6627e-05	1.99252e-05	1.14794e-05	5.43035e-05	3.32537e-05	5.97307e-05	1.73016e-05	2.0007e-05	1.47282e-05		2.68449e-05	7.52588e-05	1.29334e-05	1.64798e-06	3.45146e-05	4.52291e-05	1.92638e-05	1.40995e-05	1.34068e-05	5.90454e-06	5.56214e-06	1.98836e-05	7.69226e-06	1.28923e-05	3.22399e-05	1.15189e-05	1.04696e-05	9.20042e-06		6.16835e-06	5.88598e-06	1.24678e-05	9.66022e-06	1.34619e-05	1.70562e-05	3.55847e-05	6.94828e-06	4.63287e-06
P60842	0.001983	0.00113392	0.00137678	0.00156944	0.00162971	0.00235546	0.00162222	0.00218038	0.00233045	0.00109121	0.000313322	0.00252968	0.000973405	0.00156842	0.00140399	0.000358149	0.0012762	0.00109989	0.00128833	0.00112231	0.00159383	0.00106631	0.00151492	0.000905329	0.000552193	0.00146464	0.00189679	0.00104148	0.00108168	0.000983838	0.000796715	0.000778753	0.000743012	0.00115331	0.000934924	0.00100067	0.00155764	0.00171544	0.00144585	0.00087614	0.000532932	0.000822551	0.00103911	0.000528448	0.00079865	0.0003773	0.00103274	0.000790871	0.000711069
P35998	0.000260672	0.000324476	0.000287596	0.000460227	0.000247561	0.000399911	0.000163772	0.000273896	0.000377102	0.000264332	0.000224733	0.000283996	0.000164361	0.000247022	0.000315688	0.000188073	0.000352224	0.000242369	0.00026164	0.000300207	0.000438114	0.000233025	0.000314692	0.000301549	0.000312792	0.000215932	0.000446944	0.000252744	0.000221969	0.000286803	0.000215339	0.00029029	0.000182371	0.000339314	0.000192277	0.000212351	0.000207344	0.000200745	0.000280739	0.00019636	0.000264368	0.000147518	0.000167421	0.000165566	0.00018598	0.000192535	0.000236591	0.000181318	0.000243164
Q01130	0.000172146	0.000213739	0.000134382	0.000409762	7.66256e-05	0.000249108	0.000270594	0.000115222	0.000286096	0.000139953	0.000266075	0.000272437	0.000136669	0.000350759	0.000343514	0.000169532	0.000320878	0.000197492	0.00024361	0.000216275	0.000222413	0.000119265	0.000228749	0.000188024	0.000159636	0.000163174	0.000251041	0.000219826	0.000114845	0.000159254	0.000100775	0.000117511	0.000107343	0.000365511	5.7813e-05	0.00015604	0.000117395	5.43587e-05	0.000174302	0.000122368	8.93547e-05	0.000172806	0.000148679	0.000134567	8.21667e-05	0.000130159	0.000262665	0.000156133	0.000187697
P52948	5.40001e-05	4.86263e-05	2.18127e-05	8.86283e-05	3.2443e-05	0.000149799	9.14311e-05	0.00013999	9.48203e-05	5.68211e-05	4.67971e-05	0.000145702	3.13852e-05	0.000120058	9.24798e-05	6.36272e-05	7.81337e-05	4.66097e-05	5.89113e-05	0.000101235	0.000105063	3.374e-05	7.3007e-05	3.19534e-05	7.92028e-05	5.53356e-05	0.000110604	4.71851e-05	3.28595e-05	5.44978e-05	2.64494e-05	4.64386e-05	1.28362e-05	5.44525e-05	2.08752e-05	8.10901e-05	7.63704e-05	7.82883e-05	6.85182e-05	3.98044e-05	2.28093e-05	5.74776e-05	3.08342e-05	4.06459e-05	3.91696e-05	4.97486e-05	5.54418e-05	3.34257e-05	3.78206e-05
Q8N163	0.000147646	0.000110937	8.77836e-05	0.000201088	8.21938e-05	0.000588955	0.00015227	0.000155529	0.000263955	0.000172255	0.000122724	0.000273626	0.00013416	0.000232486	0.000208488	0.00022736	0.000152282	0.000131459	0.000208892	0.000216186	0.000249269	0.000225345	0.000139423	0.000151021	0.000131608	0.000133962	0.000267705	0.000151872	0.000150162	0.000176824	7.03483e-05	8.38325e-05	5.25929e-05	0.000181966	6.60209e-05	0.000232627	9.21097e-05	0.000109926	0.000113297	0.000129693	6.54988e-05	8.58056e-05	0.000109774	9.0026e-05	8.27606e-05	0.000164427	9.65444e-05	9.96073e-05	0.000125503
Q9H307	8.62539e-05	8.44994e-05	5.92408e-05	0.000113054	5.18705e-05	0.000236444	6.28835e-05	0.00013601	0.000115163	4.54957e-05	4.72589e-05	0.000136269	7.28178e-05	0.000193651	8.82869e-05	7.39718e-05	5.10598e-05	7.24596e-05	0.000114251	9.22486e-05	8.36451e-05	6.00595e-05	6.39175e-05	6.16207e-05	7.93964e-05	8.24969e-05	9.47611e-05	9.29663e-05	8.89915e-05	6.09714e-05	4.30523e-05	4.09955e-05	3.98585e-05	9.24639e-05	2.82353e-05	0.000100861	7.05006e-05	8.6297e-05	6.70837e-05	3.72318e-05	3.39895e-05	5.09751e-05	5.7585e-05	4.31142e-05	3.64324e-05	5.04183e-05	4.17862e-05	5.55233e-05	6.41879e-05
P15311	0.0022248	0.00216912	0.00145409	0.00148224	0.00153388	0.00117864	0.00162873	0.00211104	0.00187487	0.00136162	0.00269028	0.00141008	0.000666353	0.00217136	0.00160301	0.00103119	0.00173214	0.00126096	0.00154313	0.0013142	0.00161056	0.00298393	0.0019477	0.00138327	0.00190741	0.00217859	0.00243071	0.000945212	0.0011745	0.00107133	0.00218127	0.0042266	0.00308647	0.0027748	0.00258348	0.0016427	0.00277679	0.00199547	0.00220969	0.00183909	0.00332943	0.00245122	0.00178741	0.00352586	0.00373913	0.00213795	0.00287965	0.00175107	0.00329443
Q96AQ6	2.59872e-05	2.83433e-05	3.74023e-05	2.51679e-05	1.61702e-05	2.5217e-05	3.05224e-05	3.49114e-05	2.44825e-05	4.83156e-05	1.72497e-05	1.04718e-05	1.70852e-05	3.96756e-05	2.03179e-05	3.33564e-05	4.29761e-05	1.98431e-05	3.75888e-05	2.52384e-05	3.70751e-05	2.39952e-05	5.49722e-05	1.84144e-05	3.29016e-05	2.18415e-05	3.16639e-05	2.86094e-05	4.04926e-05	2.21478e-05	4.31299e-05	5.43046e-05	6.34545e-05	4.58952e-05	1.85443e-05	6.54096e-05	5.80543e-05	3.98022e-05	4.09181e-05	4.22969e-05	7.37587e-05	3.35903e-05	1.52372e-05	4.06821e-05	4.80385e-05	5.59294e-05	4.83612e-05	3.8142e-05	7.38785e-05
P49257	0.000327464	0.000595982	0.00063758	0.000819208	0.000702096	0.000640046	0.000318244	0.000473936	0.000534508	0.000605054	0.000298773	0.000415446	0.000361061	0.000336615	0.000650263	0.000537293	0.000748472	0.000937817	0.000565234	0.000518593	0.000536819	0.000435901	0.000593715	0.000731614	0.000463723	0.000682368	0.000461312	0.000301349	0.00045782	0.000470336	0.00083133	0.000815887	0.000629788	0.00097993	0.000598198	0.000621062	0.000646182	0.000663834	0.000818926	0.000794685	0.000577265	0.000797951	0.000615008	0.000676956	0.000685867	0.000839472	0.000852143	0.000905618	0.000768435
O43242	0.000135784	0.000186088	0.000105444	0.000249132	0.000163063	0.000339178	0.00049318	0.000401103	0.000266965	0.000163794	0.000235177	0.000257597	0.000127675	0.000239504	0.00027886	0.000134852	0.00020434	0.000186766	0.000150398	0.000157065	0.000198684	0.000184151	0.000202493	0.000199953	0.000211943	0.000218633	0.00024101	0.000210692	0.000117826	0.000132844	0.000112307	0.000133312	7.75634e-05	0.000211941	0.000108855	0.000204644	0.000205879	0.000262558	0.00022345	0.00014257	0.00015674	0.000134602	0.000118362	0.000181981	0.000161675	0.000123139	0.000155607	0.000135237	9.19955e-05
P49721	0.000195491	0.000120244	0.00023497	0.000192532	0.000200107	0.000210923	0.000339776	0.000326246	0.000358678	0.000211246	0.000358888	0.000331076	7.50051e-05	0.000182683	0.000167099	0.000155674	0.000206932	0.000154511	0.000167119	0.000185926	0.000186372	0.000271092	0.00030872	0.000257069	0.000210152	0.00018009	0.000248121	0.000173885	0.000134427	0.000193348	0.000166911	5.87923e-05	0.000161816	0.00014213	0.000148738	0.000174874	0.000153457	0.000162863	0.00022141	0.000144841	0.000141465	0.000134699	8.17778e-05	0.000118319	0.000101185	0.000147327	0.000237877	0.000124686	0.000145018
O15042	6.81379e-05	6.89582e-05	4.23812e-05	7.40647e-05	6.40374e-05	7.95172e-05	0.000103565	0.000156811	8.95658e-05	3.70952e-05	0.000126829	7.38833e-05	3.60205e-05	0.000123434	0.000102722	3.74438e-05	4.55579e-05	3.83963e-05	4.70804e-05	4.5799e-05	7.22246e-05	2.51714e-05	3.59152e-05	3.34981e-05	2.16236e-05	4.871e-05	3.95121e-05	0.00010796	2.52493e-05	3.64639e-05	2.46305e-05	3.48092e-05	2.52466e-05	4.72671e-05	3.56329e-05	5.12135e-05	4.84541e-05	5.53404e-05	4.42784e-05	2.48481e-05	4.05394e-05	2.98192e-05	3.09461e-05	4.40834e-05	2.11867e-05	2.61113e-05	3.29966e-05	3.24436e-05	3.20295e-05
P11413	0.000337655	0.000433547	0.000457421	0.000354077	0.000490107	0.000354964	0.000602209	0.000562201	0.000611379	0.000406117	0.000671918	0.000576128	0.000239247	0.000328998	0.000516762	0.00049481	0.000579346	0.000349103	0.000449613	0.000335551	0.000274794	0.000344919	0.00069819	0.000388889	0.000426336	0.000347814	0.000434653	0.000422144	0.000304668	0.000251513	0.000327711	0.000306829	0.000207424	0.000275034	0.000279139	0.000458099	0.000405914	0.000366659	0.000361727	0.000285624	0.000277667	0.000298116	0.000244125	0.00029638	0.000189971	0.000381924	0.000463809	0.000275349	0.000266177
Q9UHD9	2.10284e-05	2.23169e-05	1.80716e-05	1.56682e-05	2.49175e-05	4.79239e-05	2.82005e-05	2.44594e-05	2.77189e-05	1.57711e-05	1.1809e-05	2.08584e-05	3.36559e-05	2.59162e-05	3.52862e-05	2.33045e-05	2.27324e-05	1.98762e-05	6.98241e-05	1.72181e-05	2.102e-05	4.46145e-05	1.5294e-05	1.15408e-05	1.20908e-05	2.56818e-05	3.212e-05	3.92703e-05	8.48875e-06	2.8767e-05	1.29716e-05	1.11264e-05	7.58218e-06	1.69428e-05	1.35915e-05	2.4463e-05	1.49704e-05	2.17017e-05	2.34684e-05	1.57282e-05	1.4894e-05	1.40927e-05	1.86348e-05	1.0963e-05	8.06928e-06	1.70884e-05	1.34312e-05	1.72313e-05	4.68171e-05
P39656	0.000228088	0.000572523	0.000483497	0.000649273	0.000667124	0.000644438	0.000485006	0.000519291	0.000445818	0.000793097	0.000401951	0.000402058	0.000412069	0.000433614	0.000648675	0.000453632	0.000570294	0.000967349	0.000640789	0.000459245	0.000437567	0.000399423	0.000394308	0.000501538	0.00042041	0.000654779	0.000576387	0.000610933	0.000504447	0.000468826	0.000449341	0.000895842	0.000485516	0.00106719	0.000803262	0.000658368	0.000819676	0.000593474	0.000611519	0.000854188	0.000619743	0.000607238	0.000728187	0.000739728	0.0010652	0.000822731	0.000727461	0.0010066	0.000520033
Q96FV2	3.80471e-05	1.95378e-05	3.96253e-05	2.68033e-05	5.08502e-05	3.73435e-05	3.2195e-05	5.22297e-05	3.97023e-05	2.64123e-05	6.61285e-05	5.0965e-05	4.3085e-05	1.56643e-05	2.11374e-05	4.18946e-05	4.27695e-05	6.03988e-05	3.52495e-05	2.70672e-05	3.95641e-05	3.5536e-05	1.96945e-05	4.48569e-05	3.62979e-05	3.28534e-05	2.21249e-05	2.07011e-05	3.91927e-05	3.58597e-05	5.86576e-05	2.89158e-05	4.49597e-05	3.48175e-05	5.72615e-05	4.69632e-05	5.14226e-05	5.31786e-05	7.05934e-05	4.40071e-05	8.02367e-05	5.68512e-05	4.19811e-05	2.62458e-05	3.57887e-05	5.82783e-05	5.63297e-05	7.32587e-05	4.14648e-05
Q684P5	8.09663e-06	1.38387e-05	7.97238e-06	4.15869e-06	8.89904e-06	1.1209e-05	1.1751e-06	3.07125e-06	1.09358e-05	1.47546e-06		5.9788e-06	3.42202e-06	1.12335e-05	6.17137e-06	3.95915e-06	9.85617e-06	1.37377e-05	7.55465e-06	6.48817e-06	2.44793e-06	8.02589e-06	8.2457e-06	8.34438e-06	9.54139e-06	1.65019e-05	5.14073e-06	6.28196e-06	6.89592e-06	2.56714e-06	1.54755e-05	3.03411e-05	2.44264e-05	2.0162e-05	2.25078e-05	1.04175e-05	4.05426e-05	1.12862e-05	1.88171e-05	1.61303e-05	3.44378e-05	3.06662e-05	2.89607e-05	5.09404e-05	3.09184e-05	8.99738e-06	2.04667e-05	2.14353e-05	5.80076e-05
P14854	0.000183665	0.000328332	0.000194852	0.000144586	2.76417e-05	4.06793e-05	0.000134372	5.72603e-05	6.06196e-06	9.2955e-05	0.00022527	0.000146854	0.000291699	6.21302e-05	0.000206428	0.000223589	0.000201028	0.000164694	0.00022972	0.00019026	0.000398952	0.000367673	0.000255505	0.000378921	0.000163968	0.000189499	0.000108481	0.000300124	0.000194326	0.00023285	0.000501386	0.000752944	0.000655632	0.000209134	0.000324527	3.30181e-05	0.000366429	2.38294e-05	0.000108189	0.00059669	0.000663901	0.00050894	0.00119371	0.000355733	0.00155331	0.000455874	0.000566222	0.000379062	0.000667363
P13984	1.82098e-05	1.68587e-05	1.18455e-05	3.54077e-05		3.86489e-05	2.06023e-05	1.21411e-05	2.74049e-05	2.38705e-05	1.05893e-05	3.9538e-05	8.21137e-06	9.65098e-06	1.60855e-05	2.54462e-05	7.45252e-06	1.01301e-05	1.71641e-05	2.77503e-05	2.36818e-05		8.62459e-06	1.08161e-05	1.32362e-05	1.54679e-05	2.58633e-05	2.8005e-05	7.65132e-06	2.04764e-05	7.42833e-06	8.3606e-06	3.80869e-06	1.48015e-05	1.40146e-06	9.63684e-06	4.76725e-06	8.77453e-06	9.73011e-06	1.40531e-05	9.767e-06	1.1089e-05	5.03683e-06	8.00349e-06	9.18932e-06	1.80987e-05		7.58112e-06	1.29692e-05
O00160	2.28987e-05	4.24675e-05	6.8499e-05	4.215e-05	6.62708e-05	3.52003e-05	0.000104399	4.69326e-05	8.53298e-05	5.19274e-05	6.04699e-05	2.24671e-05	3.34295e-05	2.07472e-05	4.58315e-05	4.85182e-05	3.77678e-05	2.22346e-05	4.26935e-05	3.26814e-05	1.66126e-05	5.91238e-05	8.64167e-05	5.1277e-05	1.29144e-05	2.16018e-05	5.72459e-05	3.22574e-05	3.8149e-05	3.75387e-05	1.22467e-05	1.70825e-05	2.60706e-05	3.73571e-05	2.77675e-05	4.11039e-05	3.96476e-05	2.32394e-05	2.76201e-05	2.681e-05	2.12508e-05	9.59346e-06	2.50585e-05	2.43572e-05	1.22535e-05	2.52596e-05	2.96439e-05	1.68331e-05	1.85729e-05
Q16798	2.15228e-06	1.78018e-05	1.67481e-05	1.40508e-05	5.68195e-06	2.18796e-05	1.29937e-05	4.40606e-06	3.36636e-06	4.15649e-06	1.98138e-05	9.44672e-06	1.6802e-05	3.87671e-06	1.45245e-05	6.56001e-06	6.88836e-06	1.18778e-05	8.74604e-06	1.94155e-05	1.50444e-06	2.91117e-05	8.59676e-06	1.72959e-05	8.07883e-06	1.84356e-05	8.08512e-06	1.34303e-05	6.74277e-06	6.04785e-06	2.25413e-05	0.000131727	7.72301e-05	5.82067e-05	2.32924e-05	2.84406e-05	8.71527e-05	4.86441e-05	6.18868e-05	8.56369e-05	0.000197377	8.70913e-05	0.000113804	0.000158186	0.000293106	2.14045e-05	5.46278e-05	4.4688e-05	9.70776e-05
Q9BWJ5	7.59496e-05	7.3285e-05	6.75684e-05	8.28035e-05	3.14817e-05	5.11311e-05	6.09569e-05	8.76963e-05	0.000107872	6.60625e-05	2.99902e-05	0.000117704	5.51654e-05	0.000159092	9.30606e-05	9.0571e-05	5.40122e-05	6.54015e-05	7.85321e-05	0.000102657	5.39823e-05	6.02959e-05	8.43167e-05	4.13407e-05	3.65205e-05	0.000108686	5.31811e-05	0.000100129	3.78029e-05	7.2128e-05	3.34728e-05	6.95742e-05	3.35779e-05	4.69082e-05	3.00328e-05	2.28676e-05	4.2952e-05	4.07463e-05	2.40269e-05	3.58303e-05	2.21255e-05	4.37219e-05	7.72124e-05	6.29695e-05	3.96411e-05	7.24865e-05	4.99098e-05	4.11233e-05	5.3337e-05
Q9BQ69	2.48633e-05	1.44498e-05	1.16326e-05	1.25988e-05	8.99802e-06	1.09817e-05	1.66267e-05	1.02541e-05	1.92112e-06	2.25085e-05	1.83794e-05	5.42031e-06	1.89185e-05	3.74451e-05	3.25966e-05	1.71938e-05	2.17017e-05	1.22422e-05	3.38997e-05	2.11209e-05	4.33743e-05	3.91707e-05	2.03625e-05	1.77783e-05	2.48158e-05	3.11569e-05	4.80774e-06	3.81774e-05	2.61715e-05	2.59165e-05	3.65318e-05	5.62693e-05	4.15252e-05	1.43107e-05	3.50159e-05	1.38476e-05	3.94124e-05	5.19824e-06	1.5141e-05	3.16613e-05	5.09524e-05	3.94563e-05	6.83358e-05	6.44188e-05	8.10752e-05	1.73817e-05	2.6293e-05	2.89194e-05	4.26721e-05
Q8NFQ8	3.25292e-05	2.84763e-05	1.95203e-05	1.73327e-05	3.15827e-05	1.57689e-05	3.90793e-05	2.68885e-05	3.18329e-05	3.42881e-05	1.82294e-05	2.01645e-05	1.18351e-05	2.73181e-05	2.97142e-05	1.29854e-05	1.06054e-05	1.73607e-05	3.70369e-05	1.56584e-05	4.41391e-05	1.15063e-05	1.36096e-05	1.48504e-05	2.80093e-05	1.39867e-05	2.90107e-05	4.9091e-05	1.03318e-05	2.05039e-05	1.66225e-05	2.1282e-05	1.37055e-05	1.42834e-05	2.99754e-05	1.58731e-05	2.45548e-05	1.32838e-05	2.3208e-05	2.69921e-05	3.80237e-06	1.55649e-05	1.21829e-05	1.70539e-05	1.56493e-05	1.04381e-05	5.80827e-06	1.83164e-05	1.98506e-05
P78318	4.03436e-05	1.47812e-05	1.11598e-05	1.43526e-05	1.36699e-05	2.3364e-05	2.95761e-05	2.62512e-05	2.25786e-05	1.36391e-05	1.65179e-05	1.95665e-05	8.59064e-06	1.803e-05	1.3847e-05	8.55291e-06	1.60554e-05	1.17709e-05	1.87e-05	2.1834e-05	1.84163e-05	1.27776e-05	2.02771e-05	1.52657e-05	2.51082e-05	1.36025e-05	1.76829e-05	1.94923e-05	2.22498e-05	2.86456e-05	2.83279e-05	1.23273e-05	7.28742e-06	1.94183e-05	9.5802e-06	1.77192e-05	1.0428e-05	1.75852e-05	1.68036e-05	1.20741e-05	1.26766e-05	1.39963e-05	8.30341e-06	9.38757e-06	5.99331e-06	5.51455e-06	5.51106e-06	1.1584e-05	1.21789e-05
Q6IBS0	0.000180938	0.000171483	0.000261432	0.00026536	0.00016657	0.000204992	0.0002876	0.000229743	0.000306011	0.000228218	0.000260123	0.000187525	0.000223662	0.000115382	0.000233491	0.00023844	0.000236214	0.000244991	0.000280746	0.00030102	0.000288864	0.000150999	0.000227522	0.000296217	0.000174187	0.000197451	0.000189712	0.000199429	0.000166279	0.000181998	0.000140917	0.000140176	0.000120557	0.000224667	0.000126763	0.000200016	0.00018027	0.000174446	0.000237876	0.000171212	0.000118087	0.000200971	0.000169803	9.01166e-05	6.55351e-05	0.000171165	0.000262859	0.0002161	0.000120649
Q9UBT2	0.000145424	0.000133013	0.000134812	0.000155261	0.000154053	0.000408767	0.00015438	0.000174902	0.000121793	0.00010116	0.000131108	0.000124355	9.53285e-05	0.00025049	0.000237053	0.00012047	0.000173008	0.000131022	0.000106484	0.000145848	0.000118822	8.89795e-05	0.00011557	0.00011933	0.000111019	0.000107875	0.000197383	0.000151382	0.000127939	0.000166547	7.26914e-05	9.70162e-05	6.55145e-05	9.50504e-05	7.83239e-05	0.000171606	0.000104141	9.42557e-05	0.000112868	6.52589e-05	7.85707e-05	0.000102074	8.63843e-05	9.56443e-05	8.86411e-05	9.13024e-05	9.71451e-05	0.000115628	7.80136e-05
Q9Y4W6	0.000127502	0.00013439	0.000132994	0.000142286	0.000124775	0.000120031	0.000202291	0.000139583	0.000170348	0.000142596	6.99738e-05	0.000101535	8.44622e-05	0.000165244	0.000121422	9.71335e-05	0.000135412	8.58672e-05	0.000192874	7.89892e-05	0.000204782	0.00017985	0.00012237	0.000129172	0.000165614	0.000138899	0.000183985	0.000319501	0.000143137	0.000286853	0.000182561	0.000289405	0.000262279	0.000185345	0.000178542	0.000147749	0.00029759	0.000208362	0.0002179	0.000167215	0.000236447	0.000271208	0.000175412	0.000330348	0.000342068	0.00015852	0.000200598	0.000181965	0.000361893
Q8WWI1	9.54428e-05	0.000150173	8.26387e-05	0.000147228	0.000122796	9.08232e-05	0.000221029	0.000134879	0.000216244	0.00011352	0.000296231	0.00010991	6.87637e-05	0.000149772	9.0996e-05	8.97607e-05	0.000162727	0.000114566	0.000205334	0.000129849	9.84697e-05	0.000172696	7.75043e-05	0.000186535	0.000155579	0.00026731	0.000206219	0.000124684	0.000115289	3.87597e-05	5.91883e-05	0.000127208	3.42689e-05	9.87218e-05	8.4629e-05	9.66639e-05	0.000100401	7.13363e-05	0.000129447	7.18872e-05	7.534e-05	9.80624e-05	6.39435e-05	6.32911e-05	7.6431e-05	0.000125777	6.00207e-05	7.09061e-05	0.000102008
P38159	0.00100401	0.000265549	0.000456763	0.000662023	0.00028795	0.000996553	0.000527354	0.00100806	0.000632196	0.00035222	0.000726199	0.000646498	0.000273808	0.000724476	0.000656434	0.000451967	0.000306865	0.000299295	0.000293184	0.000506673	0.00102413	0.000346725	0.000323711	0.000463361	0.000266239	0.000375185	0.000377863	0.000457445	0.000463107	0.000497776	0.00048514	0.000188634	0.00032816	0.000351487	0.000163789	0.000359032	0.000204459	0.000422232	0.000207577	0.000206592	0.000364068	0.000204195	0.000279172	0.000219029	0.000250624	0.000289744	0.000372196	0.000350919	0.000211766
Q29RF7	5.00626e-05	4.78722e-05	5.24322e-05	0.000113228	4.31257e-05	9.41554e-05	7.92125e-05	5.68555e-05	8.11068e-05	3.70488e-05	4.54187e-05	0.000106574	2.48206e-05	4.21346e-05	6.43229e-05	3.01542e-05	6.35296e-05	4.34067e-05	3.26872e-05	3.68153e-05	4.13668e-05	3.64323e-05	5.96194e-05	1.35836e-05	3.2654e-05	3.01278e-05	5.07205e-05	0.000101275	4.9371e-05	3.69964e-05	3.36769e-05	3.32586e-05	2.82755e-05	7.33119e-05	2.50538e-05	4.40549e-05	5.0428e-05	4.52253e-05	3.74249e-05	2.00575e-05	2.74062e-05	4.28419e-05	2.69258e-05	2.2121e-05	1.8294e-05	2.37399e-05	4.71015e-05	3.67623e-05	1.70646e-05
P57764	9.42733e-05	6.66035e-05	9.73754e-05	3.62967e-05	7.72144e-05	4.61308e-05	4.83716e-05	0.000144949	0.000120366	3.85312e-05	3.12336e-05	0.000112806	3.36152e-05	0.000124127	0.000112142	3.5346e-05	8.38725e-05	5.61757e-05	5.84852e-05	1.61859e-05	9.23139e-05	6.95255e-05	8.93769e-05	7.80221e-05	3.5384e-05	5.10613e-05	0.000144075	8.40451e-05	6.63076e-05	5.62833e-05	4.99876e-05	3.14941e-05	4.90535e-05	1.9529e-05	4.42833e-05	4.59095e-05	5.88485e-05	5.30749e-05	5.49815e-05	3.18742e-05	1.90334e-05	2.03025e-05	3.19196e-05	4.55961e-05	4.53916e-05	3.91702e-05	3.93161e-05	5.14681e-05	1.96255e-05
Q92974	3.96546e-05	4.38998e-05	5.84068e-05	6.31301e-05	6.39917e-05	9.22214e-05	4.10502e-05	2.68083e-05	9.67339e-05	3.18112e-05	2.53816e-05	2.74036e-05	4.72702e-05	7.14738e-05	7.66657e-05	3.49353e-05	3.32359e-05	5.65277e-05	1.61894e-05	5.78059e-05	5.09164e-05	2.45478e-05	3.03508e-05	5.11265e-05	3.63769e-05	1.47744e-05	6.65182e-05	7.66176e-05	2.88863e-05	3.44877e-05	2.25622e-05	2.76285e-05	3.23823e-05	5.42924e-05	3.36672e-05	5.37302e-05	3.82498e-05	2.41048e-05	6.44735e-05	2.45508e-05	1.34339e-05	2.69635e-05	3.63572e-05	3.8832e-05	2.60774e-05	2.13782e-05	3.93426e-05	4.76005e-05	9.74742e-06
Q9UKV3	9.06519e-05	8.22154e-05	8.81391e-05	7.84594e-05	8.27674e-05	0.000113105	6.56848e-05	0.0001369	7.97964e-05	6.69249e-05	4.35951e-05	0.000117217	4.59221e-05	0.000164505	0.000127793	8.01681e-05	8.53386e-05	8.59558e-05	7.33302e-05	9.59783e-05	9.11974e-05	6.28504e-05	0.000143395	9.00662e-05	6.49868e-05	7.21735e-05	7.06387e-05	0.000118399	7.49326e-05	0.000110023	7.80265e-05	6.42491e-05	5.57802e-05	7.01678e-05	5.30491e-05	8.93131e-05	8.44524e-05	9.47599e-05	7.48086e-05	5.25997e-05	2.46852e-05	5.45028e-05	3.7963e-05	5.81574e-05	4.6212e-05	6.07602e-05	5.65729e-05	7.83167e-05	4.53123e-05
Q9ULZ3	0.000193392	0.000130346	0.000292697	0.000162048	0.000157231	0.000116268	0.000252598	0.000162544	0.000264773	0.000134258	0.000188972	0.000103312	0.000114769	0.000203005	0.000365332	0.000153513	0.000126719	9.59966e-05	8.70228e-05	8.5045e-05	0.000176669	0.000173707	0.00018513	0.000137016	0.000131809	0.000122514	0.000311621	0.00013898	0.000176754	0.000371202	0.000101971	6.87051e-05	0.000106736	0.000146364	7.42696e-05	0.000180805	7.71057e-05	0.000106515	0.000117019	6.5477e-05	4.65191e-05	5.83551e-05	5.76165e-05	5.72969e-05	5.34438e-05	8.03387e-05	0.000130908	7.99929e-05	4.42661e-05
Q6PGP7	2.37769e-05	7.48333e-05	0.000145602	7.18341e-05	4.82392e-05	6.26507e-05	9.10143e-05	7.38492e-05	3.48494e-05	5.9194e-05	5.03242e-05	2.93799e-05	2.7643e-05	7.5777e-05	0.000111443	5.01276e-05	4.43672e-05	8.44732e-05	4.197e-05	5.82148e-05	1.563e-05	6.14582e-05	4.30262e-05	5.3829e-05	7.24444e-05	5.95935e-05	4.13214e-05	3.87859e-05	0.000420786	4.29623e-05	3.10885e-05	0.000102468	0.000178367	0.000101932	6.11893e-05	6.85956e-05	0.000121947	0.000102803	6.63312e-05	7.43811e-05	7.72529e-05	7.9014e-05	3.7251e-05	6.20773e-05	0.000142601	6.59418e-05	5.78414e-05	8.07281e-05	5.89323e-05
P24821	0.000359067	0.000777944	0.000339132	0.000318229	0.00074113	0.00111316	0.00094095	0.000563644	0.0014091	0.000435244	0.00060957	0.000300184	0.000942629	0.000304327	0.000561186	0.00111155	0.000821108	0.000809176	0.000513472	0.00177238	0.000538048	0.000107032	0.000265145	5.12434e-05	9.97281e-05	0.000614094	0.000377255	0.000414512	0.000724337	0.000793692	0.000129214	0.000182371	0.000128216	0.000179376	0.000170203	0.00021528	0.000299815	0.000379766	0.000424454	0.000153831	0.000189168	0.00017084	0.000309481	0.000123622	9.7484e-05	0.000336325	0.000330248	0.000215147	0.000303487
Q92797	4.73353e-05	4.43643e-05	2.33667e-05	8.55657e-05	5.05751e-05	0.000142813	9.29943e-05	8.11485e-05	7.06433e-05	3.63038e-05	2.82906e-05	8.6116e-05	2.02645e-05	7.80266e-05	3.99982e-05	2.33739e-05	4.6212e-05	2.54749e-05	3.32334e-05	3.66805e-05	2.28644e-05	1.84811e-05	4.23557e-05	4.60215e-05	3.14096e-05	4.08717e-05	4.09641e-05	3.86251e-05	2.99409e-05	2.53544e-05	3.18604e-05	2.4613e-05	8.12302e-06	4.92243e-05	2.94461e-05	6.80687e-05	5.47232e-05	4.2427e-05	3.22932e-05	2.05345e-05	2.02489e-05	3.52261e-05	2.39903e-05	4.14973e-05	1.46677e-05	2.11494e-05	3.2572e-05	2.54588e-05	2.03174e-05
Q96GK7	1.84176e-05	1.77187e-05	2.76959e-05	1.01743e-05	3.08548e-05	2.61478e-05	1.29318e-05	1.49414e-05	1.82751e-05	3.44764e-05	6.13193e-06	4.6915e-05	2.70268e-05	2.84035e-05	1.84288e-05	2.56182e-05	2.84914e-05	1.88532e-05	2.69445e-05	1.52955e-05	5.34565e-05	5.55416e-05	2.5202e-05		2.62907e-05	4.878e-05	1.82961e-05	2.71206e-05	3.99475e-05	3.63079e-05	4.144e-05	3.48024e-05	7.43873e-05	1.27494e-05	8.24007e-05	2.44306e-05	5.4772e-05	3.93015e-05	2.64913e-05	7.66901e-05	4.51174e-05	7.97139e-05	7.57914e-05	8.15454e-05	0.000103186	4.80108e-05	4.48411e-05	3.66164e-05	3.80214e-05
P04843	0.000785099	0.00162052	0.00156454	0.00207966	0.00177108	0.00224767	0.00160353	0.00177665	0.00132562	0.00178531	0.00119337	0.00124903	0.00109609	0.0012805	0.00185046	0.00110911	0.00167306	0.00212766	0.0015755	0.00123777	0.00125913	0.00106467	0.00149234	0.00198327	0.00132942	0.00147361	0.00150932	0.00125635	0.00116722	0.000867368	0.00141333	0.00208085	0.00175135	0.00232648	0.0020844	0.00222944	0.00184714	0.00196132	0.00175143	0.00209043	0.00178982	0.00199204	0.00197318	0.00173437	0.00192982	0.00145074	0.00189921	0.00211683	0.00188828
O60216	2.70402e-05	2.0356e-05	1.53144e-05	6.40192e-05	3.74174e-05	0.000110921	3.69157e-05	5.65989e-05	3.41118e-05	3.12616e-05	2.58307e-05	9.43416e-05	2.48066e-05	7.18655e-05	4.2646e-05	4.40562e-05	4.76578e-05	3.08898e-05	3.45517e-05	4.47045e-05	3.28667e-05	1.90262e-05	3.61929e-05	2.47757e-05	2.47829e-05	3.77631e-05	6.05605e-05	5.81468e-05	2.24228e-05	0.000131487	2.55028e-05	1.04122e-05	1.21486e-05	5.09882e-05	2.36427e-05	4.81023e-05	2.3197e-05	4.01955e-05	2.45043e-05	2.26396e-05	1.62124e-05	5.87735e-05	2.31857e-05	2.4878e-05	1.39419e-05	3.56999e-05	2.77394e-05	3.41909e-05	1.97229e-05
P52888	7.55523e-05	4.67667e-05	8.60891e-05	3.48002e-05	2.78433e-05	8.80954e-05	8.95619e-05	8.8973e-05	8.773e-05	7.02623e-05	0.000113851	0.000137335	2.71418e-05	3.29379e-05	9.76347e-05	7.21488e-05	4.71718e-05	8.72788e-05	3.46004e-05	3.04413e-05	6.92712e-05	2.14674e-05	7.00594e-05	3.77668e-05	2.46104e-05	3.95433e-05	5.6625e-05	6.34726e-05	4.96899e-05	3.10751e-05	3.66453e-05	2.49601e-05	3.72701e-05	2.31295e-05	1.88232e-05	5.24309e-05	3.6932e-05	4.03922e-05	5.33566e-05	4.43186e-05	3.90066e-05	4.499e-05	2.26186e-05	2.22614e-05	2.35597e-05	5.94342e-05	3.30248e-05	7.03709e-05	2.08603e-05
P46379	9.00694e-05	6.56322e-05	4.49783e-05	9.45671e-05	8.12649e-05	0.000123726	0.000112319	0.000138615	0.000101469	8.38156e-05	6.02923e-05	0.000110315	4.02247e-05	9.84193e-05	8.91082e-05	6.12048e-05	5.12218e-05	5.14388e-05	6.74906e-05	3.90949e-05	7.74688e-05	3.31785e-05	6.3519e-05	4.20916e-05	5.77148e-05	7.30877e-05	6.55223e-05	8.69019e-05	4.64006e-05	3.32445e-05	5.99598e-05	3.99663e-05	3.33333e-05	7.87196e-05	5.65158e-05	5.92584e-05	5.86096e-05	8.93939e-05	7.36563e-05	6.71033e-05	5.8945e-05	4.67475e-05	4.60371e-05	6.11035e-05	4.15827e-05	5.89878e-05	3.59352e-05	5.79376e-05	4.8726e-05
P82909	5.75628e-05	5.94157e-05	8.87537e-05	4.16723e-05	4.85513e-05	4.86048e-05	6.70981e-05	2.89889e-05	4.95638e-05	2.7787e-05	3.768e-05	3.09203e-05	3.8334e-05	4.53607e-05	3.02819e-05	4.051e-05	3.8673e-05	4.65099e-05	2.52987e-05	4.47742e-05	5.46652e-05	7.62991e-05	4.64014e-05	5.45158e-05	3.61399e-05	3.40385e-05	5.66352e-05	4.19573e-05	2.45841e-05	4.43788e-05	0.000121124	0.000149061	0.000273968	8.85937e-05	0.000119635	7.88262e-05	0.000164575	8.4357e-05	8.56551e-05	0.000109723	0.000116466	9.70023e-05	9.69841e-05	0.00014372	0.000219693	6.61544e-05	4.16487e-05	7.97459e-05	7.53065e-05
Q9Y5B9	0.000111766	5.21884e-05	5.13523e-05	4.28651e-05	5.71392e-05	0.000127824	0.000155462	0.000170144	0.000155824	3.95436e-05	0.000149154	0.000139817	3.31301e-05	0.000102467	9.99399e-05	9.26743e-05	0.000100135	3.09229e-05	1.5848e-05	7.09142e-05	0.000111908	2.13741e-05	7.39494e-05	1.12891e-05	4.48091e-05	3.94679e-05	4.79862e-05	0.000101202	4.55667e-05	0.000102061	4.67832e-05	2.30387e-05	2.88643e-05	3.35698e-05	3.28202e-05	6.48543e-05	6.41047e-05	6.75439e-05	6.04347e-05	4.00306e-05	2.97387e-05	3.47518e-05	2.64391e-05	3.34877e-05	2.04535e-05	4.34988e-05	7.12856e-05	3.03186e-05	1.0127e-05
Q9UBU3	2.17296e-06	1.29333e-05	6.20064e-05	1.19768e-05	0.000110238	3.07e-05	1.45171e-06	1.21435e-06		1.25032e-05	8.45631e-07			9.12327e-07	3.68322e-06				5.36236e-06	9.40983e-06	6.67413e-06	1.04723e-05	3.23749e-06	6.14319e-05	3.47848e-05	4.16644e-06	1.32461e-05	1.01585e-05	1.86834e-06	1.13116e-05	1.80038e-05	8.81568e-05	0.000181655	0.000217542	0.000212251	0.000153473	0.000114841	0.000327054	1.52792e-05	5.92517e-05	4.18708e-05	7.49157e-05	2.85941e-05	3.73872e-05	5.48842e-05	1.3009e-05	1.24256e-05	2.57717e-05	8.33783e-05
Q9Y6M1	2.87046e-05	3.89867e-05	2.5936e-05	2.16363e-05	2.1238e-05	4.89634e-05	1.35681e-05	3.8537e-05	4.4432e-05	3.81648e-05	5.02476e-05	2.07613e-05	1.65076e-05	4.31655e-05	2.85807e-05	2.20611e-05	2.97611e-05	2.5254e-05	3.90902e-05	4.08192e-05	3.28455e-05	2.1515e-05	1.34704e-05	5.0631e-05	2.09652e-05	5.37214e-05	5.69139e-05	1.26733e-05	2.13998e-05	1.06304e-05	1.18405e-05	3.23458e-05	7.86721e-06	7.15425e-06	2.37349e-05	1.80171e-05	8.5885e-06	1.57118e-05	2.45448e-05	1.76295e-05	1.87517e-05	1.61733e-05	2.24903e-05	1.98823e-05	8.60053e-06	3.81817e-05	6.64812e-06	1.41048e-05	2.01741e-05
Q14157	4.73489e-05	8.51234e-05	6.84551e-05	6.79931e-05	7.38694e-05	0.000104257	7.60276e-05	4.43472e-05	5.01957e-05	5.45044e-05	1.67974e-05	9.50002e-05	3.83887e-05	0.000163259	0.000110327	3.28486e-05	5.2293e-05	7.761e-05	7.4477e-05	5.98577e-05	7.66357e-05	3.94334e-05	6.14259e-05	5.10148e-05	1.46638e-05	6.35466e-05	6.88674e-05	8.11843e-05	8.16664e-05	6.46514e-05	2.91129e-05	6.26531e-05	3.25546e-05	4.70683e-05	3.66259e-05	4.38271e-05	3.99594e-05	5.50507e-05	3.00028e-05	3.65875e-05	2.45383e-05	3.97758e-05	2.53311e-05	3.8986e-05	3.65226e-05	3.19798e-05	2.43885e-05	4.59414e-05	5.02109e-05
P02511	2.16903e-05	6.32186e-05	3.57311e-05	5.89664e-05	0.00010605	3.12077e-05	7.08041e-05	3.32238e-05	4.08868e-05	5.15498e-05	9.69807e-06	9.70467e-06	0.000166415	4.40224e-05	1.03643e-05	8.23352e-05	5.30848e-05	3.73863e-05	6.5423e-05	0.00011046	3.08486e-05	3.92002e-05	8.59612e-06	2.7884e-05	2.55559e-05	8.55277e-05	2.10381e-05	3.39825e-05	4.99787e-05	4.08028e-05	9.06805e-05	0.000108341	7.69529e-05	0.000150425	0.000131725	0.000130396	0.000238613	0.000325677	0.000125473	8.87994e-05	5.05291e-05	5.81065e-05	0.000138752	6.11919e-05	6.19452e-05	0.000104599	0.000104543	5.96785e-05	0.000134184
Q13232	4.92995e-05	4.02247e-05	4.09537e-05	8.59453e-05	3.3677e-05	6.2417e-05	7.50441e-05	3.12176e-05	6.66668e-05	7.17931e-05	6.13619e-05	0.000101204	0.000101112	2.03304e-05	5.80472e-05	8.80569e-05	6.70692e-05	8.06518e-05	0.000113847	4.01871e-05	6.44708e-05	7.11015e-05	6.82313e-05	6.86049e-05	6.19381e-05	0.000118289	5.87664e-05	0.000135899	5.14966e-05	8.13455e-05	8.39371e-05	5.31195e-05	5.59113e-05	8.84391e-05	4.53383e-05	0.000109397	0.000117947	5.90613e-05	0.000107701	9.80733e-05	7.36701e-05	0.000123824	0.000115685	8.42288e-05	0.000109108	9.35398e-05	6.73973e-05	0.000116528	0.00011961
Q9H9P8	9.91815e-06	1.03626e-05	1.75264e-05	1.84053e-05	1.76214e-05	1.95443e-05	5.0601e-06	6.84558e-06	5.71341e-06	1.532e-05	1.47267e-05	1.89198e-05	1.06805e-05	1.84506e-05	1.40834e-05	1.96859e-05	1.46058e-05	1.59077e-05	1.68807e-05	3.11965e-05	1.42414e-05	2.73633e-05	8.27923e-06	4.01268e-06	8.4178e-06	1.65644e-05	1.08167e-05	3.34001e-05	4.30569e-06	1.66634e-05	1.14764e-05	2.42907e-05	3.28408e-05	1.87517e-05	2.76839e-05	1.22696e-05	3.71386e-05	7.93146e-06	1.99111e-05	2.88673e-05	4.69235e-05	2.87312e-05	3.11115e-05	4.57863e-05	5.65436e-05	2.41826e-05	2.76284e-05	2.76249e-05	5.31635e-05
P08238	0.0120643	0.002481	0.0063398	0.00631333	0.00565454	0.00767773	0.00730185	0.0083776	0.00430807	0.00448507	0.00513512	0.00767783	0.0026963	0.00384135	0.00631839	0.00334924	0.00304556	0.00400111	0.00407231	0.00236721	0.00709954	0.00221126	0.00747591	0.00247673	0.0074292	0.00247746	0.00662319	0.0166111	0.002126	0.00942456	0.00375254	0.00151942	0.00291508	0.0038776	0.00255112	0.00346982	0.0027245	0.00398898	0.00233438	0.00315579	0.0024792	0.00243735	0.00208838	0.00143616	0.0018712	0.00276378	0.00124379	0.00317413	0.00184844
Q9NTZ6	3.7493e-05	2.86412e-05	3.84861e-05	7.18595e-05	4.66895e-05	0.000137579	9.98917e-05	0.000109418	6.24762e-05	3.85026e-05	3.07757e-05	4.6964e-05	3.24655e-05	5.58984e-05	4.33353e-05	5.31189e-05	5.23436e-05	3.61625e-05	4.11149e-05	3.76635e-05	5.95919e-05	4.63284e-05	3.85326e-05	3.28102e-05	5.01531e-05	3.1315e-05	5.79782e-05	5.13763e-05	4.04735e-05	4.49979e-05	2.25524e-05	2.08233e-05	1.96997e-05	8.09887e-05	2.52942e-05	5.66527e-05	4.1953e-05	5.65026e-05	2.95395e-05	2.96657e-05	9.16191e-06	2.55966e-05	3.05575e-05	2.42122e-05	2.17666e-05	3.49771e-05	3.59652e-05	3.3464e-05	3.00338e-05
P51858	0.000239566	0.00023658	0.000315524	0.000531922	0.000220674	0.000320023	0.000451066	0.000388977	0.000383731	0.000227438	0.00017691	0.000236441	0.000192325	0.000561541	0.000283683	0.000283534	0.000394263	0.000200581	0.000283972	0.000373149	0.000208725	0.000230421	0.000274874	0.000234827	0.000233238	0.000243978	0.000291399	0.000435122	0.00028017	0.000432421	0.00022594	0.000243344	0.000181266	0.000231687	0.000145312	0.000231363	0.000292436	0.000225224	0.000281709	0.000125919	0.000138936	0.000170843	0.000224498	0.000150274	0.000166936	0.000217895	0.000221616	0.000169243	0.000177377
Q01813	0.000396099	0.000248765	0.000477	0.000229133	0.000250571	0.000119624	0.000324887	0.000141828	0.000374332	0.000298695	0.000460937	0.000336621	0.000225744	0.000300682	0.000242117	0.000103413	0.000260878	0.000214928	0.000237118	0.000371314	0.000264019	0.000233373	0.000305324	0.000242912	0.000280238	0.000306504	0.000338686	0.000180129	0.000218961	0.000193419	0.000174022	0.000139233	0.000176824	0.000138326	0.000175785	0.000251013	0.000213175	0.000179539	0.000212703	0.00018253	0.000155793	0.000182602	0.000142905	0.000144198	8.65436e-05	0.000191177	0.000186309	0.000156969	0.00014036
P07686	0.000237458	0.00023044	0.000291753	0.000328797	0.000221446	0.00015426	0.000252286	0.000254595	0.000301742	0.000379862	0.000149051	0.00021063	0.000256247	0.000267249	0.000196558	0.000447	0.000215863	0.000337125	0.000347205	0.000325768	0.00024803	0.000317338	0.000202468	0.000166788	0.000115136	0.000283621	0.000316867	0.000330275	0.000476269	0.00027764	0.000213151	0.000161718	0.000212952	0.00017907	0.000206198	0.000207677	0.000205968	0.000220968	0.000187024	0.000207208	0.000144207	0.000168766	0.000185998	0.000157296	0.000108573	0.000275741	0.000233437	0.000191722	0.000143446
O60841	0.000150229	0.000140277	0.000124329	0.000243598	0.000164433	0.000315059	0.000297643	0.000191172	0.000172567	0.000160564	0.000119827	0.000178145	8.45183e-05	0.000182754	0.000238106	0.00010689	0.000117374	0.000173483	9.93313e-05	0.000179385	0.000148573	0.000126765	0.000129416	0.000120253	0.000141752	0.000124071	0.000130632	0.000189712	8.27074e-05	0.000133758	8.13533e-05	0.000114029	9.50881e-05	0.000150287	0.000114406	0.000269559	0.00014476	0.000154236	0.00013676	0.000116114	8.00247e-05	9.10781e-05	9.11762e-05	0.000108853	0.000137656	0.000126202	0.000119749	0.000113782	7.15482e-05
P98179	6.36857e-05	1.30605e-05	5.40345e-05	6.40224e-05	3.37049e-05	5.78318e-05	7.48813e-05	7.614e-05	9.03248e-05	3.83307e-05	2.36456e-05	0.000101449	5.31717e-05	2.44895e-05	6.59248e-05	9.88233e-05	3.90456e-05	3.00872e-05	3.78062e-05	4.42467e-05	2.38354e-05	3.48071e-05	3.44566e-05	2.79307e-05	6.40386e-05	5.19796e-05	0.000122426	0.000112763	6.52421e-05	9.80197e-05	4.11501e-05	5.43626e-06	3.31063e-05	4.05206e-05	2.32404e-05	4.2955e-05	3.49175e-05	3.92675e-05	5.74001e-05	2.94509e-05	1.05137e-05	3.99838e-05	2.40473e-05	1.55405e-05	5.17212e-06	5.92881e-05	1.67264e-05	2.44907e-05	1.40821e-05
Q13107	5.90032e-06	1.07576e-05	6.37229e-06	1.55299e-05	2.25288e-05	1.20628e-05	2.23758e-05	1.71841e-05	1.2058e-05	1.07213e-05	4.60258e-06	2.59518e-05	3.40842e-06	1.17602e-05	7.11205e-06	1.42816e-05	9.53379e-06	1.51381e-05	3.81122e-06	8.66321e-06	1.51513e-05	7.13084e-06	1.90247e-05	2.24224e-05	8.63299e-06	2.34351e-05	1.53264e-05	1.25868e-05	5.71349e-06	1.05256e-05	5.04366e-06	6.45441e-06	4.62894e-06	1.30942e-05	1.78221e-05	9.55105e-06	1.02974e-05	9.15861e-06	8.22394e-06	7.6491e-06	5.7875e-06	1.49874e-05	2.91776e-06	7.61015e-06	4.18722e-06	1.03584e-05	6.19763e-06	1.31579e-05	3.5106e-06
Q15041	4.39948e-05		7.16421e-05	4.44376e-05	8.08792e-06		3.57414e-05	7.18269e-05	9.62799e-05		5.87529e-05	9.22339e-05		3.49916e-05		5.46312e-05	8.49903e-05	4.50032e-05	4.87848e-05	4.66867e-05	2.90291e-05	4.9799e-05	3.99615e-05	1.13887e-05	2.30274e-05	8.11463e-05		5.16049e-05	2.87228e-05	5.88242e-05	2.49526e-05		3.38449e-05		3.23845e-06	4.18088e-05	1.53926e-05	2.53135e-05	3.84372e-05	3.40457e-05	3.0284e-05	5.0544e-05	3.39022e-06	1.84436e-05	2.68682e-05	3.54767e-05	5.18936e-05	4.26695e-05	4.24019e-05
Q9C005	5.63933e-05	3.67903e-05	5.67913e-05	6.76008e-05	5.56571e-05	9.644e-05	4.48285e-05	5.28571e-05	3.24486e-05	4.74205e-05	1.76136e-05	2.37724e-05	2.94791e-05	5.1957e-05	5.65588e-05	1.90599e-05	2.49983e-05	3.79374e-05	2.26299e-05	1.88847e-05	3.55182e-05	4.7192e-05	3.0335e-05	4.57153e-05	4.61523e-05	5.03613e-05	6.78968e-05	3.96727e-05	5.95466e-05	6.42205e-05	3.40773e-05	1.97314e-05	2.92238e-05	4.03329e-05	3.51877e-05	5.70052e-05	2.16636e-05	2.96317e-05	3.14713e-05	3.23047e-05	2.46208e-05	1.42081e-05	2.6446e-05	2.50501e-05	2.322e-05	2.51733e-05	2.23007e-05	2.66486e-05	1.7437e-05
Q8NI60	1.8684e-05	2.11302e-05	2.02679e-05	5.37048e-05	1.93615e-05	4.05785e-06	3.68532e-05	2.77243e-05	2.57222e-05	3.52459e-05	6.24655e-06	2.36897e-05	2.19764e-05	3.3705e-05	1.3445e-05	2.15478e-05	2.09038e-05	1.41529e-05	1.92934e-05	1.8891e-05	2.33649e-05	2.90792e-05	8.58347e-06	3.58078e-05	1.50285e-05	2.47009e-05	4.54267e-06	5.59553e-05	1.09389e-05	1.88278e-05	2.6629e-05	7.37195e-05	6.46605e-05	4.78578e-05	4.00496e-05	1.39569e-05	4.65138e-05	4.76088e-05	4.57746e-05	6.14754e-05	8.16605e-05	9.22751e-05	5.51149e-05	7.44167e-05	0.00014906	4.13199e-05	2.95382e-05	4.50344e-05	9.23302e-05
P62993	0.000153958	0.000168716	0.000255704	0.000149689	0.000262362	0.000143909	0.000184575	0.000317407	0.000227829	0.00016804	0.000201098	0.000195895	9.37862e-05	0.000165206	0.000183898	0.000122809	0.000189056	0.000116019	8.11975e-05	9.96893e-05	0.000143452	0.00017924	0.000191879	0.000157822	0.000109737	0.000105108	0.000189025	0.000126553	0.000113501	0.000210515	0.000115519	9.61419e-05	0.000111617	0.000130757	0.000139143	0.000140231	7.95525e-05	0.000146651	0.000178194	0.000139484	7.75331e-05	0.000143392	8.56291e-05	0.0001072	5.33658e-05	0.000116623	0.000152781	9.26967e-05	8.44567e-05
Q9H1I8	1.05368e-05	1.76558e-05	1.59781e-05	1.08137e-05	1.0002e-05	1.13439e-05	8.66114e-06	1.21565e-05	1.0566e-05	1.54711e-05	4.25026e-06	1.91272e-05	4.86766e-06	1.18292e-05	1.12074e-05	1.26272e-05	8.95748e-06	1.25942e-05	8.6162e-06	7.53363e-06	1.05414e-05	2.73095e-06	1.07423e-05	5.06105e-06	1.55224e-05	1.29193e-05	1.65124e-05	1.57786e-05	8.22142e-06	1.01777e-05	7.05851e-06	1.43562e-05	1.00714e-05	7.48329e-06	9.56257e-06	6.84852e-06	6.92772e-06	9.0844e-06	9.73951e-06	1.03777e-05	5.42838e-06	8.3906e-06	4.44958e-06	9.2175e-06	6.56539e-06	9.64521e-06	6.9374e-06	1.07183e-05	3.93923e-06
Q9H2U1	1.30514e-05	1.19055e-05	1.40304e-05	3.44522e-05	1.39298e-05	2.89155e-05	1.60008e-05	5.51579e-05	1.03662e-05	1.80577e-05	1.16424e-05	1.65694e-05	2.18965e-05	3.39852e-05	4.3996e-05	1.95801e-05	2.75356e-05	1.62107e-05	8.08457e-06	1.14057e-05	1.93723e-05	1.25277e-05	1.78033e-05	1.45704e-05	1.21623e-05	1.35378e-05	2.10175e-05	1.62699e-05	1.91696e-05	1.80732e-05	7.50262e-06	7.46886e-06	6.89265e-06	2.07028e-05	9.15669e-06	1.75914e-05	1.27525e-05	2.70211e-05	6.85064e-06	1.81349e-05	4.75438e-06	1.07423e-05	1.83856e-05	1.84346e-05	1.7223e-05	1.84483e-05	1.43944e-05	1.08153e-05	3.74735e-06
P51608	4.65993e-05	9.54725e-05	6.92628e-05	5.56284e-05	6.9966e-05	6.6261e-05	3.75045e-05	3.9489e-05	5.63473e-05	4.1047e-05	2.69186e-05	2.4882e-05	0.000120994	2.16282e-05	3.83737e-05	0.000107886	8.41742e-05	9.5152e-05	5.15045e-05	0.000163576	4.72461e-05	2.12385e-05	2.98353e-05	2.80502e-05	4.71822e-05	5.61551e-05	3.57692e-05	3.87075e-05	8.0064e-05	7.03399e-05	0.000148893	0.000113661	0.00014985	0.000186093	6.1013e-05	0.000135191	9.95135e-05	0.000191751	8.77362e-05	9.33273e-05	9.58145e-05	0.000113205	0.000129882	9.8407e-05	7.94826e-05	7.91987e-05	0.000109347	0.000148158	9.49282e-05
Q10471	7.32042e-05	7.66582e-05	8.13437e-05	6.6332e-05	5.87787e-05	5.21022e-05	9.26751e-05	8.34133e-05	7.61053e-05	0.00015666	8.77918e-05	0.000116371	5.58034e-05	7.10631e-05	0.000145785	9.88122e-05	0.000121922	0.00015877	6.44935e-05	7.69838e-05	0.000132479	4.1098e-05	6.86931e-05	4.78483e-05	9.19926e-05	9.51181e-05	8.38212e-05	9.26725e-05	7.46056e-05	5.8641e-05	5.30409e-05	4.63433e-05	5.15104e-05	6.73217e-05	3.64799e-05	6.23554e-05	7.05006e-05	5.1691e-05	7.80419e-05	7.79181e-05	8.89079e-05	5.93442e-05	4.57618e-05	4.26817e-05	3.24512e-05	0.000110028	4.75137e-05	0.000118275	2.27677e-05
Q8IX12	4.84235e-05	6.2418e-05	4.35107e-05	0.000101357	5.59109e-05	0.000130129	7.05826e-05	0.000133352	9.6442e-05	6.87875e-05	4.8814e-05	0.000110217	4.03853e-05	9.45839e-05	0.000173211	7.14162e-05	8.68431e-05	6.31984e-05	8.03967e-05	5.6544e-05	5.80248e-05	4.59738e-05	5.85024e-05	4.95561e-05	4.75654e-05	5.6431e-05	7.73212e-05	8.50491e-05	4.56621e-05	3.76155e-05	2.81389e-05	4.56017e-05	2.33776e-05	6.48677e-05	3.54344e-05	7.66085e-05	5.68239e-05	7.24235e-05	7.04288e-05	4.0583e-05	4.38776e-05	5.32297e-05	3.78559e-05	3.95612e-05	6.92512e-05	6.03457e-05	5.44517e-05	6.17017e-05	4.45487e-05
P42167	0.000116828	9.14871e-05	0.000102753	0.00031902	0.000440739	0.000116014	0.000355414	0.000182634	0.00014658	0.000406321	0.000233669	0.000218029	0.000359413	0.000143731	0.000132013	7.17603e-05	2.7886e-05	0.000139373	9.46212e-05	8.37576e-05	0.000169991	0.000181272	0.000191563	0.000417256	8.02629e-05	0.000329984	0.000208784	0.000464301	9.80199e-05	0.00014992	8.62149e-05	8.41643e-05	5.28625e-05	0.000361232	0.000283031	8.40625e-05	0.000217898	0.000166831	0.000101928	0.00022926	0.000124501	0.000108582	0.000336434	6.05374e-05	4.69322e-05	6.83652e-05	1.96598e-05	0.000121763	5.80745e-05
P14735	0.00010544	0.000140401	0.000109048	0.0001132	0.000118253	9.90711e-05	0.000212556	0.000146937	0.000104466	0.000257611	0.000136776	0.000207757	0.000351821	0.000110624	0.000278991	7.2823e-05	7.65036e-05	0.000105305	9.55449e-05	7.01566e-05	0.000114223	8.86183e-05	0.000173055	5.03704e-05	0.000113142	0.000106817	0.000133341	0.000217402	0.000107457	6.51888e-05	8.2039e-05	0.000111475	7.1803e-05	9.71787e-05	9.58246e-05	9.05946e-05	0.000136063	0.000101365	8.99584e-05	0.000228923	7.78815e-05	7.24252e-05	0.000328601	6.11307e-05	0.00016554	8.3987e-05	6.42948e-05	6.89888e-05	6.25814e-05
Q15691	0.000195071	0.00021504	0.000262525	0.000475509	0.000427496	0.00096855	0.000293956	0.000347851	0.000348059	0.00039686	0.000252103	0.000346363	0.000174778	0.000416532	0.000358802	0.000308313	0.000233905	0.000205389	0.000223914	0.000272484	0.000262735	0.00034285	0.000322661	0.000264064	0.000334784	0.00029665	0.000419068	0.000323407	0.000248149	0.000365704	0.000159567	0.000193953	0.000139303	0.000275865	0.00022115	0.000351062	0.000171979	0.000197884	0.000259993	0.000236191	0.000143616	0.000231729	0.000153148	0.000213266	0.000152624	0.000246121	0.00016579	0.000177059	0.000142184
Q86YB7	2.11417e-06	5.81642e-06	4.68527e-06	3.45597e-06	6.36364e-06		6.61472e-06		5.72866e-06	3.54541e-06	1.14545e-05	4.37105e-06	1.03664e-05	4.04454e-06	9.8447e-06	6.65269e-06	1.03407e-05	4.59577e-06	8.48923e-06	4.44303e-06	2.98014e-06	1.16107e-05	3.16273e-06	8.53314e-06	5.47452e-06	1.97714e-05	2.97912e-06	1.81088e-06	3.30121e-06	4.92006e-06	7.16056e-06	2.05847e-05	1.56647e-05	1.01711e-05	1.78709e-05	1.13839e-05	2.56958e-05	1.05513e-05	1.81128e-05	1.4927e-05	4.79345e-05	4.86013e-05	2.36333e-05	5.40179e-05	5.70151e-05	1.28825e-05	1.81588e-05	1.39377e-05	2.43203e-05
Q9BX68	2.69829e-05	4.32899e-05	7.92585e-05	0.000153771	7.67068e-05	7.76476e-05	8.42797e-05	0.000175829	8.83268e-05	5.43054e-05	9.82517e-05	5.83267e-05	3.41705e-05	0.000103759	4.80913e-05	4.88928e-05	3.34222e-05	5.79482e-05	5.24596e-05	2.79943e-05	0.000164197	8.44649e-05	4.3011e-05	9.43186e-05	8.00061e-05	6.95628e-05	3.91522e-05	0.000120979	9.33027e-05	6.53448e-05	3.60746e-05	0.000135098	0.000177094	0.000134765	0.000154532	0.000143823	0.000166712	0.000252831	0.000103074	0.000135591	0.000164677	0.000239796	0.000157137	0.000193469	0.000342573	6.05822e-05	0.00010161	0.000106559	0.000191936
P30519	0.000117198	7.4121e-05	0.000106576	5.23158e-05	8.06761e-05	6.46694e-05	0.000134541	9.64847e-05	7.98029e-05	5.59587e-05	8.32921e-05	6.20856e-05	4.17278e-05	0.000124546	9.78117e-05	3.85176e-05	5.37652e-05	5.73056e-05	5.29401e-05	8.99597e-05	0.000116193	8.37097e-05	7.68464e-05	0.000112099	8.36052e-05	0.000120422	6.0411e-05	0.000112445	0.000127299	9.4783e-05	0.000105649	0.000192031	0.000144445	9.19366e-05	0.000161095	7.47823e-05	0.000116926	0.000144944	9.82299e-05	0.000104697	0.000173325	0.000106609	9.43685e-05	0.000179581	0.000204847	6.44272e-05	0.000105043	0.000108965	0.000101081
Q9GZT8	1.52915e-05	2.19202e-05	2.60058e-05	5.27619e-05	3.55388e-05	4.02514e-05	3.83121e-05	4.31707e-05	2.89456e-05	4.63346e-05	1.67461e-05	2.83974e-05	3.17112e-05	2.97472e-05	5.43081e-05	2.73966e-05	3.02633e-05	4.45649e-05	3.45088e-05	2.23485e-05	2.1118e-05	3.54835e-05	1.75775e-05	3.40135e-05	1.62559e-05	3.57775e-05	2.03607e-05	2.53694e-05	1.2689e-05	1.48397e-05	1.574e-05	2.53673e-05	2.84643e-05	6.5533e-05	3.88984e-05	5.30147e-05	4.11575e-05	5.099e-05	3.09828e-05	5.0926e-05	2.98387e-05	4.2388e-05	5.52879e-05	4.95817e-05	5.65028e-05	3.57557e-05	4.3703e-05	5.03912e-05	4.9911e-05
P34897	0.000480713	0.000244321	0.000158017	0.000602509	0.000153688	0.000432258	0.000205645	0.000289148	0.000237151	0.000304283	0.000119171	0.000622357	0.000139046	0.000376655	0.000343187	0.000206854	0.000403578	0.000211408	0.000225487	0.000323281	0.0004882	0.000157848	0.000379545	0.000124138	0.000131304	0.000129815	0.000284151	0.00031069	0.000142197	0.000334476	0.000124475	0.000123905	0.000101871	0.000212609	7.85273e-05	0.000190843	0.000110683	0.000158386	0.000125173	0.0002046	9.26339e-05	0.000122049	0.000198506	0.000154612	0.000108202	0.000155182	0.000243233	0.000153675	0.000130664
P20645	9.94389e-05	4.3443e-05	4.18435e-05	3.83501e-05	3.75468e-05	5.96208e-05	8.02025e-05	7.89499e-05	4.63022e-05	4.44317e-05	5.28961e-05	6.31793e-05	2.99684e-05	2.26093e-05	5.04373e-05	4.61873e-05	9.70349e-05	4.09337e-05	7.8026e-05	4.12072e-05	3.76623e-05	5.3913e-05	0.000109087	6.29997e-05	5.12159e-05	5.69292e-05	0.000123825	2.25772e-05	7.93501e-05	6.14394e-05	5.65146e-05	3.25085e-05	2.25952e-05	4.71843e-05	1.95202e-05	3.84591e-05	5.65247e-05	5.53296e-05	2.64966e-05	2.1075e-05	3.08451e-05	2.28107e-05	2.3161e-05	2.10526e-05	2.57626e-05	4.56725e-05	5.44252e-05	3.33816e-05	3.60827e-05
P41091	0.00030313	0.00021869	0.000283482	0.000381698	0.000306401	0.000483147	0.000428654	0.000358593	0.000322812	0.000176046	0.000411337	0.000430335	0.000139831	0.00027261	0.000370772	0.000215575	0.000270132	0.000273555	0.000288751	0.000263468	0.000384408	0.000193138	0.000412816	0.000318538	0.000203778	0.000218703	0.000305463	0.000223123	0.000258006	0.000412931	0.000207314	0.000194796	0.000222855	0.000245784	0.000213245	0.000284748	0.000134421	0.000162953	0.000292568	0.000197351	0.000221232	0.000225543	0.000151061	0.000186902	0.000258662	0.000158706	0.000268374	0.000217376	0.000197824
Q8NBQ5	0.000107237	0.000139806	6.11636e-05	0.000126782	6.89001e-05	0.000106989	0.00015341	0.000179395	0.000191353	0.00014875	9.63887e-05	6.07285e-05	0.000118456	0.000121638	8.24196e-05	9.22026e-05	0.000219123	0.00014225	0.00020659	0.000131069	0.00019613	9.30772e-05	4.98961e-05	8.70041e-05	0.00018629	0.000127546	0.000121189	0.000286971	7.64914e-05	4.21871e-05	8.53209e-05	3.37758e-05	2.78159e-05	5.79445e-05	3.17861e-05	0.000134272	8.17394e-05	6.99703e-05	0.000183227	7.0133e-05	5.7182e-05	5.5398e-05	6.36819e-05	3.95657e-05	1.37352e-05	8.39498e-05	0.000115707	0.000137466	6.67165e-05
Q6NZI2	6.85488e-05	0.000213715	0.000160409	0.000345123	0.000167149	0.000142478	0.000108821	5.712e-05	0.00012996	0.000262821	2.80735e-05	4.29324e-05	0.000425816	0.000125985	7.1057e-05	0.000217465	0.000224408	0.000144394	0.000355584	0.000305877	0.000194911	0.000314025	6.00894e-05	0.00022143	0.000127647	0.000282365	0.000106839	0.000186035	0.000423375	0.000272563	0.000248872	0.000283285	0.000261582	0.000476094	0.000302371	0.000419618	0.000434933	0.000353016	0.000299599	0.000430375	0.000292768	0.000451371	0.00029203	0.000274799	0.000243578	0.000364306	0.000188864	0.000265139	0.000619096
Q9H3P2	1.81123e-05	1.8175e-05	1.06484e-05	2.18711e-05	1.00091e-05	2.17966e-05	2.08257e-05	3.25945e-05	1.44796e-05	2.25682e-05	7.71283e-06	1.97117e-05	8.6972e-06	3.2062e-05	1.46062e-05	1.58824e-05	6.29808e-06	1.2088e-05	8.6897e-06	8.12851e-06	1.33568e-05	6.923e-06	7.82443e-06	7.7697e-06	5.52232e-06	9.41916e-06	1.27482e-05	2.64762e-05	9.10981e-06	5.29252e-06	6.56949e-06	1.17089e-05	5.92222e-06	9.24556e-06	7.10018e-06	1.17648e-05	9.74787e-06	1.58594e-05	8.57726e-06	1.2975e-05	3.45877e-06	7.87451e-06	7.43909e-06	8.04584e-06	5.89307e-06	1.10923e-05	5.29806e-06	1.29932e-05	5.51889e-06
Q96HY7	1.29593e-06	2.04373e-05	2.20572e-05	6.40603e-06	1.84717e-05	8.45054e-06	1.91635e-05	3.12837e-05	1.17525e-05	3.76545e-05	1.16827e-05	2.50462e-05	4.58611e-06	7.39002e-06	1.66981e-05	7.8603e-06	8.03106e-06	3.57036e-05	1.34589e-05	5.64279e-06		2.27863e-05	7.34308e-06	2.72411e-05	1.9801e-05	8.89043e-06	6.96048e-06	1.88973e-05	1.1809e-05	7.04737e-06	2.05567e-06	5.34777e-05	2.5426e-05	7.37398e-06	3.49508e-05	1.09336e-05	4.73049e-05	4.964e-05	1.9743e-05	3.87097e-05	3.19288e-05	6.57376e-05	1.09637e-05	2.80166e-05	5.99702e-05	1.34201e-05	1.28072e-05	5.48381e-05	1.64339e-05
P41226	4.5041e-05	9.63732e-05	5.79854e-05	8.22625e-05	1.22572e-05	4.42492e-05	5.18711e-05	4.7586e-05	9.15638e-05	8.59946e-05	4.37175e-05	7.11935e-05	4.82139e-05	4.92586e-05	6.40098e-05	7.18824e-05	6.56194e-05	5.71455e-05	6.17024e-05	2.45157e-05	4.01206e-05	4.13114e-05	8.11919e-05	7.59037e-05	7.37218e-05	7.5686e-05	0.000107158	7.81358e-05	6.12416e-05	7.44782e-05	4.05607e-05	6.91739e-05	2.82163e-05	5.99486e-05	8.0064e-06	6.13302e-05	4.84959e-05	4.7169e-05	6.73718e-05	6.61408e-05	2.956e-05	4.72369e-05	4.67119e-05	3.90607e-05	2.85599e-05	6.29471e-05	4.76071e-05	5.26467e-05	2.72127e-05
O00410	0.000370848	0.000280772	0.000298487	0.000387267	0.000270194	0.000513004	0.000524534	0.000470048	0.000381843	0.00046849	0.00030782	0.000695269	0.00017543	0.000626008	0.000392327	0.000255139	0.000335073	0.000430984	0.000291125	0.000240137	0.000310609	0.000193319	0.000464349	0.000229379	0.000252201	0.000278638	0.000442205	0.000178652	0.00022264	0.000408944	0.000189982	0.000248722	0.000221514	0.000234726	0.000207862	0.000176109	0.000200231	0.000231518	0.000251774	0.000274065	0.000184935	0.000227461	0.000166604	0.000275886	0.000203043	0.000179166	0.000267546	0.00035543	0.000213817
P62312	5.62488e-05	1.58938e-05	3.83852e-05	3.80369e-05	4.95955e-05		9.50719e-05	2.72974e-05	6.20707e-05	3.82434e-05	6.05338e-05	4.1321e-05	3.04809e-05	4.23495e-05	3.31394e-05		6.07047e-05	5.48757e-05	3.21038e-05	3.76193e-05	2.62175e-05		5.45345e-05	2.87486e-05	2.43839e-05		3.21099e-05		3.56637e-05	2.73034e-05	3.85348e-05	1.37442e-05	2.89092e-05	3.48368e-05	3.26832e-05	6.61038e-05	5.49045e-05	1.26693e-05	4.71409e-05	2.14296e-05	2.67716e-05	2.17595e-05	2.48484e-05	2.08166e-05	1.43759e-05		3.53063e-05	3.60906e-05	2.9419e-05
P05455	0.00034404	0.000279447	0.000370634	0.000434979	0.000441871	0.000776839	0.00100361	0.000696163	0.000504713	0.000430953	0.00061995	0.000578487	0.000216736	0.000770256	0.00069977	0.000277596	0.000444746	0.000281221	0.00023753	0.000426154	0.000380652	0.000300304	0.000268295	0.000268232	0.000304034	0.000242039	0.000342386	0.000486461	0.000292078	0.000589456	0.000229997	0.000226994	0.000203173	0.00027155	0.000295302	0.000339422	0.000257484	0.000311694	0.000332138	0.000224604	0.000202186	0.000264386	0.000265949	0.000226565	0.000248846	0.000230658	0.000341664	0.000254829	0.000144651
Q9BQG0	0.000139211	4.72594e-05	5.60714e-05	7.83012e-05	7.59302e-05	9.21771e-05	0.000162326	0.000162002	6.16763e-05	6.71495e-05	4.04319e-05	0.000238263	2.56478e-05	0.000107524	6.73859e-05	5.05327e-05	0.000140335	6.51712e-05	6.83943e-05	9.00968e-05	0.000113595	2.39854e-05	0.00010877	3.104e-05	2.71006e-05	6.6985e-05	8.6809e-05	0.000136021	3.50015e-05	6.87723e-05	2.8043e-05	2.7363e-05	2.32421e-05	4.38193e-05	2.36558e-05	3.01785e-05	3.90771e-05	3.96484e-05	3.15401e-05	4.62142e-05	1.32249e-05	4.86166e-05	2.42168e-05	4.63253e-05	1.70355e-05	3.91144e-05	9.39986e-05	4.38535e-05	4.10384e-05
P55809	0.000162953	0.000155789	0.000158056	7.82791e-05	0.000163885	0.000365122	2.90348e-05	5.51218e-05	8.6478e-05	0.000173204	4.17803e-05	0.000100306	0.000109728	0.000162396	0.000153522	0.000115686	0.000129756	0.000105801	0.000171269	0.00016188	5.76082e-05	0.000145621	9.04775e-05	0.000105466	0.00014536	0.000102234	6.83225e-05	0.000107307	6.43428e-05	0.000127802	0.000224589	0.000546259	0.000610874	0.000209267	0.000702244	0.000243605	0.000415486	0.000290845	0.000366888	0.000470116	0.00078033	0.000700388	0.000406912	0.001042	0.00109453	0.000401188	0.000502058	0.000229239	0.000856565
Q9UBE0	7.65773e-05	6.72334e-05	8.63525e-05	0.000111067	9.63504e-05	0.000257066	7.3266e-05	0.000148195	0.000120418	6.60064e-05	5.1487e-05	9.87469e-05	6.31609e-05	0.000133683	0.000101905	0.000494783	8.36579e-05	9.74496e-05	8.88645e-05	8.17522e-05	5.07832e-05	4.92244e-05	6.76494e-05	6.02207e-05	9.45592e-05	4.53128e-05	9.81948e-05	0.00011078	8.44651e-05	8.45748e-05	5.67309e-05	4.50797e-05	4.50571e-05	7.716e-05	3.69676e-05	9.33782e-05	5.24824e-05	8.34665e-05	7.18103e-05	5.08786e-05	5.21951e-05	7.18191e-05	4.879e-05	6.18033e-05	3.55645e-05	0.000370099	4.87329e-05	8.46921e-05	5.05803e-05
Q9H993	2.83637e-05	3.13573e-05	3.67429e-05	3.98973e-05	5.09771e-05	7.72648e-05	6.9254e-05	4.96724e-05	5.14775e-05	5.71834e-05	4.83183e-05	5.6559e-05	3.4589e-05	3.45537e-05	4.46435e-05	5.34047e-05	6.79218e-05	2.37006e-05	3.32791e-05	2.38604e-05	4.48561e-05	4.88731e-05	3.1287e-05	3.23765e-05	3.70275e-05	4.06761e-05	4.24314e-05	4.66342e-05	1.32275e-05	3.19567e-05	2.18923e-05	2.38651e-05	2.5753e-05	3.53365e-05	3.36143e-05	5.39153e-05	3.85864e-05	3.44952e-05	3.75977e-05	3.71721e-05	2.69185e-05	3.22513e-05	3.67945e-05	3.63908e-05	1.92551e-05	4.55369e-05	4.04542e-05	2.3088e-05	2.36017e-05
Q9UQ90	4.8112e-06	8.99977e-06	5.5707e-06	1.23359e-05	6.08396e-06	5.45963e-06	1.33591e-05	2.78425e-06	1.24044e-05	1.51047e-05	7.47119e-06	9.48379e-06	6.80858e-06	3.88895e-06	1.15813e-05	6.32526e-06	7.34257e-06	5.982e-06	9.46927e-06	6.5853e-06	4.92366e-06	6.13926e-06	4.05669e-06	7.23382e-06	1.34851e-05	1.2972e-05	7.83197e-06	1.79358e-05		8.06471e-06	4.77588e-06	2.04498e-05	7.82563e-06	9.69165e-06	1.00051e-05	1.36472e-05	1.9348e-05	7.04977e-06	1.62339e-05	2.19455e-05	2.06207e-05	1.55573e-05	1.15987e-05	1.96866e-05	2.4402e-05	9.6019e-06	1.28741e-05	1.09071e-05	3.10775e-05
P23368	0.000282016	0.000188166	0.000317372	0.000350438	0.000326547	0.000209174	0.000501217	0.00014272	0.000235776	0.000242292	0.000448416	0.000234832	0.000120132	0.000186671	0.000136106	0.000155547	0.000285198	0.00025554	0.000290753	0.000196897	0.000323604	0.000432552	0.000289978	0.000458805	0.000239545	0.000180843	0.000282758	0.000251397	0.000213813	0.000250919	0.000269988	0.000365874	0.000410683	0.000415778	0.000516389	0.000469739	0.000452707	0.00034252	0.000327529	0.000280086	0.000647074	0.000317821	0.00026172	0.000497538	0.000338234	0.000238797	0.000583628	0.000353425	0.000440505
O15355	0.00013885	6.68743e-05	6.38151e-05	7.80355e-05	4.75204e-05	0.000164784	4.35441e-05	4.4736e-05	6.63684e-05	0.000114418	1.74186e-05	0.00010287	2.6494e-05	0.000165446	0.000143108	6.45429e-05	7.83646e-05	6.67777e-05	6.66269e-05	4.6194e-05	9.87463e-05	4.18171e-05	4.12918e-05	4.52429e-05	5.61898e-05	7.04893e-05	8.59119e-05	0.000110078	6.74631e-05	0.000105632	4.8514e-05	3.16184e-05	2.73916e-05	5.32214e-05	2.63917e-05	6.5431e-05	3.79842e-05	8.69729e-05	3.25912e-05	4.60667e-05	1.97892e-05	4.20304e-05	1.76682e-05	4.2299e-05	3.50626e-05	4.3451e-05	4.66998e-05	5.89845e-05	3.39879e-05
O43395	2.08491e-05	1.33831e-05	1.92881e-05	4.63866e-05	8.17624e-06	5.55875e-05	3.92962e-05	3.80039e-05	4.74004e-05	2.47936e-05	1.79799e-05	3.17198e-05	5.25001e-06	6.87347e-05	1.93155e-05	1.64965e-05	4.84516e-06	1.04709e-05	2.74398e-05	1.42505e-05	1.48386e-05	1.85435e-05	2.22108e-05	6.56424e-06	1.95416e-05	2.75673e-05	1.49161e-05	1.28169e-05	1.04421e-05	1.36715e-05	1.09188e-05	9.75377e-06	1.12002e-05	4.00182e-05	6.23147e-06	2.64483e-05	1.87306e-05	1.52804e-05	3.14472e-05	2.26154e-06	5.92684e-06	1.18944e-05	3.82417e-06	1.97851e-05	4.85211e-06	1.06053e-05		7.85578e-06	1.86658e-05
O75400	7.10323e-05	5.46656e-05	3.51823e-05	6.89676e-05	5.70225e-05	0.000162769	0.000105708	0.000147131	5.60119e-05	4.77961e-05	7.70304e-05	0.000109941	2.36141e-05	0.000132772	5.88277e-05	3.34785e-05	4.50233e-05	5.81284e-05	5.38466e-05	8.46685e-05	6.61097e-05	1.6825e-05	7.20771e-05	3.88475e-05	6.62075e-05	6.87516e-05	5.59079e-05	7.2006e-05	2.34535e-05	3.74397e-05	3.83115e-05	3.25138e-05	2.02521e-05	5.78037e-05	2.94986e-05	4.90599e-05	3.39553e-05	6.67017e-05	3.99451e-05	3.07135e-05	2.79659e-05	3.82186e-05	2.40837e-05	4.97492e-05	2.02308e-05	2.82198e-05	5.54735e-05	4.80251e-05	3.24658e-05
P16615	0.00081612	0.000641252	0.000759881	0.000506769	0.000579057	0.000674214	0.00033947	0.000613649	0.000631781	0.000705225	0.000622121	0.000966974	0.000424541	0.000882515	0.000633337	0.000644985	0.000943518	0.000821934	0.000664954	0.000552032	0.000500969	0.000535322	0.000649422	0.000602941	0.000906717	0.00097523	0.00105977	0.000668435	0.000413837	0.000722667	0.00048914	0.000552369	0.000444054	0.000523988	0.000415303	0.000561722	0.000562851	0.000614323	0.000446423	0.000626275	0.000477694	0.000520124	0.000342002	0.000382523	0.000340454	0.000595777	0.000576458	0.000624016	0.00038123
Q6IN85	1.76143e-05	2.61292e-05	1.46796e-05	1.50616e-05	1.94188e-05	2.93402e-05	2.30499e-05	4.50928e-05	4.28816e-05	2.17609e-05	2.55189e-05	3.54574e-05	1.28215e-05	3.50868e-05	3.89926e-05	2.28201e-05	1.16965e-05	3.28171e-05	1.51674e-05	6.62016e-06	4.34631e-05	1.78806e-05	2.17705e-05	1.67244e-05	2.48619e-05	2.62537e-05	2.83569e-05	4.21001e-05	6.73677e-06	4.12262e-05	8.70108e-06	1.83993e-05	1.02807e-05	1.31403e-05	1.37506e-05	1.31207e-05	1.3813e-05	2.67207e-05	2.41128e-05	1.55504e-05	1.35497e-05	1.38591e-05	1.34413e-05	1.17105e-05	1.70915e-05	2.37083e-05	1.17126e-05	3.46685e-05	7.64617e-06
Q9Y2H0	1.03476e-05	8.89146e-06	1.14114e-05	7.46216e-06	7.20877e-06	1.70647e-05	4.04022e-05	2.37399e-05	2.35361e-05	1.35085e-05	2.25531e-05	2.02818e-05	9.01547e-06	1.78029e-05	1.18663e-05	1.23711e-05	9.54695e-06	1.74782e-05	8.6325e-06	1.363e-05	1.02427e-05	1.07045e-05	1.98723e-05	6.9124e-06	4.0537e-06	1.12302e-05	9.0187e-06	2.11296e-05	1.14005e-05	9.589e-06	8.42392e-06	6.63244e-06	8.80093e-06	4.3466e-06	3.96451e-06	1.15954e-05	2.99326e-05	1.59831e-05	1.27407e-05	1.18437e-05	1.11014e-05	1.2214e-05	9.46362e-06	6.66086e-06	8.28423e-06	1.22352e-05	6.06743e-06	1.37648e-05	5.59004e-06
Q13325	1.63942e-05	2.11884e-05	2.3397e-05	2.5907e-05	1.44673e-05	1.35765e-05	2.2e-05	1.21684e-05	4.04996e-05	3.40156e-05	1.91917e-05	3.26267e-05	2.00612e-05	3.65312e-05	3.679e-05	2.39763e-05	2.11084e-05	1.76347e-05	2.53138e-05	2.8315e-05	6.19921e-06	7.55636e-06	3.8878e-05	2.28204e-05	2.61854e-05	2.78988e-05	2.562e-05	2.07142e-05	1.8963e-05	1.56891e-05	7.83612e-06	1.61302e-05	9.03053e-06	1.29156e-05	6.04706e-06	2.84082e-05	1.6377e-05	9.74295e-06	1.37424e-05	2.23395e-05	5.19354e-06	1.44412e-05	1.43722e-05	1.72289e-05	1.40997e-05	9.50331e-06	1.1165e-05	2.35191e-05	1.67728e-05
Q6ZVM7	3.27021e-06	1.00388e-05	5.80205e-06	1.19009e-05	7.2377e-06	1.73906e-05	4.95883e-05	1.01982e-05	1.10318e-05	4.69541e-06	1.5168e-05	7.59481e-06	9.48097e-06	5.57978e-06	9.00793e-06	7.39857e-06	5.65576e-06	1.04655e-05	2.24592e-05	4.1586e-06	6.52015e-06	7.79342e-06	3.35989e-06	4.63817e-06	1.00606e-05	1.38141e-05	6.92145e-06	8.18006e-06	6.41275e-06	9.08874e-06	7.332e-06	1.59917e-05	1.13639e-05	1.41873e-05	9.72845e-06	1.67135e-05	7.7467e-05	2.07933e-05	1.61528e-05	7.97198e-06	2.66027e-05	1.98268e-05	1.85764e-05	1.73147e-05	2.90611e-05	1.24016e-05	1.0353e-05	1.23303e-05	3.41466e-05
[truncated: 3,262 more rows]
[truncated: 11 more columns]
