# Supplementary material for: Screening of Potential Biomarkers for Gastric Cancer with Diagnostic Value Using Label-free Global Proteome Analysis
Source: Genomics Proteomics Bioinformatics. 2021 Feb 17;18(6):679–95. doi: 10.1016/j.gpb.2020.06.012 (PMC8377014; doi:10.1016/j.gpb.2020.06.012)
Supplement: Supplementary Table S3 [file mmc3.xlsx]

## Sheet: Supplementary Table 3
Table S3 Identification of differentially expressed proteins in GC by proteomic analysis
Protein ID	Gene name	107C	109C	113C	117C	119C	129C	130C	131C	132C	135C	136C	137C	138C	142C	145C	146C	154C	157C	160C	161C	63C	69C	70C	72C	74C	80C	84C	93C	96C	98C	107N	109N	113N	117N	119N	129N	130N	131N	132N	135N	136N	137N	138N	142N	145N	146N	154N	157N
P20648	ATP4A_HUMAN	0.000367791	0.000297161	0.000814139	6.18139e-05	0.000547739	1.21957e-06	9.04411e-05	9.92305e-07	1.05076e-05	0.000231438	9.14706e-05	0.000219668	0.000236358	0.000180885	0.000104469	6.39435e-06	3.23045e-05	0.000159496	1.66962e-05	9.97985e-05	1.85884e-06	0.000444701	8.32603e-05	0.00103568	0.000873228	0.000111161	6.25523e-06	7.48954e-05	0.000149843	7.45847e-05	0.00287128	0.00630798	0.00774436	0.00220239	0.00689046	0.000720983	0.00642061	0.00175351	0.00222239	0.00398215	0.00685704	0.00650402	0.00524416	0.0107775	0.00916519	0.00155775	0.0032232	0.00274755
P51164	ATP4B_HUMAN	7.58954e-06	9.09573e-05	0.000282622	2.68274e-05	0.00016921		2.66497e-06			5.22489e-05	1.54901e-05			4.42427e-05	2.44876e-05	7.33447e-06	2.319e-06		2.57651e-06	5.9465e-05		0.000132642	2.05213e-05	0.000331793	0.000251964	3.4342e-05		7.48709e-06			0.000887008	0.0018127	0.00258874	0.000536575	0.00158261	0.000274927	0.00130168	0.000478985	0.000852906	0.00115213	0.00211652	0.00201329	0.00116323	0.00372423	0.00227051	0.000696433	0.000890709	0.000818867
Q96NY7	CLIC6_HUMAN	1.21388e-05	8.04022e-05	0.000176634	1.08868e-05	9.35536e-05	7.70029e-05	2.72932e-05	2.34613e-05	2.005e-05	6.13474e-05	1.27887e-05	7.82427e-05	1.98509e-05	0.000100068	3.77093e-05	3.50352e-05	1.54044e-05	2.13357e-05	4.7006e-05	5.26378e-05	6.06981e-06	7.03398e-05	3.14616e-05	0.000143675	0.00012004	3.21686e-05	2.1275e-05	3.36164e-06	1.7791e-05	4.22267e-05	0.000438197	0.000950884	0.00131433	0.00048167	0.000708119	0.00040926	0.0010094	0.000367392	0.000385124	0.000910515	0.00167789	0.000947604	0.000586456	0.00132071	0.00193617	0.000460604	0.000527234	0.000555045
P12277	KCRB_HUMAN	7.60941e-05	0.000609345	0.00102788	0.000223523	0.00089031	0.000161839	0.000182719	0.000122004	0.00013068	0.000547136	0.000237309	0.000320385	0.000618955	0.000178293	0.000243538	0.000340612	0.000305954	0.000140088	0.000185653	0.000203989	8.31262e-05	0.000688918	0.000221007	0.00143775	0.00063525	0.00116482	8.10717e-05	0.000160218	0.000237658	0.000177607	0.00494732	0.00806458	0.00845448	0.00466902	0.00521406	0.00214469	0.00497903	0.00299482	0.00424777	0.00579716	0.0126629	0.00655322	0.00511564	0.0106374	0.0126021	0.00540294	0.00398746	0.00368846
P07098	LIPG_HUMAN	0.000169789	0.000828452	0.00168113	0.00158694	0.00344703	0.000199633	0.000548509	9.8984e-06	0.000927899	0.00134763	0.00017496	2.00999e-05	6.39405e-05	0.000132644	0.000574845	2.73583e-05	7.0133e-05	3.49676e-05	0.000199915	0.000363366	1.52735e-05	0.000771528	0.000266796	0.00175791	0.00479157	0.000389931	0.00038136	0.000245418	7.30114e-05	0.000310652	0.00587025	0.00963526	0.012313	0.0177417	0.0146234	0.00719595	0.0103399	0.00232072	0.00707639	0.0107191	0.00929141	0.00476528	0.0104598	0.00620275	0.0118084	0.00604892	0.0058155	0.00573113
P27352	IF_HUMAN	3.22474e-06		1.23736e-05	1.62127e-06	1.0165e-05	1.31708e-05	1.29598e-06			3.8718e-06	8.28264e-07	4.27547e-06		6.18038e-06	4.46077e-06	7.67467e-07	1.08356e-06		4.95484e-06	9.13912e-06		1.9608e-05	5.33162e-06	3.04475e-05	3.74239e-06	6.63426e-06		8.47879e-06		1.65353e-05	7.37608e-05	0.000125175	9.73204e-05	7.82614e-05	4.89903e-05	2.92775e-05	0.0001017	6.70307e-05	3.09475e-05	0.000100231	0.00013755	0.000127615	8.5073e-05	0.000102956	0.00011739	5.1986e-05	2.91894e-05	5.75577e-05
P04920	B3A2_HUMAN	3.16839e-05	3.85846e-05	9.9522e-05	1.83411e-05	4.15989e-05	1.73713e-05	9.14441e-06	1.62752e-05	1.54643e-05	1.65748e-05	2.22902e-05	5.50548e-05	1.57939e-06	2.44065e-05	2.24225e-05	1.74837e-05	2.49356e-05	2.93518e-05	1.6067e-05	2.53522e-05	2.80192e-05	2.72153e-05	3.78078e-05	8.76543e-05	4.90746e-05	4.2035e-05	1.44169e-05	5.85671e-05	2.78535e-05	2.29963e-05	0.000327789	0.000454205	0.000674209	0.000229948	0.000336197	0.000126647	0.000555802	0.000105774	0.000151498	0.00024923	0.000614767	0.000368618	0.000229763	0.000931691	0.000703427	0.00019448	0.000344589	0.000155139
Q06520	ST2A1_HUMAN		9.43422e-06		8.75083e-06	2.13608e-05		3.05856e-06	1.23856e-06	5.70673e-06		4.84106e-07	1.80984e-06	3.44383e-07	3.62973e-07	7.84309e-07	3.72606e-06	5.95485e-06		1.79908e-06	3.44358e-06		3.86289e-06		1.6974e-05	7.05046e-06	4.41721e-06		6.2085e-07			1.08233e-05	0.000129325	2.18334e-06	3.86048e-05	0.000201502		5.67738e-05	5.75093e-05	6.35035e-05	1.6804e-05	7.71015e-05	5.98666e-05	5.96369e-05	6.25211e-05	6.98266e-05	2.40301e-05	3.45205e-05	7.09767e-06
P0DJD8	PEPA3_HUMAN	3.36423e-05	0.000680399	0.00246529		0.000857977		6.02906e-05	7.30254e-06	1.54669e-05	0.000200423	0.000188964	1.33215e-05	1.91421e-05	6.00874e-05		1.03826e-05		2.87051e-05		1.95565e-05		0.00152178	0.000349437	0.00126959	0.00203041	0.000424879	0.000128982	1.9871e-05	5.65681e-06	7.9129e-05	0.00451096	0.00872614	0.00936199		0.00592729		0.00204383	0.00269585	0.00369428	0.00262562	0.0043112	0.00222383	0.00395413	0.00289292		0.00180096		0.00354648
P17540	KCRS_HUMAN	6.01862e-05	2.32259e-05	5.67211e-05	1.39761e-05	3.53363e-05		9.46225e-05	2.79006e-05	3.24388e-05	3.30333e-05	4.47051e-05		4.20474e-05	5.7283e-05	1.98559e-05	6.10521e-06	5.16632e-05	3.32294e-05	3.5973e-06	6.02481e-05		4.16431e-05	1.7203e-05	9.36789e-05	4.61984e-05	2.14713e-05	1.81127e-06	6.43622e-05	5.43989e-06	8.62911e-05	0.00021509	0.000416229	0.00051488	0.000143378	0.000304215	6.32382e-05	0.000320511	0.000251347	0.000218024	0.000317514	0.00069015	0.000177404	0.000356528	0.000851844	0.000946886	5.42447e-05	0.000430124	0.000181782
Q8N468	MFD4A_HUMAN		3.71859e-06			8.52952e-06					1.14301e-06			1.05311e-06		6.08107e-06	3.54375e-06			4.51014e-06			5.34304e-06	1.42421e-06	1.4303e-05	2.55901e-06	2.83522e-06					7.69815e-06	6.16102e-05	1.79397e-05	8.42598e-06	3.53544e-05	5.53072e-06	1.92707e-05	1.63926e-05	1.80023e-05	3.56814e-05	7.19094e-05	6.50478e-05	3.1106e-05	7.30829e-05	9.07349e-05	2.46123e-05	1.40619e-05	1.99168e-05
Q16798	MAON_HUMAN	2.15228e-06	1.78018e-05	1.67481e-05	1.40508e-05	5.68195e-06	2.18796e-05	1.29937e-05	4.40606e-06	3.36636e-06	4.15649e-06	1.98138e-05	9.44672e-06	1.6802e-05	3.87671e-06	1.45245e-05	6.56001e-06	6.88836e-06	1.18778e-05	8.74604e-06	1.94155e-05	1.50444e-06	2.91117e-05	8.59676e-06	1.72959e-05	8.07883e-06	1.84356e-05	8.08512e-06	1.34303e-05	6.74277e-06	6.04785e-06	2.25413e-05	0.000131727	7.72301e-05	5.82067e-05	2.32924e-05	2.84406e-05	8.71527e-05	4.86441e-05	6.18868e-05	8.56369e-05	0.000197377	8.70913e-05	0.000113804	0.000158186	0.000293106	2.14045e-05	5.46278e-05	4.4688e-05
P06732	KCRM_HUMAN		1.55783e-05	3.44387e-05	1.28026e-05	2.47921e-05		1.54882e-05	2.00177e-05			8.71761e-06	1.98413e-05	1.19416e-06		1.14247e-06	2.03341e-05			1.30534e-05	1.33621e-05	4.81713e-05	1.71487e-05		1.96235e-05	2.15538e-05	7.78767e-07			4.05552e-05	5.22244e-05	1.60184e-05	0.00038796	1.29126e-05	0.000223243	0.000465044		0.000218525	0.000105853	3.20516e-05	0.000112193	0.000441003	0.000107284	0.00018641	0.000133183	0.000197526	6.3064e-05	3.57767e-05	3.16549e-05
A8TX70	CO6A5_HUMAN	8.63577e-06	1.78218e-05		1.06492e-05	5.7926e-05	1.96575e-06		5.20995e-05			2.26154e-06	2.31404e-07	1.62405e-05		2.01073e-05	1.4508e-05	4.14391e-05	6.57795e-06	3.97765e-05	1.99293e-05		1.21826e-05	3.36166e-07	2.20507e-05	2.26034e-05	1.74556e-05	4.94002e-06	7.7189e-06	2.02983e-06	7.95921e-06	4.86038e-05	0.000138069	2.21967e-05	9.84789e-05	0.000312283	5.90306e-05	3.67653e-05	9.32329e-05	1.49664e-05	0.000186289	4.19579e-05	4.43357e-05	0.000221436	3.37595e-05	0.000235701	7.66026e-05	0.000378767	7.90754e-06
P47736	RPGP1_HUMAN	8.66873e-06	1.74739e-05	7.98424e-06	5.82197e-06	1.39633e-05	7.61004e-06		4.87184e-06	4.03004e-06	2.33066e-06	1.78094e-06	2.6177e-06	5.13195e-07	6.19942e-06	5.49252e-06	3.68166e-06	8.81817e-06	5.95365e-06	8.61191e-06	5.82752e-06		1.05508e-05	1.1044e-06	7.19345e-06	1.2172e-05	1.11104e-05	6.44073e-06	4.66056e-06	5.96175e-06		2.20123e-05	5.01757e-05	3.02122e-05	2.76652e-05	4.57405e-05	1.0022e-05	5.22454e-05	3.61796e-05	3.4168e-05	5.16183e-05	9.08239e-05	9.40858e-05	2.48917e-05	7.20751e-05	9.82637e-05	2.37859e-05	2.82397e-05	2.13654e-05
P15104	GLNA_HUMAN	6.33109e-05	0.000119438	0.000227473	7.07869e-05	0.000134237	8.21644e-05	6.90781e-05	8.91333e-05	5.67864e-05	8.53312e-05	6.41257e-05	5.02787e-05	3.5426e-05	2.04566e-05	0.000115273	0.000121141	0.000171953	7.39362e-05	0.000111754	5.47524e-05	8.50177e-05	0.00016888	0.000130087	0.000171743	0.000113558	0.000167069	4.70992e-05	4.10758e-05	0.00011339	6.29278e-05	0.000566493	0.000976325	0.00119628	0.000391183	0.000515937	0.000271431	0.000454368	0.000463357	0.000280569	0.000558665	0.00137815	0.000554487	0.000366428	0.000401364	0.00150126	0.000325883	0.000771576	0.000249624
Q9UBU3	GHRL_HUMAN	2.17296e-06	1.29333e-05	6.20064e-05	1.19768e-05	0.000110238	3.07e-05	1.45171e-06	1.21435e-06		1.25032e-05	8.45631e-07			9.12327e-07	3.68322e-06				5.36236e-06	9.40983e-06	6.67413e-06	1.04723e-05	3.23749e-06	6.14319e-05	3.47848e-05	4.16644e-06	1.32461e-05	1.01585e-05	1.86834e-06	1.13116e-05	1.80038e-05	8.81568e-05	0.000181655	0.000217542	0.000212251	0.000153473	0.000114841	0.000327054	1.52792e-05	5.92517e-05	4.18708e-05	7.49157e-05	2.85941e-05	3.73872e-05	5.48842e-05	1.3009e-05	1.24256e-05	2.57717e-05
P15090	FABP4_HUMAN	1.49958e-05	1.27938e-05	2.95348e-05	1.23454e-05	2.38861e-05	1.88246e-05	1.97054e-05	1.41269e-06	1.08514e-05	2.32158e-05	1.2581e-05	2.22149e-06	1.23384e-05	9.07703e-06	7.95154e-06	1.94239e-05	9.79299e-06	3.72829e-06	2.22247e-05	1.97064e-05	6.04421e-06	1.0272e-05	5.02124e-06		1.00866e-05	5.989e-06	7.90951e-06	8.48246e-06	1.46699e-05		6.72828e-05	5.47576e-05	0.000126549	5.37321e-05	6.04751e-05	9.79738e-05	0.00011008	0.000121125	0.000134585	0.000120732	6.85946e-05	4.48454e-05	9.22952e-05	5.50867e-05	5.44201e-05	2.61471e-05	0.000168524	3.92083e-05
Q96DC8	ECHD3_HUMAN		2.90997e-05	3.10958e-05	4.28271e-05	3.13451e-05	3.43675e-06	2.67904e-05	0.000119555	1.35117e-05				1.00579e-05	2.51173e-06	2.32856e-05	4.32182e-06	3.11603e-06	5.97786e-06	3.98023e-05	1.09049e-05	2.31078e-05	3.14239e-05	3.31643e-05	4.69847e-05	3.70341e-05	1.27826e-06	2.40179e-06	3.47252e-05		1.37205e-05	9.98282e-05	0.000276206	0.000134864	9.52574e-05	0.000188332	3.92458e-05	0.000104077	0.000274449	0.000118412	0.000128797	9.87302e-05	0.000147308	0.000148322	0.000326634	0.000318955	5.16034e-05	9.17329e-05	8.25278e-05
Q9UHQ9	NB5R1_HUMAN	3.43291e-05	8.3793e-05	0.000146212	9.56302e-05	0.000166626	6.2824e-05	6.50615e-05	4.29322e-05	1.73488e-05	8.35758e-05	3.90717e-05	6.5964e-05	5.47722e-05	7.8372e-05	8.31275e-05	6.84416e-05	0.000100485	8.93578e-05	0.000143718	5.98926e-05	4.6174e-05	0.000158219	8.48353e-05	0.000173909	0.000116615	8.26946e-05	8.71156e-05	0.000102708	0.000111741	9.92184e-05	0.000219584	0.000863555	0.000600537	0.000408325	0.000747894	0.000218463	0.000534979	0.000265419	0.000179523	0.00041389	0.000537787	0.000890999	0.000456918	0.000722586	0.000839078	0.000249647	0.000600912	0.000356236
Q13825	AUHM_HUMAN	8.22396e-06	1.89161e-05	1.78987e-05	2.1579e-05	2.96954e-05	2.92785e-05	1.29507e-05	6.42129e-06	1.23181e-05	2.79533e-05	1.32497e-05	1.4008e-05	1.43084e-05	9.45459e-06	1.7754e-05	1.33711e-05	2.17827e-05	2.2211e-05	1.03704e-05	1.84871e-05	1.56484e-05	2.54002e-05	1.75604e-05	2.06512e-05	2.62499e-05	2.05888e-05	1.17659e-05	2.22866e-05	8.74491e-06	1.57646e-05	3.43688e-05	0.000102684	6.92187e-05	6.19527e-05	0.000106057	3.43035e-05	0.000134789	5.61772e-05	5.33436e-05	0.00010418	0.000165593	0.000145741	8.49426e-05	0.000167916	0.000209309	5.06202e-05	9.71663e-05	7.96282e-05
P55087	AQP4_HUMAN		4.65247e-06	4.01543e-06		4.20948e-06										2.33577e-05			1.1335e-05						8.16086e-06	1.98155e-06	6.33119e-06					6.7246e-06	4.56491e-05	6.80276e-05	4.88185e-06	9.6254e-05	5.68094e-06	9.51587e-05	3.60848e-05	4.81667e-05	0.000103118	4.28227e-05	1.19122e-05	2.42834e-05	6.12213e-05	0.0001501	1.04934e-05	7.71752e-05	2.71291e-05
P11182	ODB2_HUMAN	9.23407e-05	6.16998e-05	0.000110492	7.48684e-05	5.34643e-05	5.79285e-05	5.55497e-05	5.87795e-05	3.80786e-05	7.80493e-05	5.37345e-05	3.83524e-05	5.7671e-05	8.93831e-05	7.18556e-05	5.11238e-05	7.3938e-05	6.27318e-05	7.00729e-05	4.67262e-05	7.41263e-05	7.98353e-05	3.58918e-05	9.6049e-05	8.88794e-05	7.64561e-05	6.64929e-05	0.000110531	7.04307e-05	6.22591e-05	0.00030277	0.000381729	0.000453081	0.000368326	0.000277706	0.000128915	0.00041489	0.000323406	0.000210005	0.000475503	0.000502511	0.00042284	0.00041399	0.000808819	0.000865176	0.000140642	0.000348553	0.000244337
P48735	IDHP_HUMAN	0.000913518	0.00150762	0.00295774	0.00137097	0.00220547	0.0029733	0.00135147	0.0028536	0.00154617	0.0015169	0.000743693	0.000893756	0.0010855	0.000915782	0.0020292	0.00158843	0.00141275	0.00104626	0.000868341	0.00143632	0.00218903	0.00178271	0.00135716	0.00282709	0.00162296	0.00130033	0.00106243	0.00141747	0.00134787	0.00232211	0.00511836	0.0120761	0.0108691	0.00449649	0.0102708	0.00331309	0.00881353	0.00787443	0.00676775	0.00831146	0.0126493	0.00937638	0.00893569	0.014365	0.0178537	0.00423429	0.00862309	0.00456561
Q13087	PDIA2_HUMAN	0.00018684	0.000127085	9.18968e-05	0.000229712	0.000621745	6.668e-05	8.92232e-05	1.33232e-05	4.39766e-05	0.000191528	5.11784e-05	1.04859e-05	3.11195e-05	2.91161e-05	3.19872e-06	0.000130212	0.000109584	0.000161847	0.000129568	1.96337e-05	6.30642e-06	0.000271302	5.46483e-05	0.000134662	0.000543751	0.000172917	7.09808e-05	2.01971e-05	8.40563e-05	1.65826e-05	0.000332638	0.00121198	0.000280347	0.00119353	0.0015503	0.000244936	0.000920907	0.000541013	0.000759079	0.000806538	0.00065576	0.000335345	0.000533787	0.000769235	3.81375e-05	0.000626468	0.000456392	0.000281766
P21953	ODBB_HUMAN	1.36154e-05	1.68869e-05	4.68483e-05	1.27883e-05	1.67763e-05	8.13263e-06	6.74563e-06	3.29112e-06	3.8161e-06	2.8157e-05	1.19661e-05	1.42859e-05	1.01995e-05	1.39012e-05	1.71265e-05	1.9397e-05	1.4837e-05	1.28677e-05	1.87304e-05	1.05931e-05	2.71503e-05	2.7977e-05	1.56002e-05	3.95543e-05	1.40264e-05	2.70695e-05	1.13111e-05	2.62901e-05	1.25707e-05	2.82717e-05	8.64271e-05	0.000110469	0.000218787	1.92433e-05	5.85497e-05	1.34197e-05	8.03765e-05	2.43122e-05	5.68986e-05	0.000114943	0.000240203	0.000152137	4.46936e-05	0.000174273	0.000153864	4.88239e-05	4.59422e-05	4.96566e-05
Q02252	MMSA_HUMAN	0.000253447	0.00022354	0.000372232	0.000343161	0.000429476	0.000118891	9.75274e-05	0.000166566	0.000121183	0.000327547	8.375e-05	0.000109197	0.000166022	0.000138179	0.000168501	0.000212312	0.00022941	0.000136763	0.000341743	0.000208225	0.000368771	0.000374305	0.00016597	0.000289699	0.000345978	0.000274063	0.000231731	0.000164519	0.000270738	0.000184256	0.000978158	0.00150615	0.00146775	0.000994809	0.00153516	0.000558304	0.00111209	0.00153628	0.000808226	0.00129427	0.00151469	0.00152474	0.000883546	0.00216144	0.00164976	0.000673342	0.00110801	0.000509858
Q16790	CAH9_HUMAN	1.21759e-05	4.57689e-05	0.000160607	6.3899e-05	0.000130476	3.67048e-05	8.79336e-05	3.95651e-06	1.51497e-05	8.49026e-05	2.46482e-05	1.72909e-05	2.99922e-05	8.29255e-06	4.51009e-05	2.73955e-05	5.98745e-05	7.25541e-05	3.55098e-05	8.49845e-05	3.47705e-06	0.0001446	5.52094e-05	0.000216307	0.00038106	0.000120896	9.23841e-05	5.60287e-05	5.76472e-05	6.21204e-05	0.000265347	0.000373333	0.000395776	0.000296444	0.000388993	0.000197197	0.000305596	0.00023858	0.000337852	0.000497881	0.000432294	0.000409678	0.000431853	0.000477338	0.000402462	0.000189572	0.000456269	0.000239067
P20142	PEPC_HUMAN	5.28351e-05	0.000569267	0.00087507	0.000809463	0.000941932	8.5831e-05	0.000158692	1.37088e-05	7.33938e-05	0.0011923	0.000171029	1.50245e-05	0.000212067	6.25464e-05	0.000327182	0.000692518	0.000681384	0.000739894	0.000870314	7.30613e-05	0.000246736	0.000758985	0.000205276	0.000618619	0.000504547	0.000896208	0.000372212	0.000168168	0.00148628	0.000195341	0.00148175	0.00293877	0.00273538	0.003503	0.00241548	0.00179509	0.00166395	0.000673007	0.00226366	0.00234451	0.0038319	0.000799092	0.00207273	0.00295542	0.00270196	0.00261389	0.00163404	0.0013232
Q16890	TPD53_HUMAN		5.63799e-06	5.22961e-06	6.4209e-06	5.93574e-06	5.55915e-06	1.61825e-05	2.10242e-06	1.34216e-06			4.00649e-06	7.41428e-06	1.43388e-05	8.79375e-06		3.48417e-06	1.9256e-06		9.10147e-06		4.68604e-06			2.51766e-06	8.00303e-06		1.12351e-05	1.29566e-06	3.81925e-06	1.49363e-05	2.2612e-05	2.76946e-05	2.30514e-05	2.3277e-05	2.05666e-05	1.91997e-05	3.6142e-05	3.12015e-05	3.26693e-05	4.10302e-05	3.9649e-05	3.43141e-05	5.52022e-05	8.24154e-05	1.48839e-05	1.80566e-05	1.47094e-05
P12694	ODBA_HUMAN	3.99282e-05	5.77309e-05	7.77308e-05	5.55493e-05	7.45444e-05	5.97094e-05	3.46081e-05	2.07957e-05	5.11719e-05	6.67157e-05	2.51716e-05	5.13449e-05	3.05341e-05	6.1083e-05	6.3733e-05	3.87979e-05	4.11151e-05	4.87827e-05	3.42486e-05	3.64877e-05	4.00762e-05	6.53589e-05	2.68308e-05	7.29465e-05	6.77641e-05	4.49463e-05	3.35087e-05	4.56343e-05	3.10637e-05	3.55179e-05	0.000141358	0.000385726	0.00026768	0.000200969	0.000293087	0.000122668	0.000129693	0.00011539	0.000172257	0.000220621	0.00032643	0.000309984	0.000184446	0.00050329	0.000463976	0.000107923	0.00014737	0.000152781
P00813	ADA_HUMAN	6.46249e-05	4.55405e-05	0.000140786	0.000103141	0.000134003	8.40742e-05	6.86743e-05	7.98879e-05	0.000126561	7.17115e-05	4.9849e-05	5.17278e-05	4.64213e-05	7.48386e-05	4.5326e-05	4.37121e-05	6.21445e-05	8.20634e-05	2.99447e-05	5.35464e-05	5.73385e-05	5.80731e-05	5.80014e-05	9.45756e-05	9.13341e-05	5.65339e-05	7.75265e-05	2.87208e-05	3.13552e-05	3.77567e-05	0.000201158	0.000230302	0.000315793	0.000424529	0.000501971	0.000274859	0.000243671	0.000407319	0.000672542	0.000321833	0.00035551	0.000431361	0.000215614	0.000761467	0.000376289	9.37524e-05	0.000295858	0.000262616
O75521	ECI2_HUMAN	4.4608e-05	6.28948e-05	0.000109114	4.04605e-05	6.83671e-05	2.93023e-05	3.96629e-05	9.07808e-05	3.12841e-05	5.49943e-05	2.84808e-05	5.90619e-05	5.4374e-05	8.08201e-05	4.49294e-05	5.19257e-05	7.04955e-05	5.00106e-05	6.26719e-05	4.79113e-05	7.82165e-05	9.96406e-05	5.5038e-05	7.94431e-05	4.26072e-05	5.61386e-05	3.41499e-05	4.66709e-05	4.90903e-05	3.70261e-05	0.000162613	0.000308778	0.000321516	8.54882e-05	0.000319958	7.47788e-05	0.000198964	0.000107123	0.00016241	0.000221655	0.000320099	0.00040988	0.000268833	0.000434176	0.000619749	0.00015202	0.000227923	0.000124597
O95154	ARK73_HUMAN	0.000313651	0.000569703	0.000621557	0.000358222	0.000724075	0.000141846	0.000322699	0.000107799	0.000201064	0.000502067	0.000196211	0.000204813	0.00023232	0.000313602	0.000320553	0.000103535	0.000372353	0.00042187	0.000577817	0.000275737	0.000402845	0.000761875	0.000186876	0.000861022	0.00122844	0.000820646	0.000264765	0.000236685	0.000346445	0.000276724	0.00167135	0.00206352	0.00259444	0.00176911	0.00225485	0.00108646	0.00260691	0.00165265	0.00130452	0.00214813	0.00261339	0.00129918	0.00174794	0.00309016	0.00277848	0.000453802	0.0017364	0.00147376
P55809	SCOT1_HUMAN	0.000162953	0.000155789	0.000158056	7.82791e-05	0.000163885	0.000365122	2.90348e-05	5.51218e-05	8.6478e-05	0.000173204	4.17803e-05	0.000100306	0.000109728	0.000162396	0.000153522	0.000115686	0.000129756	0.000105801	0.000171269	0.00016188	5.76082e-05	0.000145621	9.04775e-05	0.000105466	0.00014536	0.000102234	6.83225e-05	0.000107307	6.43428e-05	0.000127802	0.000224589	0.000546259	0.000610874	0.000209267	0.000702244	0.000243605	0.000415486	0.000290845	0.000366888	0.000470116	0.00078033	0.000700388	0.000406912	0.001042	0.00109453	0.000401188	0.000502058	0.000229239
P05413	FABPH_HUMAN	1.3633e-05	2.88843e-05	7.27879e-05	1.13804e-05	2.81483e-05	2.37947e-06	5.028e-05	1.72052e-05	2.91597e-05	7.39772e-06	1.2199e-05	1.86784e-05	1.89795e-05	1.05611e-05	1.03348e-05	1.81999e-05	0.000104985	6.23833e-06	9.84905e-06	3.68665e-05	3.75053e-06	2.60779e-05	1.10611e-05	5.29114e-05	1.42081e-05	6.71909e-06	2.88713e-05	1.3081e-05	1.92358e-05	2.41389e-05	2.7494e-05	0.000296716	0.000160187	6.79566e-05	0.000147617	1.78836e-05	7.38982e-05	6.31488e-05	0.000201269	4.4677e-05	0.000114497	0.000110517	6.02157e-05	8.05535e-05	4.37061e-05	4.68283e-05	9.30226e-05	4.4251e-05
Q86WU2	LDHD_HUMAN	1.21014e-05	2.27237e-05	3.5915e-05	1.5584e-05	2.53825e-05		1.03174e-05	2.21185e-06	1.18881e-05	4.72787e-05		9.42497e-06	2.53092e-05	1.93803e-05	2.33836e-05	2.64398e-05	3.62187e-05	1.74552e-05	3.9522e-05	1.63249e-05	1.65453e-05	5.15556e-05	2.26042e-05	4.04168e-05	3.87039e-05	1.94535e-05	1.81768e-05	1.66401e-05	2.54875e-05	1.24038e-05	5.19918e-05	9.11433e-05	0.000131602	3.88836e-05	7.55397e-05	2.98813e-05	0.000129205	5.57069e-05	5.33336e-05	0.000111937	0.000106387	0.000145178	0.000101536	0.000251407	0.000132611	9.2732e-05	0.000133706	4.86544e-05
O15382	BCAT2_HUMAN	0.000125001	4.76703e-05	0.000172907	0.000142026	0.000274184	0.000130314	0.000127794	0.000137499	7.42241e-05	0.00014375	0.000131865	0.000103462	7.30141e-05	0.000131689	0.000114316	0.00011507	0.000142257	9.94637e-05	0.000109215	5.50917e-05	0.000123455	0.000122585	5.88464e-05	0.000202034	0.000118402	8.81796e-05	5.27706e-05	5.97507e-05	0.000119259	0.000111886	0.000355093	0.000288478	0.000561922	0.000416192	0.000765521	0.000232157	0.000517535	0.000519556	0.000317359	0.000611435	0.000871661	0.000702341	0.000464229	0.00099657	0.000736021	0.000277787	0.000571296	0.000328258
P24752	THIL_HUMAN	0.000480397	0.000553744	0.000682839	0.000498954	0.000565657	0.000666478	0.000359778	0.000414651	0.000320029	0.000401085	0.000199424	0.000375191	0.000255988	0.000633896	0.000395748	0.000434069	0.000370429	0.000531392	0.000605642	0.000318425	0.000541804	0.000425821	0.000383252	0.000580132	0.00052351	0.000447404	0.000391801	0.00042398	0.000362141	0.000435145	0.00123148	0.00259588	0.00256751	0.00108662	0.00210208	0.000636404	0.00142871	0.00165456	0.00134885	0.00111766	0.00206207	0.00229728	0.00120923	0.00394728	0.00386127	0.00128198	0.00166218	0.00139236
P03928	ATP8_HUMAN	3.34689e-05	4.31993e-05	9.39776e-05	4.56905e-05	3.70672e-05	2.75935e-05	1.31812e-05	8.03328e-06	1.62e-05	1.35289e-05	4.98924e-05	2.22189e-05	4.29357e-05	2.87e-05	4.5105e-05	3.49658e-05	3.6243e-05	3.15903e-05	2.85362e-05	5.16246e-05	1.58359e-05	6.48139e-05	1.74826e-05	1.32155e-05	8.87846e-05	1.61292e-05	4.51936e-05	5.79101e-05	2.95921e-06	3.53693e-05	7.70631e-05	0.000182471	0.000203259	4.68558e-05	0.00010368	0.000130645	0.000112565	0.000121581	0.00013161	3.63917e-05	9.56782e-05	6.09977e-05	0.000251203	0.000117343	0.000441813	9.63219e-05	0.000109686	4.86521e-05
Q9Y5U8	MPC1_HUMAN	2.55592e-06	8.37047e-06		6.31333e-06	1.19441e-05	2.8301e-05	1.67368e-05	8.79187e-06		1.50955e-05		6.94381e-06	3.11013e-05	1.02138e-05	2.21802e-05	1.91672e-05	5.40041e-05	3.65163e-06	2.2253e-05	1.36767e-05	1.43247e-06	5.31809e-05		6.24124e-06		1.4816e-05					2.09131e-05	3.32702e-05	3.7342e-05	3.42737e-05	5.73745e-05	3.4553e-05	6.87194e-05	3.91817e-05	8.14105e-06		8.86959e-05	3.41432e-05	0.000105222	4.70431e-05	0.000206688	5.86716e-05	0.000146023	2.87289e-05
Q99798	ACON_HUMAN	0.000623491	0.00133083	0.00154171	0.000920264	0.00146784	0.000877328	0.00059976	0.000690651	0.00116111	0.00100717	0.000290832	0.000802493	0.0010515	0.000533578	0.00103066	0.00105366	0.00103952	0.00103043	0.00113867	0.000833393	0.00158949	0.00185819	0.000826784	0.00185108	0.00134957	0.00116926	0.000794828	0.000752627	0.000844815	0.00105127	0.00215017	0.00477691	0.00443155	0.00178358	0.00520999	0.00182716	0.00422034	0.00221522	0.00299334	0.00310677	0.00453339	0.00481271	0.00450643	0.00721046	0.00906458	0.00262542	0.00339303	0.0031566
Q13423	NNTM_HUMAN	0.000119754	0.000474637	0.000593286	0.000387899	0.000561038	0.00135657	0.000205306	0.000268324	0.000259252	0.000584541	0.000125566	0.00023815	0.000349774	0.000362428	0.000541583	0.000402242	0.000434013	0.000418232	0.000528943	0.000486665	0.000504042	0.000530856	0.000476709	0.00079506	0.000716582	0.000456257	0.000365776	0.000431693	0.000289081	0.000627841	0.00072622	0.00229649	0.00178382	0.00128797	0.0020863	0.000974327	0.00194831	0.0014347	0.00120046	0.00139925	0.00211107	0.00215237	0.00193989	0.00234831	0.00370643	0.0010795	0.0016687	0.00120139
O00483	NDUA4_HUMAN	0.000105124	0.000156642	0.000206436	9.37065e-05	7.59352e-05	6.25863e-05	0.000108554	6.24713e-05	5.43694e-05	0.000133355	0.000102499	6.53268e-05	0.000100684	0.000102486	6.80031e-05	0.000183112	0.000110408	0.000178538	9.4401e-05	0.000100816	0.000190097	0.000217826	7.17292e-05	0.000167543	0.000156067	0.000159348	0.000105407	0.000162703	9.14114e-05	0.000122319	0.000289823	0.000635644	0.000502595	0.000208284	0.000445252	6.21169e-05	0.000480655	4.70599e-05	0.000299211	0.000481571	0.000686386	0.000303416	0.00060285	0.00079847	0.000583516	0.000537611	0.000352658	0.000529726
O95563	MPC2_HUMAN	3.6086e-05	2.73349e-05	0.000103864	8.88182e-05	8.5351e-05	9.78382e-05	0.000174786	0.000175058	7.65335e-05	7.20585e-05	2.36101e-05	7.9995e-05	4.66968e-05	3.05252e-05	4.56818e-05	4.15089e-05	2.79244e-05	5.04636e-05	3.20752e-05	1.11113e-05	0.000102082	7.47658e-05	2.22424e-05	5.61885e-05	0.000119544	8.3584e-05	1.3109e-05	5.23721e-05	7.51425e-05	7.51072e-05	0.000132218	0.000203182	0.000324067	0.000256724	0.000244802	0.000105972	0.000390891	0.000366051	0.000223932	0.000222802	0.000316388	0.000327534	0.000255652	0.000289202	0.000482873	0.000162343	0.000152703	0.000124121
P05166	PCCB_HUMAN	4.83242e-05	0.000117972	0.000137714	8.36546e-05	0.000174641	0.000126583	3.48771e-05	3.74567e-05	5.19316e-05	0.000116138	2.89726e-05	5.63139e-05	8.11883e-05	6.94881e-05	0.000110903	0.000118475	8.06062e-05	0.000100444	0.000148811	6.15959e-05	5.90866e-05	0.00014173	4.3758e-05	0.000140052	6.89888e-05	9.17209e-05	5.89184e-05	4.60179e-05	8.63672e-05	0.000107141	0.000183737	0.000426484	0.000396937	0.000404488	0.000342751	0.000214732	0.000313094	0.000229461	0.000196848	0.000361698	0.000460594	0.000364611	0.000456746	0.000471473	0.000624501	0.000213492	0.000337876	0.000270103
Q7Z4W1	DCXR_HUMAN	0.000101408	0.000137375	0.000152103	0.000210611	0.000271631	0.000181348	0.000131005	0.000239784	8.9222e-05	0.000146745	9.38862e-05	0.00010329	6.88681e-05	0.000249835	0.000104659	0.000146725	0.000156964	0.000114283	0.000234653	0.000117531	9.88111e-05	0.000405136	0.000182853	0.000290957	0.000264791	0.000137791	0.000211295	7.51566e-05	6.97386e-05	0.000123223	0.00025064	0.000653341	0.000596866	0.000614613	0.000714673	0.000282634	0.000502734	0.000917416	0.000443737	0.000556009	0.000595509	0.000434785	0.000507534	0.000995551	0.000713153	0.000345971	0.000522336	0.000294711
Q7Z3D6	GLUCM_HUMAN	8.09889e-05	5.95511e-05	0.000137336	7.15209e-05	2.18796e-05	3.00799e-05	6.82575e-05	4.38802e-05	5.36792e-05	6.02707e-05	4.36749e-05	1.95668e-05	7.92394e-05	2.03266e-05	8.36629e-05	7.36111e-05	4.20426e-05	4.509e-05	8.81353e-05	2.07324e-05	5.67137e-05	0.000101259	5.48457e-05	0.000109535	6.05685e-05	9.53364e-05	6.86089e-05	5.61879e-05	6.52094e-05	1.35447e-05	0.000166095	0.000254884	0.000376	0.000231916	7.32978e-05	9.40439e-05	0.000343299	0.000188604	0.000170346	0.000191017	0.000264353	0.000185133	0.000347631	0.000186775	0.000507634	0.000125769	0.000111083	0.000177471
Q86YB7	ECHD2_HUMAN	2.11417e-06	5.81642e-06	4.68527e-06	3.45597e-06	6.36364e-06		6.61472e-06		5.72866e-06	3.54541e-06	1.14545e-05	4.37105e-06	1.03664e-05	4.04454e-06	9.8447e-06	6.65269e-06	1.03407e-05	4.59577e-06	8.48923e-06	4.44303e-06	2.98014e-06	1.16107e-05	3.16273e-06	8.53314e-06	5.47452e-06	1.97714e-05	2.97912e-06	1.81088e-06	3.30121e-06	4.92006e-06	7.16056e-06	2.05847e-05	1.56647e-05	1.01711e-05	1.78709e-05	1.13839e-05	2.56958e-05	1.05513e-05	1.81128e-05	1.4927e-05	4.79345e-05	4.86013e-05	2.36333e-05	5.40179e-05	5.70151e-05	1.28825e-05	1.81588e-05	1.39377e-05
P05165	PCCA_HUMAN	5.61043e-05	0.000132665	0.000140435	0.000115044	0.000216157	0.000109845	0.000109635	8.34694e-05	6.61219e-05	0.000178087	4.538e-05	0.000105398	7.72274e-05	0.000109025	0.000110713	0.000112206	0.000187555	8.34633e-05	0.000132081	5.68903e-05	6.51673e-05	0.000166533	7.52967e-05	0.000200687	0.0001297	0.000133447	0.000101327	8.74324e-05	9.7434e-05	0.000130643	0.000229895	0.000555108	0.000422031	0.000264567	0.000506264	0.000230142	0.000503684	0.000358809	0.000362456	0.000517226	0.00050629	0.00052933	0.000412074	0.000635583	0.00072429	0.000209055	0.000512399	0.000257746
Q9H8H3	MET7A_HUMAN	5.53909e-05	0.000174527	0.000184114	0.000129462	0.000157596	8.20919e-05	9.4108e-05	5.82223e-05	4.58247e-05	0.00025878	4.39093e-05	7.64199e-05	0.000174561	4.0168e-05	9.20623e-05	0.000130723	0.000256241	0.000234242	0.000198951	0.000128534	0.000172541	0.000205053	0.000113046	0.000262528	0.000150048	0.000223282	0.000156703	0.000121444	0.00017646	0.0001359	0.000299072	0.000717759	0.000430196	0.000314525	0.000738538	0.000297332	0.00052523	0.000321958	0.000216524	0.000706308	0.000579545	0.000625827	0.000593864	0.000638119	0.000903562	0.000329098	0.000442333	0.000383849
P30038	AL4A1_HUMAN	0.000235913	8.85849e-05	0.000144342	0.000113082	0.000121517	0.000272369	9.85434e-05	7.2801e-05	7.06498e-05	7.78095e-05	8.95838e-05	9.66025e-05	6.46731e-05	8.1443e-05	4.64396e-05	3.18275e-05	8.43038e-05	5.91171e-05	9.17614e-05	4.82436e-05	0.000103352	0.000133758	4.54747e-05	6.72469e-05	0.000169723	5.4755e-05	4.15242e-05	4.81768e-05	0.000153471	5.64889e-05	0.000432646	0.000352859	0.000505254	0.000253897	0.000370064	0.000153128	0.000400799	0.000184528	0.00027108	0.000268309	0.00039792	0.000366184	0.000485326	0.000584065	0.000507374	0.000106114	0.000249575	0.000309826
Q969Z3	MARC2_HUMAN	1.86221e-05	5.9869e-05	2.77051e-05	2.52457e-05	3.45861e-05	4.54459e-06	1.62333e-05	1.78054e-05	6.11457e-06	3.75912e-05	9.55282e-06	4.37687e-06	3.81952e-05	4.10221e-05	3.09431e-05	6.98429e-05	5.48708e-05	4.00164e-05	2.81313e-05	2.77875e-05	6.4703e-05	1.49275e-05	1.66059e-05	3.70846e-05	3.55315e-05	2.31987e-05	7.94144e-06	4.96133e-05	1.99247e-05	4.26799e-05	7.17158e-05	0.000219378	9.76387e-05	0.000124394	0.000143061	3.04149e-05	0.000120584	5.95942e-05	1.36889e-05	0.000129802	4.89652e-05	5.85529e-05	0.000134777	0.000157515	0.000231576	0.000151802	0.000182909	0.000112817
Q9NNW7	TRXR2_HUMAN	5.06993e-05	3.68486e-05	0.000150247	5.23031e-05	7.58388e-05	9.64722e-05	4.25547e-05	5.63163e-05	6.30379e-05	5.52086e-05	8.31737e-05	4.29845e-05	1.07751e-05	2.33334e-05	3.16968e-05	5.02857e-05	6.64476e-05	2.85043e-05	8.18466e-05	3.18099e-05	6.00665e-05	6.43049e-05	4.33911e-05	7.24641e-05	6.92101e-05	4.12196e-05	5.68201e-05	7.89724e-05	4.13265e-05	6.12413e-05	0.000214743	0.000177957	0.000409334	0.000151813	0.000190849	0.000133421	0.000193442	0.000196454	0.000154767	0.000138635	0.000376897	0.000258046	6.84587e-05	0.000272716	0.000298206	0.000131078	0.00028608	8.05516e-05
Q16134	ETFD_HUMAN	9.81249e-05	7.88658e-05	0.000135642	5.04332e-05	8.73915e-05	3.58506e-05	0.000126289	8.72814e-05	0.000125257	6.96448e-05	0.000115153	5.96654e-05	7.81037e-05	4.55756e-05	3.81985e-05	3.37948e-05	6.6073e-05	4.90172e-05	0.000104725	6.76005e-05	9.24299e-05	0.000185563	0.000140612	0.000133634	9.53204e-05	8.86078e-05	4.61895e-05	9.49824e-05	4.62507e-05	7.53846e-05	0.000266576	0.000286393	0.000417087	0.000123963	0.000253842	6.94428e-05	0.000344567	0.000228782	0.000225631	0.000236153	0.000546132	0.000314346	0.000259235	0.000363388	0.000411297	9.99331e-05	0.00023349	0.000154146
O76070	SYUG_HUMAN	1.36935e-06	2.65407e-06			9.44825e-06		1.38794e-06	3.00231e-06	3.73618e-06	4.79451e-06		1.24729e-06	1.04302e-05	6.23587e-06	3.62686e-06	1.10622e-05	1.88232e-05	2.53638e-06	6.24088e-06	6.01203e-06		9.00729e-06	2.47896e-06		5.07813e-06	4.58399e-06		3.3472e-06			2.74348e-05	1.14825e-05	2.51747e-05	1.50798e-05	1.75789e-05	2.85684e-05	3.01215e-05	3.95715e-05	2.93896e-05	1.82212e-05	2.25019e-05	1.49491e-05	1.10694e-05	1.94683e-05	1.00205e-05	2.21929e-05	1.7861e-05	6.55011e-06
Q6UWY5	OLFL1_HUMAN	3.14058e-06	9.98464e-06	8.25904e-06	1.25333e-05	1.60515e-05	1.37168e-05	1.04705e-05	6.49485e-06	6.90864e-06	9.37153e-06	5.11981e-06	9.22124e-07	9.0358e-05	2.73263e-06	1.95306e-06	9.10593e-05	2.34452e-05	7.72911e-06	1.92148e-05	4.51576e-05	1.14807e-06	6.69054e-06	1.38626e-06	2.59329e-06	9.76368e-06	1.72365e-05	7.48986e-06	4.22552e-06	3.6315e-06	6.43939e-06	3.49117e-05	1.75639e-05	2.78845e-05	7.83166e-05	3.89427e-05	7.34403e-05	6.84468e-05	9.28234e-05	2.6101e-05	4.97881e-05	3.54246e-05	1.40699e-05	0.00010468	1.45425e-05	2.99038e-05	4.67194e-05	0.000149195	2.94187e-05
P01591	IGJ_HUMAN	0.000220611	0.000180808	0.000327833	0.000215778	4.71692e-05		3.28144e-05	0.000305742	3.66904e-05	0.000629089	2.39551e-05	5.16941e-05	0.000576142	3.85577e-05	0.000105685	0.000416671	0.00057236	0.000830912	0.000279091	8.97064e-05	0.000258232	9.92729e-05	0.000283489	0.000463697	4.21766e-05	5.37955e-05	6.05428e-05	0.000154582	0.000529164	0.000268056	0.000512121	0.000237861	0.00142524	0.000984154	0.000526061	0.000258862	0.00173374	0.000434462	0.000887826	0.00131172	0.000353913	0.00132419	0.00096531	0.000422582	0.000291895	0.00199672	0.000319871	0.00204373
P17174	AATC_HUMAN	0.000314107	0.000263989	0.000286033	0.000271479	0.000312436	0.000318979	0.000519141	0.000560017	0.000340178	0.000268031	0.000514491	0.000626953	0.000206417	0.000512171	0.000310887	0.000280759	0.000281168	0.00022739	0.000209724	0.000161557	0.000408922	0.000325655	0.00045927	0.000244086	0.000284768	0.000335423	0.000212839	0.000300969	0.000155904	0.000169202	0.000811002	0.000878829	0.00124909	0.000966156	0.000728097	0.000721517	0.00144709	0.000638301	0.000890119	0.0010683	0.00231759	0.0012248	0.000815375	0.00203999	0.00300775	0.000833413	0.00142959	0.000701827
Q86YB8	ERO1B_HUMAN		4.44708e-06	1.70334e-05	1.99433e-06	1.30232e-05	2.17591e-06	2.15552e-05	4.65879e-05	8.76716e-06	1.08386e-05	2.84706e-06	1.32388e-06	5.05764e-06	6.40914e-06	5.80517e-06	7.7457e-06		4.52383e-06	4.54074e-06	4.48346e-06		6.27355e-06	3.20473e-06		9.07981e-06	1.25846e-06	9.31646e-06	3.0958e-06	2.69193e-05		2.27683e-06	3.64995e-05	5.33794e-05	8.71058e-06	9.40438e-05		8.07378e-05	7.01401e-05	7.52201e-05	3.01313e-05	4.14315e-05	7.82607e-06	1.78261e-05	3.0177e-05	3.6546e-05	2.98513e-05	2.69025e-06	1.29779e-05
P13591	NCAM1_HUMAN		1.7206e-05	9.16027e-06	5.92132e-06	1.45719e-05	1.04281e-05	8.62727e-06	6.64997e-06		1.54522e-05	6.48322e-06	8.15084e-06	1.36634e-05		1.28428e-05	1.04054e-05	1.99379e-06	1.44459e-05	5.38952e-06	9.25484e-06		6.64293e-06	6.79088e-06		9.60131e-06	1.32908e-05	4.83916e-06	9.08278e-06	4.72618e-06	1.28567e-05	1.32096e-05	7.68113e-05	2.91508e-05	2.16855e-05	3.93039e-05	2.55676e-05	2.23108e-05	3.80785e-05	1.61539e-05	2.69707e-05	2.97433e-05	6.02673e-05	5.90555e-05	2.07695e-05	2.09751e-05	2.96042e-05	7.08398e-06	2.58158e-05
O94875	SRBS2_HUMAN	3.33022e-06	3.64818e-05	1.13403e-05	1.90915e-05	1.61479e-05	1.5314e-05	3.66825e-06	2.07516e-05	1.15235e-05	2.1541e-05	8.45473e-06	1.06053e-05	6.63275e-05	3.74016e-05	1.23051e-05	3.65142e-05	2.69504e-05	2.63614e-05	3.64849e-05	2.43716e-05	5.73556e-06	2.3441e-05	5.66876e-06	1.1858e-05	1.47928e-05	2.66614e-05	1.20123e-05	4.82625e-05	1.31967e-05	9.62144e-06	5.73269e-05	9.62209e-05	3.18205e-05	7.308e-05	4.00302e-05	8.05063e-05	7.51089e-05	9.34278e-05	4.98198e-05	9.07765e-05	4.80307e-05	9.89247e-05	0.000151809	7.53995e-05	5.07189e-05	8.40747e-05	5.88139e-05	8.72329e-05
O95182	NDUA7_HUMAN	5.3255e-05	0.00010246	4.82838e-05	3.16995e-05	9.11375e-05	3.43392e-05	7.39564e-06	3.62261e-05	2.92823e-05	5.92705e-05	2.20652e-05	8.93817e-05	7.46686e-05	1.97992e-05	3.96642e-05	7.12164e-05	8.88418e-05	0.000126639	2.18215e-05	8.6488e-05	6.31632e-05	0.000123603	6.3987e-05	5.17117e-05	0.000104128	0.000138055	8.62743e-05	8.12741e-05	5.56633e-05	9.51247e-05	0.000145003	0.000305823	0.000296531	0.000154762	0.000274045	6.46763e-05	0.000160747	0.000189159	8.38679e-05	0.00015256	9.0468e-05	0.000229789	0.000165924	0.000214803	0.000363656	0.000154616	0.000191806	0.000175777
Q53SF7	COBL1_HUMAN	1.94421e-06	4.30839e-05	3.19018e-05	2.39374e-05	5.75555e-05	3.1686e-05	1.76453e-05	2.29001e-05	1.37816e-05	4.65831e-05	6.17661e-06	2.01685e-05	1.90594e-05	8.73647e-05	3.5146e-05	2.75961e-05	2.53142e-05	2.9213e-05	6.57633e-05	2.53731e-05	8.41129e-06	4.20962e-05	1.23287e-05	4.65217e-05	2.97819e-05	3.80304e-05	1.87044e-05	3.29484e-05	2.43479e-05	1.91738e-05	4.7669e-05	0.000155672	8.0747e-05	7.59067e-05	0.000138098	3.41945e-05	8.98087e-05	7.98421e-05	4.3707e-05	9.43514e-05	0.000172318	0.000136228	9.64212e-05	0.000183997	0.000212324	6.06858e-05	5.99555e-05	8.01399e-05
P14854	CX6B1_HUMAN	0.000183665	0.000328332	0.000194852	0.000144586	2.76417e-05	4.06793e-05	0.000134372	5.72603e-05	6.06196e-06	9.2955e-05	0.00022527	0.000146854	0.000291699	6.21302e-05	0.000206428	0.000223589	0.000201028	0.000164694	0.00022972	0.00019026	0.000398952	0.000367673	0.000255505	0.000378921	0.000163968	0.000189499	0.000108481	0.000300124	0.000194326	0.00023285	0.000501386	0.000752944	0.000655632	0.000209134	0.000324527	3.30181e-05	0.000366429	2.38294e-05	0.000108189	0.00059669	0.000663901	0.00050894	0.00119371	0.000355733	0.00155331	0.000455874	0.000566222	0.000379062
O95822	DCMC_HUMAN	1.37319e-05	3.88589e-05	3.43057e-05	1.01078e-05	2.23725e-05	9.15928e-06	2.65188e-05	1.18553e-05	2.38124e-05	1.45286e-05	1.8467e-05	1.87305e-05	1.99855e-05	2.7446e-05	1.5212e-05	1.46731e-05	3.89059e-05	1.66247e-05	2.0699e-05	1.54649e-05	1.90866e-05	4.41187e-05	1.06158e-05	2.69821e-05	4.77116e-05	3.13862e-05	1.75663e-05	2.41851e-05	1.40614e-05	1.74593e-05	2.80214e-05	0.000129631	9.01929e-05	2.98929e-05	6.63916e-05	2.28882e-05	6.89222e-05	4.29456e-05	7.78009e-05	5.21588e-05	0.000100427	9.84377e-05	5.31755e-05	0.000176123	0.000120765	4.01029e-05	8.43334e-05	4.41534e-05
Q684P5	RPGP2_HUMAN	8.09663e-06	1.38387e-05	7.97238e-06	4.15869e-06	8.89904e-06	1.1209e-05	1.1751e-06	3.07125e-06	1.09358e-05	1.47546e-06		5.9788e-06	3.42202e-06	1.12335e-05	6.17137e-06	3.95915e-06	9.85617e-06	1.37377e-05	7.55465e-06	6.48817e-06	2.44793e-06	8.02589e-06	8.2457e-06	8.34438e-06	9.54139e-06	1.65019e-05	5.14073e-06	6.28196e-06	6.89592e-06	2.56714e-06	1.54755e-05	3.03411e-05	2.44264e-05	2.0162e-05	2.25078e-05	1.04175e-05	4.05426e-05	1.12862e-05	1.88171e-05	1.61303e-05	3.44378e-05	3.06662e-05	2.89607e-05	5.09404e-05	3.09184e-05	8.99738e-06	2.04667e-05	2.14353e-05
Q9NUB1	ACS2L_HUMAN	0.00010181	6.5173e-05	0.000100646	0.000327658	0.000107345	0.000168761	0.000152036	0.000112571	6.07636e-05	0.000203939	7.94555e-05	7.75197e-05	5.17261e-05	6.1812e-05	9.69223e-05	7.49597e-05	0.000134471	4.89965e-05	0.000190418	8.40969e-05	4.55082e-05	0.00020312	6.12216e-05	0.000117311	0.000175109	0.000115641	5.70634e-05	9.2999e-05	9.37987e-05	0.000219331	0.000272654	0.000351811	0.00040072	0.00028024	0.00038192	0.000219954	0.000446812	0.000231822	0.000209658	0.000291536	0.000590314	0.000423322	0.000297907	0.000571814	0.000827272	0.000172037	0.000391699	0.000156516
P17568	NDUB7_HUMAN	3.64472e-05	3.47375e-05	4.20327e-05	2.33455e-06	2.40566e-05	6.62892e-06	5.75076e-06	5.16726e-06	5.4926e-06	2.70603e-05	2.75698e-05	7.84143e-05	3.7879e-05	2.6479e-05	1.68587e-05	3.55041e-05	1.7514e-05	2.82869e-05	3.67623e-05	3.21794e-05	5.11212e-05	6.65803e-05	6.0474e-05	9.37104e-05	2.45379e-05	4.16067e-05	1.43183e-05	1.87659e-05	2.69217e-05	4.38092e-05	0.00011925	8.3074e-05	0.0001607	9.77253e-06	6.5352e-05	9.26236e-06	2.54974e-05	1.36482e-05	2.44396e-05	6.1684e-05	0.000141912	0.000197251	0.000108971	0.00017675	0.000198681	4.64616e-05	7.72845e-05	5.30102e-05
O14558	HSPB6_HUMAN	2.87078e-05	0.000152163	5.78932e-05	9.50132e-05	0.000189244	3.57358e-05	7.91799e-05	1.50462e-05	7.1772e-05	0.000151853	2.84366e-05	3.74487e-06	0.000616011	2.45485e-05	1.07913e-05	0.000219959	9.58057e-05	2.89549e-05	0.000145428	0.000229014	8.88962e-06	8.3296e-05	8.03507e-06	2.56398e-06	5.43159e-05	0.00013936	2.74395e-05	5.72367e-05	8.92232e-05	8.1239e-05	0.000226634	0.00028309	0.00034667	0.00029741	0.000382548	0.000545846	0.000350177	0.000411647	0.000442543	0.000419532	0.000217946	0.000297684	0.000273927	0.00020072	0.000113124	0.0002612	0.000314621	0.000306538
P00352	AL1A1_HUMAN	0.00188009	0.00170194	0.00339115	0.00127887	0.00320304	0.00110031	0.00105356	0.0013624	0.00124563	0.00180205	0.000948967	0.0012237	0.000854437	0.00199956	0.0012595	0.00114188	0.0016715	0.00116953	0.00208008	0.000880403	0.000700224	0.00273929	0.00153193	0.00383467	0.00374937	0.00249459	0.00183602	0.000731691	0.00465178	0.00245577	0.00702259	0.00565063	0.00899157	0.00493485	0.00607282	0.00448879	0.00504508	0.00289486	0.00501226	0.0051751	0.0109802	0.00684055	0.00407337	0.00579513	0.00934041	0.0027582	0.00441628	0.00207666
Q14061	COX17_HUMAN	4.71095e-05	0.000129175	0.000176072		4.79519e-05		1.24179e-05	5.44143e-05	4.25631e-05	0.000316152	7.07016e-05	8.5295e-05	7.8307e-05	0.00017124	0.000158169	5.8466e-05	0.000222342	6.71557e-05	0.000153535	0.000165103	0.00021566	0.00026291	0.000190468	0.000225404	1.99367e-05	0.000143787	0.000100711	0.000129459	2.25286e-05	0.000171079	0.000157825	0.000521588	0.000310943	5.06624e-05	0.000111052	5.36697e-05	0.000105624	6.59221e-05		0.000509592	0.000394875	0.000400142	0.000418411	0.000808592	0.000892425	0.000177572	0.000606003	0.000203961
Q3SY69	AL1L2_HUMAN	1.35007e-05		3.1073e-05	2.90434e-05	6.35805e-05	1.23609e-05	1.38234e-05		4.14032e-05		1.93069e-05			2.4017e-05					5.16274e-05		1.11789e-05	5.58995e-05	1.00763e-05	3.42317e-05	5.22654e-05	2.8624e-05	1.41422e-05		1.84463e-05		3.40369e-05		5.38888e-05	5.1278e-05	0.000180982	2.25379e-05	4.10846e-05		0.00012562		9.20659e-05			0.00017752
P16219	ACADS_HUMAN	0.000124658	0.000104491	0.000114777	0.000108906	6.93569e-05	5.06315e-05	0.000124094	5.6144e-05	0.000127236	8.58007e-05	0.000195138	7.165e-05	6.11124e-05	0.000143304	5.79564e-05	0.000184241	0.000121377	5.74385e-05	0.00010612	3.94133e-05	0.000183122	0.000156036	5.61519e-05	0.000145075	9.76487e-05	7.87085e-05	0.000163788	8.81792e-05	0.000108378	0.000115628	0.000272409	0.000391852	0.000448174	0.000214763	0.000211134	0.000124529	0.000256026	0.000205609	0.000290128	0.000225855	0.000594161	0.000276635	0.000233127	0.000536782	0.000566402	0.000228822	0.000329243	0.000161821
P12235	ADT1_HUMAN	0.00162176	0.00169175	0.000219707	0.00263984	0.00267946	0.00197993	0.00117334	6.11725e-05	0.00107113	0.000136401	0.00122621	5.27694e-05	0.0010222	0.00205064	0.0016836	1.4478e-05	0.00212643	0.00155834	0.00221744	0.00152871	6.97595e-05	7.21785e-05	6.2727e-05	0.00011448	0.00286822	0.00167403	8.28963e-05	0.00266815	7.16025e-05	6.41834e-05	0.0035726	0.00697428	0.000927248	0.00423176	0.00665814	0.00315468	0.00461734	0.000327644	0.00328464	0.000571608	0.00503435	0.000563414	0.0054083	0.00720434	0.00794529	8.64822e-05	0.00650524	0.00375104
A6NDB9	PALM3_HUMAN		9.78154e-07			1.23045e-05			8.68104e-06		1.18546e-05				3.39253e-05	6.48901e-06		1.75397e-06			2.67279e-07	6.20672e-06	9.793e-06			5.20955e-06	8.89043e-06	9.08002e-06	3.33422e-06	5.57859e-06	5.74324e-06	8.7219e-06	1.11433e-05	1.73603e-05	1.25606e-05	3.0746e-05	2.77351e-06	6.74706e-05	1.50386e-05	4.14583e-06	3.27025e-05	4.11089e-05	4.27278e-05	2.9019e-05	5.15518e-05	5.18957e-05	3.64492e-06	7.91062e-06	6.82713e-06
P45954	ACDSB_HUMAN	9.00784e-05	5.39315e-05	7.08256e-05	3.74896e-05	7.48135e-05	4.86652e-05	0.000105812	3.69516e-05	3.37946e-05	4.90351e-05	2.71704e-05	4.735e-05	5.11442e-05	5.63527e-05	3.18102e-05	4.67506e-05	5.5375e-05	4.02692e-05	4.27907e-05	2.87705e-05	7.64719e-05	5.45008e-05	6.57645e-05	5.1687e-05	4.33289e-05	3.39372e-05	3.7837e-05	5.03479e-05	3.81571e-05	6.97679e-05	0.000120544	0.000208944	0.000228289	7.55065e-05	0.000217426	6.44877e-05	0.000163574	0.000112129	0.00010803	0.000116697	0.00021687	0.000188973	0.000123271	0.000314678	0.000255562	8.33652e-05	0.000132983	0.00010136
P43155	CACP_HUMAN	2.05172e-05	5.48387e-05	3.40884e-05	9.31654e-05	4.04934e-05	3.03982e-05	2.77622e-05	6.7125e-05	0.000100548	5.32695e-05	5.48318e-05	3.59016e-05	4.21091e-05	9.49376e-05	3.62318e-05	2.59254e-05	8.50834e-05	8.54065e-05	5.47017e-05	4.99934e-05	4.88234e-05	4.97202e-05	2.49079e-05	5.23849e-05	3.21194e-05	3.86464e-05	2.06392e-05	2.45981e-05	2.7188e-05	5.14963e-05	3.79438e-05	0.000162545	0.000120182	0.000105973	0.000142474	6.14619e-05	0.000136697	7.51968e-05	0.000122592	8.28633e-05	0.000145342	8.62773e-05	0.00012347	0.000286416	0.00041824	5.73324e-05	0.000224417	0.000204679
Q86UX2	ITIH5_HUMAN	2.14772e-06	1.82044e-06	7.2665e-06	3.53634e-06		2.08171e-06	4.52271e-06	3.58654e-06	4.01499e-06	1.56594e-06	4.3232e-06	2.30663e-06	1.01449e-05		3.99769e-06	1.06068e-05	4.19636e-06		3.36366e-06	4.58733e-06		1.67475e-05		1.28852e-06	6.26624e-06				5.28265e-06	1.3167e-05	3.31332e-06	4.3952e-06	1.93558e-05	1.8161e-05	6.1691e-06	3.42768e-06	1.76847e-05	6.72757e-06	1.91381e-05		5.52941e-05	3.70165e-05	5.21066e-06	1.56184e-05	1.16198e-05	9.64069e-06	1.60238e-05	8.1128e-06
P30039	PBLD_HUMAN	5.11418e-05	7.51806e-05	0.000114004	0.000109403	0.000103137	1.46632e-05	7.09343e-05	3.93206e-05	6.15887e-05	0.000170417	6.64387e-05	7.15764e-05	7.05605e-05	2.65562e-05	7.08392e-05	0.000142993	0.000168928	5.73038e-05	8.76663e-05	4.77719e-05	5.89364e-05	0.000198641	5.02396e-05	0.00014992	0.000110868	0.000104079	0.000108091	0.000122191	0.000107923	7.86288e-05	0.00020851	0.000177825	0.000271586	0.0002526	0.000271166	0.00011448	0.000441824	0.000146916	0.00029178	0.000468135	0.000371543	0.000589916	0.000190151	0.000464385	0.000293206	0.000259082	0.000255336	0.000147047
O43676	NDUB3_HUMAN		4.11359e-05	1.99773e-05	7.69281e-06	4.30105e-05	5.25373e-05	1.17861e-05	1.99423e-05	1.83627e-05	2.12542e-05	1.46604e-05	3.98382e-05	3.26422e-05	8.9821e-06	1.44542e-05	2.77512e-05	2.935e-05	3.73963e-05	3.56184e-05	2.43298e-05			2.06921e-05		4.95724e-05	2.05225e-05	2.71379e-05	2.61905e-05	2.45408e-05	2.91186e-05	7.57692e-05	0.000109283	0.000106826	5.68017e-05	0.000113226	4.5938e-05	0.000101998	6.30988e-05	9.67073e-05	8.37594e-05	5.77083e-05	5.06327e-05	7.6725e-05	4.55259e-05	0.000122108	4.57336e-05	0.000131338	6.42896e-05
P12074	CX6A1_HUMAN	0.000133327	8.8685e-05	6.11987e-05	3.13256e-05	0.000208593	5.44875e-05		9.20153e-05	4.97455e-05	7.27627e-05		0.000231842	4.48972e-05	1.69928e-05	2.00343e-05	2.11732e-05	0.000115318	7.07881e-05	0.000123877	7.86616e-05	2.15673e-05	4.8502e-05	3.6871e-05	6.40012e-05	5.8314e-05	0.000121938	3.99201e-05	8.79793e-05	3.73478e-05	4.48989e-05	0.000304477	0.000143989	0.000236121	0.000105402	0.000415009	9.2677e-05	0.000381288	0.000508094	0.000511873	0.000334639	0.000407621	0.00029771	0.000144731	4.1674e-05	0.000116952	6.42305e-05	0.000265343	0.000152116
P09210	GSTA2_HUMAN					1.19918e-05	0.000225227					0.000160308				0.000155936		0.000349653		0.000358015	6.46888e-05	2.29532e-05						0.000494661			0.000672938		4.65556e-06				0.00117727			1.83873e-05		0.00125751				0.00153363		0.000891748
P28331	NDUS1_HUMAN	0.000228246	0.000428284	0.000261309	0.000209029	0.000417771	0.000210407	0.000142618	0.000224171	0.000214881	0.000231581	0.000102886	0.000308529	0.000321641	0.000100443	0.000224565	0.000343692	0.000306237	0.000334975	0.000346661	0.000290447	0.000622448	0.000410389	0.00022725	0.000551555	0.0004126	0.00033588	0.000342538	0.000322587	0.000358462	0.000372118	0.000542328	0.000985384	0.000868333	0.000734002	0.00110758	0.000499854	0.0010028	0.000737448	0.000876774	0.000812228	0.0010004	0.0007733	0.000759493	0.000900781	0.0014266	0.000601942	0.000842207	0.000722824
P56385	ATP5I_HUMAN	8.86425e-05	9.10044e-05	8.87186e-05	0.000150911	0.000126156	7.02338e-05	7.35526e-05	0.000133879	0.000102598	6.68994e-05	5.8115e-05	7.34697e-05	9.06525e-05	0.000125283	9.0524e-05	8.79182e-05	0.000134963	4.86338e-05	6.78881e-05	7.95098e-05	4.76797e-05	0.000184733	0.000167134	0.000170527	0.000124518	0.000109823	0.000183658	5.63675e-05	4.39889e-05	9.96567e-05	0.000178144	0.000199057	0.000164876	0.000184734	0.000296803	9.33213e-05	0.000394942	0.000363458	0.000144826	0.000128403	0.000233978	0.000168852	0.000381126	0.00050886	0.000654683	0.000153774	0.000368972	6.40072e-05
P56181	NDUV3_HUMAN		2.51721e-05	5.66245e-06		1.47008e-05	3.64332e-06					2.6111e-06	1.46854e-05		1.61406e-06	3.36258e-06	1.68908e-06	2.5454e-06	1.18583e-05	1.34781e-05	7.39304e-06	2.00374e-05	1.75684e-05	1.4824e-05	1.9387e-05		1.20216e-05		1.14041e-05	5.87945e-06		2.95088e-06	5.26118e-05	4.53006e-05		7.33747e-05		4.486e-05	2.37043e-05	1.95619e-05	2.27847e-05	2.53743e-05	2.40722e-05	9.03867e-06		7.0881e-05	7.52368e-06		3.62576e-05
Q16795	NDUA9_HUMAN	0.0001135	0.000167686	0.000100756	8.80114e-05	0.000237343	8.82808e-05	5.71656e-05	8.07817e-05	7.82331e-05	9.47002e-05	5.35458e-05	0.000143882	0.000149449	5.04908e-05	0.000132353	0.000117936	0.000152189	0.000128629	0.000234924	0.000116283	0.000160967	0.000236229	0.000135919	0.000205998	0.000223348	0.000157932	0.000131557	0.000144449	0.00011442	0.0001051	0.000264788	0.000324727	0.00041529	0.000297024	0.000585452	0.000194798	0.000341201	0.000356557	0.000368211	0.000289943	0.000264399	0.000317618	0.000340732	0.00040356	0.000611359	0.000186022	0.000428115	0.000292699
P10645	CMGA_HUMAN	7.12716e-05	0.00017853	6.13919e-05	8.24776e-05	9.78986e-05	7.67571e-05	5.6556e-05	0.000203287	9.55663e-05	0.000215078	3.26885e-05		0.000404385	0.000639853	7.22186e-05	4.62705e-05	0.00020833	7.32629e-05	6.69672e-05	2.01101e-05	4.37533e-05	4.4342e-05	9.06357e-06	1.8299e-05	6.14245e-05	0.000148975	4.20462e-05	4.52344e-06	2.81532e-05	2.57333e-05	0.000232063	0.000174944	0.00026808	0.000657952	8.82313e-05	0.00132229	0.000268355	0.00026626	0.000167265	0.000482377	0.000296599	8.40151e-05	0.00036176	0.000284763	0.000288925	0.000151951	0.000166021	0.000234344
O95298	NDUC2_HUMAN	2.56468e-05	7.35853e-05	4.7779e-05	2.86887e-05	8.71022e-05	3.16006e-05	2.66588e-05	3.37609e-05	3.95434e-05	1.5962e-05	3.66766e-05	6.60682e-05	9.07997e-05	3.29461e-05	3.36054e-05	3.19523e-05	5.98867e-05	6.58149e-05	5.64261e-05	5.09322e-05	2.7729e-05	6.52998e-05	4.15125e-05	0.000110589	3.95599e-05	3.06953e-05	7.67688e-05	6.18646e-05	2.48776e-05		0.000122663	0.000168371	0.000138673	0.000237382	0.000154668	6.31599e-05	0.000131582	0.000144657	0.000121563	5.82134e-05	0.000176195	0.000208858	0.000181762	0.000176757	0.000245654	6.16265e-05	9.15691e-05	9.71489e-05
P08294	SODE_HUMAN	2.45188e-05	6.20353e-05	4.65191e-05	4.1223e-05	8.68078e-05	1.98166e-05	2.7884e-05	2.45857e-05	3.55422e-05	5.40707e-05	3.4651e-05	1.16733e-05	0.000186871	1.25936e-05	7.94019e-06	6.40767e-05	3.81182e-05	3.30906e-05	4.62625e-05	6.10847e-05	1.62923e-05	2.87765e-05	1.45786e-05	3.3743e-05	1.29872e-05	2.70291e-05	8.78226e-06	2.0535e-05	5.92577e-05	2.97724e-05	0.000168213	8.83781e-05	0.000144718	9.75376e-05	0.000117407	0.000114733	8.8655e-05	0.000202694	0.000108606	9.61626e-05	0.000144244	0.000178639	0.000125241	7.85947e-05	3.54995e-05	0.000103	0.000162966	9.6849e-05
Q9Y6M9	NDUB9_HUMAN	5.8642e-05	4.31604e-05	3.17341e-05	1.52496e-05	4.59571e-05	1.84374e-05	1.56458e-05	3.20093e-05	2.3405e-05	2.75303e-05	4.97227e-05	7.23423e-05	3.80297e-05	1.62856e-05	1.74337e-05	3.9425e-05	5.75721e-05	3.82835e-05	4.45466e-05	1.50303e-05	4.85674e-05	5.20021e-05	2.56271e-05	5.29323e-05	1.3659e-05	3.46418e-05	2.50868e-05	3.17653e-05	3.60206e-05	3.07729e-05	0.000120385	0.000102499	0.000115077	5.06901e-05	0.000156092	2.85104e-05	7.68838e-05	7.13721e-05	6.04465e-05	9.52902e-05	0.000147319	0.000113474	0.000101673	9.83368e-05	0.000153849	6.51101e-05	0.000139146	5.24462e-05
Q9UL12	SARDH_HUMAN		1.0342e-05	2.01551e-05	6.49937e-06	2.42978e-05	5.7868e-06	1.65876e-06	1.9339e-05	7.17785e-06	1.28614e-06	9.957e-07	1.01728e-05	8.60186e-06		8.62994e-06	1.09998e-06	1.3086e-05	6.76518e-06	2.41339e-06	5.55379e-07	9.44648e-05	2.91216e-06		1.53716e-06	7.91396e-06	2.94319e-06	2.33626e-06	4.78013e-06	2.98401e-06		1.52689e-05	7.23289e-05	5.81772e-05	3.38927e-05	9.76958e-05	6.91082e-06	6.56197e-06	7.70438e-05	2.76207e-05	3.43411e-05	3.79085e-05	3.19723e-05	2.9398e-05	2.98781e-05	7.97499e-05	3.55511e-06	2.8201e-05	1.41448e-05
P14406	CX7A2_HUMAN	8.83806e-05	0.000136539	8.81523e-05	6.33263e-05	0.000256327	0.000181276	9.45835e-05	5.8044e-05	8.74446e-05	9.47563e-05	0.000195927	0.000140077	0.000128285	4.88533e-06	0.000101769	0.000217565	0.000153544	8.99485e-05	0.000111868	8.72223e-05	0.000246446	0.000150546	0.00011762	0.000190798	0.000172265	0.000127274	0.00012139	9.96878e-05	5.9037e-05	0.000148563	0.000211792	0.000443634	0.000393641	0.000354248	0.000467936	0.000308627	0.000286199	0.000209024	0.000378475	0.000360342	0.000421343	0.000344932	0.000314198	0.000256593	0.000611879	0.000368372	0.000356005	0.00017456
P49821	NDUV1_HUMAN	0.000166719	0.000266002	0.00017774	6.39338e-05	0.00015722	8.40783e-05	0.00014521	5.61841e-05	8.23718e-05	0.000146653	0.000105293	0.000194685	0.000213112	7.10413e-05	0.000112201	0.000207103	0.000332785	0.000177812	0.000409376	0.000186881	0.000278758	0.000196635	0.00012681	0.000233206	0.000190754	0.000252638	0.000184591	0.000224715	0.000190361	0.000182622	0.000455831	0.000633168	0.000674508	0.000267399	0.000619305	0.000187949	0.000682757	0.00020416	0.00027295	0.000489489	0.000530524	0.000467703	0.000485731	0.000619007	0.000678776	0.000370338	0.000782957	0.000356024
P51888	PRELP_HUMAN	4.27169e-05	0.00019569	4.85033e-05	4.07927e-05	8.94371e-05	5.57527e-05	7.324e-05	2.56639e-05	0.000140969	4.46649e-05	4.09443e-05	6.00667e-06	0.000892574	1.07276e-05	3.26348e-05	0.000353349	6.90193e-05	4.65784e-05	9.90996e-05	0.000148247	3.91578e-05	4.55306e-05	1.49569e-05	4.16349e-05	1.68696e-05	7.58796e-05	3.28904e-05	1.01079e-05	0.000236649	0.000105766	0.000514693	0.000191462	0.000248312	0.000274352	0.000268188	0.000293355	0.000302458	0.000609692	0.000509104	0.000215937	0.000187509	0.000181905	0.000320788	0.000107771	0.000139898	0.000231429	0.000260463	0.000178853
P36542	ATPG_HUMAN	0.00046649	0.000587358	0.00052779	0.000559701	0.000634689	0.00053871	0.000341782	0.000504179	0.000587676	0.000348847	0.000280814	0.00066298	0.000353265	0.000390473	0.000352344	0.000267123	0.00047024	0.000258966	0.000625718	0.000465333	0.000750208	0.000440137	0.0004025	0.00052602	0.000549071	0.00043888	0.000483638	0.000564981	0.000474634	0.000331603	0.000934399	0.00163709	0.00145786	0.000834124	0.00145063	0.000799225	0.00134206	0.000971309	0.00128559	0.000855137	0.00140624	0.0015322	0.00133623	0.0022563	0.00239135	0.000543669	0.00118547	0.000592904
P51687	SUOX_HUMAN	3.08684e-06	6.16291e-06	1.66072e-05	1.3461e-05	2.27653e-05	6.06804e-06	1.21411e-05	1.28945e-05	8.15998e-06	1.26818e-05	7.69736e-06	6.29373e-06	6.25994e-06	3.00573e-05	1.51244e-05	1.52073e-05	3.0079e-05	1.12157e-05	2.82745e-05	9.03919e-06	1.49195e-05	2.14579e-05	6.59036e-06	1.53061e-06	1.95548e-05	1.00599e-05	9.43657e-06	1.11172e-05	5.44724e-06	2.25743e-05	1.44995e-05	2.75e-05	5.25479e-05	1.53191e-05	4.24298e-05	1.85425e-05	3.13747e-05	2.87162e-05	2.15654e-05	4.68092e-05	4.02653e-05	5.47818e-05	2.01211e-05	8.56781e-05	6.85347e-05	2.32149e-05	5.9316e-05	2.62593e-05
P13073	COX41_HUMAN	0.000555715	0.000964556	0.00042955	0.000446306	0.000743211	0.00050152	0.000390403	0.000384728	0.000297312	0.000399498	4.60439e-05	0.000786747	0.000402114	0.000336995	0.000342184	0.000425578	0.000511124	0.000616096	0.000572354	0.000479531	0.000746009	0.000607622	0.000718115	0.00084676	0.000629495	0.000830076	0.00049048	0.000583468	0.000288345	0.00038777	0.00135141	0.00174275	0.00191386	0.00148413	0.0021226	0.000597426	0.00142472	0.00136928	0.00131822	0.00159331	0.00123646	0.00114519	0.00107453	0.000921139	0.00214863	0.000916824	0.00170917	0.000968078
Q9BUR5	MIC26_HUMAN	1.3326e-05	2.60103e-05	2.93175e-05	1.71394e-05	1.90173e-05	2.74307e-05	3.18198e-05	1.53058e-05	2.06825e-05	2.05153e-05	2.16823e-05	2.6154e-05	1.11628e-05	3.37376e-05	2.23685e-05	2.85865e-05	3.52751e-05	4.00944e-05	2.58844e-05	2.01844e-05	2.58911e-05	2.39463e-05	4.07971e-05	3.00417e-05	1.7291e-05	3.22843e-05	1.20564e-05	2.75769e-05	1.28124e-05	2.01277e-05	3.73523e-05	9.62841e-05	8.81404e-05	4.47882e-05	6.23102e-05	3.11343e-05	5.61038e-05	1.68977e-05	3.66929e-05	6.14896e-05	8.24254e-05	8.56407e-05	4.68012e-05	0.000109757	0.000129259	5.8281e-05	0.000140286	7.84167e-05
O75947	ATP5H_HUMAN	0.000207055	0.000350548	0.000294387	0.000151806	0.000402289	0.000350984	0.00021578	0.000344965	0.000507509	0.000351378	0.000210405	0.000334385	0.000380774	0.000250977	0.00024459	0.000144522	0.000465259	0.000309619	0.000338911	0.000251129	0.000385022	0.000289325	0.000301801	0.000400068	0.000582666	0.000436574	0.000244622	0.00036165	0.000177288	0.000348121	0.0004931	0.00111859	0.000922341	0.00042359	0.00126058	0.000531856	0.000903412	0.000611802	0.000943793	0.000731674	0.00144729	0.0008717	0.00100424	0.00131618	0.00182179	0.00040257	0.000686094	0.000670068
P09669	COX6C_HUMAN	6.74606e-05	0.00025862	3.3548e-05	4.37858e-05	0.000144597		2.75915e-05			5.39992e-05	8.42631e-05	0.000110977	0.000103068	5.21501e-05	7.09753e-05	9.11731e-05	0.000119441	8.06754e-05	0.00018811	0.000105229	0.000148939	0.000223949	9.64676e-05	0.000162992		7.41912e-05	0.000113014	8.62122e-05	5.17228e-05	8.01592e-05	0.000335026	0.000448869	0.000192824	0.000141423	0.000430521		0.000113415				0.000206639	0.000231678	0.000331512	0.000217233	0.000414416	0.000191137	0.00022905	0.000171207
P19404	NDUV2_HUMAN	4.30664e-05	6.2312e-05	4.42671e-05	3.60531e-05	7.54936e-05	2.51981e-05	3.40877e-05	2.79367e-05	3.43376e-05	4.67954e-05	4.51708e-05	5.74903e-05	8.027e-05	2.34648e-05	4.45283e-05	7.01869e-05	5.23375e-05	5.29378e-05	5.74728e-05	4.65658e-05	9.76776e-05	7.69328e-05	4.20717e-05	8.83936e-05	5.31148e-05	7.39236e-05	7.13077e-05	5.35475e-05	4.47356e-05	8.0865e-05	0.000113319	0.000154439	0.000183423	0.000123668	0.000221593	5.46735e-05	0.000120432	8.78777e-05	0.000122657	0.000132566	0.000150439	0.000170391	0.000138862	0.000174692	0.000229872	0.000111845	0.000140779	0.000104983
Q96RQ3	MCCA_HUMAN	1.37332e-05	9.32355e-05	7.72172e-05	7.29162e-05	6.77681e-05	3.70691e-05	9.11901e-05	7.61921e-05	5.43856e-05	0.000113831	3.64793e-05	8.83707e-05	5.89637e-05	0.000149664	5.64045e-05	8.49741e-05	7.60905e-05	5.92884e-05	0.000100003	6.56578e-05	0.000120468	0.000111218	2.40907e-05	0.000110033	7.48464e-05	7.77655e-05	6.86494e-05	0.000137703	0.000101426	0.000113988	3.28421e-05	0.000425973	0.000192663	0.000163382	0.000200657	0.000108215	0.00024274	0.000129759	0.000189564	0.000260675	0.000295161	0.000368517	0.000227223	0.000423918	0.000458928	0.000139813	0.000134677	0.000148417
P84243	H33_HUMAN	0.00149912	0.00127891	0.000783674	3.34935e-05	0.00140404	0.00234002	0.0019103	1.78086e-05	0.000235971	0.000743905	0.000180289	0.00148324	0.00117629	4.97782e-06	0.000634517	0.000130765	1.77647e-05	1.78001e-05	0.00137358	0.00111977	0.00161524	2.82531e-05	0.000528197	5.74312e-05	7.66743e-06	0.000937387	0.00127005	2.09309e-05	0.00429425	0.00275981	0.00572085	0.000715283	0.00536753	5.45685e-05	0.00270118	0.00326657	0.00355083	8.75969e-05	8.66427e-05	0.00265511	0.00431521	0.00245814	0.00369551	3.938e-05	0.00460821	6.46185e-05	7.37662e-05	1.60939e-05
P48047	ATPO_HUMAN	0.000377089	0.000315887	0.000314839	0.000408781	0.000329283	0.000237395	0.000144181	0.000305722	0.000394792	0.000345586	5.21659e-05	0.000402273	0.000304942	0.000283681	0.000201214	0.000146359	0.000257415	0.000294233	0.000303336	0.000210635	0.000481338	0.000729501	0.00036186	0.000557271	0.000378887	0.00030157	0.00033045	0.000310364	0.000297202	0.000433585	0.000772468	0.00102315	0.000808893	0.000448269	0.000736413	0.000342846	0.000842242	0.000737484	0.000661372	0.000802698	0.00108469	0.00109074	0.000930298	0.00152577	0.00167314	0.000542766	0.00057297	0.0005042
Q15661	TRYB1_HUMAN	0.000468025	0.000395094	0.000783015	0.000173276	0.000495828	0.000210907	0.000145001	0.000119585	0.000174007	0.000180868	7.14587e-05	3.49794e-05	0.000884442	8.99081e-05	0.000203955	0.000796131	0.000356436	0.00104496	0.000333306	0.000760799	0.000203085	0.000250256	0.000269617	0.000467068	0.000448223	0.000371644	0.000629198	0.000132732	0.000643019	0.000518975	0.00215045	0.000839589	0.00157835	0.000482609	0.0010905	0.000643168	0.00106854	0.00183669	0.000634036	0.00120533	0.000855455	0.00115414	0.00141498	0.00127055	0.000972279	0.00054242	0.00110767	0.00144918
P18859	ATP5J_HUMAN	6.23085e-05	0.000135373	0.00010713	4.21817e-05	9.48175e-05	0.000116373	0.000112416	6.31307e-05	0.000179073	0.000155481	8.57788e-05	0.000139474	0.000134931	4.71288e-05	9.2566e-05	0.00013832	6.48256e-05	0.000164948	0.000143769	7.59591e-05	0.000209152	0.000179709	5.4926e-05	0.000193938	0.000111617	0.000168445	6.79348e-05	0.000138172	5.82713e-05	0.000175797	0.000128181	0.000516279	0.000262616	0.000120005	0.000168151	0.000158435	0.000274136	0.000174876	0.000213391	0.000405213	0.000221815	0.00032619	0.00043889	0.000303853	0.000649968	0.000265393	0.000174352	0.000349655
O95168	NDUB4_HUMAN	1.89134e-05	3.98126e-05	1.64676e-05	4.48331e-05	4.19588e-05	3.66694e-05	1.80296e-05	2.62131e-05	1.77458e-05	2.33918e-05	1.3125e-05	2.94933e-05	3.30053e-05	3.91099e-06	1.94012e-05	4.4453e-05	2.84367e-05	2.99944e-05	3.60217e-05	4.87316e-05	4.04005e-05	6.61042e-05	3.28538e-05	0.000113966	4.35831e-05	3.04589e-05	4.08653e-05	2.37864e-05	2.98864e-05	3.23059e-05	4.13461e-05	0.000112565	6.31287e-05	0.000132076	8.95601e-05	5.70265e-05	9.64201e-05	6.95125e-05	7.56551e-05	7.18208e-05	6.20667e-05	6.17534e-05	7.91347e-05	4.13275e-05	0.000146759	7.75964e-05	8.9765e-05	8.24454e-05
P16671	CD36_HUMAN	9.48422e-06	1.46217e-05	2.12718e-05		1.46226e-05	6.67727e-06		5.08589e-06	5.26075e-06	6.69351e-06	5.66151e-06	2.03694e-06	8.35509e-06	7.63156e-06	5.91726e-06	4.80548e-06	1.14577e-05	4.89156e-06	2.0945e-05	1.25678e-05	1.02376e-05	1.95266e-05	8.15145e-06	7.19869e-06	3.06774e-05	1.86164e-05	8.47943e-06	1.04769e-05	1.44295e-05	2.0339e-05	3.915e-05	2.96416e-05	4.99636e-05	1.66701e-05	4.13405e-05	1.58774e-05	7.12359e-07	3.78335e-05	3.02908e-05	3.43131e-05	3.36419e-05	1.39466e-05	2.24463e-05	2.51792e-05	2.03458e-05	8.82333e-06	2.19484e-05	1.24386e-05
P30049	ATPD_HUMAN	0.000191902	0.000352167	0.000232688	0.000289836	0.000466733	0.000293655	0.000157311	0.000286041	0.000165204	0.00042067	0.000120963	0.000293006	0.00026862	0.000280771	0.000389708	0.000235754	0.000275944	0.000162514	0.000239806	0.000149285	0.000152449	0.000241771	0.000267966	0.000280135	0.000357646	0.000374127	0.000147212	0.000401624	7.40143e-05	0.000198145	0.000450688	0.00115652	0.000595031	0.000632777	0.0010015	0.000366045	0.000952728	0.000521415	0.000382943	0.00074329	0.000559113	0.000698131	0.000868511	0.000924785	0.00161323	0.000619241	0.000574714	0.000515093
P10606	COX5B_HUMAN	0.000363	0.000329427	0.000250892	0.000282841	0.000432085	0.000257167	0.000173881	0.000283095	0.000151685	0.000221059	0.000217526	0.000297855	0.00029594	0.000154875	0.000220862	0.000266726	0.000403497	0.000279396	0.000331791	0.000346519	0.000574478	0.000387209	0.000486873	0.000483066	0.000344753	0.000304605	0.000295808	0.000264579	0.000269621	0.000344233	0.000966483	0.000934293	0.00121647	0.000739992	0.000980483	0.000199739	0.000725227	0.000655734	0.000834799	0.000642064	0.000760412	0.000756689	0.000821691	0.000600732	0.00116644	0.000482021	0.000569851	0.000602902
Q9UI09	NDUAC_HUMAN	3.05718e-05	0.000115552	5.57158e-05	4.80223e-05	9.70458e-05	5.08813e-05	5.70725e-05	6.7115e-05	2.66687e-05	5.19274e-05	3.62914e-05	6.15189e-05	6.59518e-05	2.05268e-05	2.95727e-05	5.05827e-05	7.95026e-05	7.24596e-05	6.67413e-05	6.15518e-05	0.000115766	0.00011373	7.03503e-05	9.17861e-05	9.03241e-05	7.95815e-05	6.35305e-05	4.65036e-05	4.63761e-05	6.80987e-05	9.02111e-05	0.000230039	0.000225634	0.000186932	0.000271781	9.24883e-05	0.000166376	0.000206074	0.000142986	0.000140849	0.000154741	0.00012516	0.00014191	0.000155677	0.000209729	8.02802e-05	0.000194396	0.000151534
P08263	GSTA1_HUMAN	0.000168615	0.000536808	7.14358e-05	0.000441022	0.000789808		0.000245935	0.00131512	0.000304136	0.000257861		4.7445e-05	0.000346465	2.86483e-05		0.000155344		8.84955e-05				0.000856272	9.41778e-05	0.000397588	0.000965109	0.000829417	3.11064e-05	0.000179334	0.000293059		0.00151167	0.00208733	0.000456639	0.00108811	0.00086568		0.000977196	0.00145389	0.00224473	0.000676296		0.000725672	0.00135779	0.000561533	8.28275e-05	0.000796026	0.000145313	0.000532966
O43678	NDUA2_HUMAN	1.81561e-05	1.48342e-05	1.36462e-05	2.04799e-05	3.44876e-05	1.39444e-05	1.40651e-05	2.34633e-05	2.11644e-05	2.22233e-05	9.1289e-06	2.25106e-05	1.20398e-05	1.41702e-05	2.1563e-05	2.19621e-05	1.93948e-05	1.63182e-05	3.40942e-05	3.76426e-05	4.22852e-05	4.12162e-05	1.35906e-05	4.72301e-05	1.2847e-05	1.65513e-05	2.40303e-05	1.9798e-05	1.11433e-05	2.30297e-05	3.84822e-05	5.83814e-05	4.1072e-05	7.31904e-05	6.63825e-05	4.48416e-05	6.25099e-05	7.77984e-05	5.98762e-05	3.86798e-05	5.26109e-05	6.29505e-05	2.60588e-05	9.56986e-05	0.000101319	4.67008e-05	3.14462e-05	5.73142e-05
P24298	ALAT1_HUMAN	1.27489e-05	2.74438e-05	1.02362e-05	6.17412e-06	2.37506e-05		9.68631e-06	2.3321e-06	2.68347e-05	1.65662e-05	5.07631e-06	9.37748e-06	4.0447e-05	1.26064e-05	9.93364e-06	1.65073e-05	1.92917e-05	5.59507e-06	1.29922e-05	2.14929e-06	1.14957e-05	4.10685e-05	1.04798e-05	1.09147e-05	1.28962e-05	9.91948e-06	9.33977e-06	2.39394e-06	6.80681e-06	4.80168e-06	4.02431e-05	5.9614e-05	2.56998e-05	3.0456e-05	4.26268e-05	3.29636e-05	2.89235e-05	1.74615e-05	5.6162e-05	5.07317e-05	7.42866e-05	7.58261e-05	8.06931e-05	6.62372e-05	2.58227e-05	4.38576e-05	3.08842e-05	2.3138e-05
P24539	AT5F1_HUMAN	0.000562081	0.000575178	0.000609353	0.000642976	0.000444038	0.00038194	0.000304872	0.00053324	0.000670625	0.000582295	0.000260313	0.000489767	0.000468503	0.000410792	0.000393951	0.000410261	0.000465036	0.000624542	0.000450128	0.000596346	0.000915627	0.00061386	0.000605537	0.000635293	0.000673137	0.00058284	0.000517291	0.000488624	0.000196895	0.000394927	0.0010024	0.00172316	0.00152322	0.000999309	0.000901477	0.00102153	0.00104553	0.00115945	0.001084	0.000920234	0.00129045	0.00137077	0.00184687	0.00205951	0.0021833	0.00103023	0.00175682	0.00100019
Q02218	ODO1_HUMAN	0.000242474	0.000471894	0.000488984	0.000470352	0.0004585	0.00041473	0.000427247	0.000319932	0.000466596	0.000453952	0.000429786	0.00033028	0.000459789	0.000407664	0.000509592	0.000436733	0.000580844	0.000424174	0.000532117	0.000441677	0.000356923	0.000645972	0.000339076	0.00048251	0.000485899	0.00054928	0.000466634	0.000490216	0.000236761	0.000393565	0.0004951	0.00112786	0.00120665	0.000734941	0.00125642	0.00059949	0.0015165	0.000639964	0.00102962	0.000934695	0.00172386	0.00133129	0.00111634	0.00197908	0.0025003	0.000804104	0.00122927	0.000866212
Q96I99	SUCB2_HUMAN	0.00032307	0.000468615	0.000379712	0.000613615	0.000534338	0.000250974	0.000279921	0.000327348	0.000422491	0.000438658	0.000200916	0.000247004	0.000368961	0.000317819	0.000354382	0.000413147	0.000479089	0.000395823	0.000362247	0.000484202	0.000673217	0.000546584	0.00029681	0.000486977	0.000618657	0.000401272	0.000309062	0.000473279	0.000357727	0.000451168	0.000729077	0.00152411	0.00101317	0.000836884	0.0012072	0.000533458	0.00129179	0.000643826	0.00107454	0.000866847	0.00141889	0.00121295	0.00113323	0.00137352	0.00254794	0.000596654	0.000674202	0.0010343
Q96A26	F162A_HUMAN	7.32042e-05	0.000111326	7.26474e-05	0.000159371	0.000142505	0.000105461	0.00015186	0.000129636	0.000156862	4.62198e-05	3.98509e-05	7.95141e-05	8.29059e-05	0.000148858	9.12319e-05	7.59975e-05	0.000211104	6.48581e-05	0.000136603	0.000131169	0.000206001	0.000178369	6.65109e-05	0.000204399	0.000112934	5.88028e-05	6.3827e-05	0.000115812	7.09921e-05	4.47899e-05	0.000153587	0.000330758	0.000277815	0.00030271	0.00031457	0.000152537	0.000213936	0.000214549	0.000229346	0.000157799	0.000312647	0.000433669	0.000281355	0.000549123	0.000416829	0.00011738	0.000333789	0.000164756
O95831	AIFM1_HUMAN	0.000305555	0.000419536	0.000510143	0.000212019	0.000519669	0.000595361	0.000452075	0.000188199	0.000412112	0.000358022	0.000216981	0.000312634	0.000301934	0.000378994	0.000412161	0.000757283	0.000283598	0.000271936	0.000327072	0.000350098	0.000420564	0.00033845	0.000257036	0.000414513	0.000434566	0.000404191	0.000388532	0.000653743	0.000307939	0.000404189	0.000787531	0.00123189	0.00131583	0.000594296	0.00127563	0.000712369	0.00130358	0.000504	0.000851495	0.000850537	0.00131044	0.000964824	0.00115122	0.00173152	0.00214889	0.000878985	0.000866783	0.000615253
O95169	NDUB8_HUMAN	2.77704e-05	3.57819e-05	2.49202e-05	1.60187e-05	4.10781e-05	2.88184e-05	8.22932e-06	1.95906e-05	2.27992e-05	3.1603e-05	1.87125e-05	4.27578e-05	2.92049e-05	1.27506e-05	1.425e-05	4.0485e-05	3.19116e-05	4.29501e-05	2.02569e-05	2.03757e-05	5.62562e-05	3.95877e-05	1.86167e-05	3.3227e-05	4.08702e-05	4.37892e-05	5.43088e-05	3.03475e-05	2.49354e-05	4.16745e-05	5.68738e-05	0.000106934	0.000118875	7.37867e-05	8.39013e-05	3.05273e-05	6.7084e-05	6.48403e-05	6.51496e-05	8.2062e-05	7.58822e-05	6.8611e-05	7.04503e-05	7.11693e-05	0.000108547	8.07133e-05	7.36499e-05	6.74185e-05
O75208	COQ9_HUMAN	2.60938e-05	2.14751e-05	7.01276e-05	1.97651e-05	6.01543e-05	3.32993e-05	7.55326e-05	3.7104e-05	2.94237e-05	4.43628e-05	2.21497e-05	2.30638e-05	3.01065e-05	5.91816e-05	4.1915e-05	1.1795e-05	1.66119e-05	4.05574e-05	7.42053e-05	2.9686e-05	4.76387e-05	6.79298e-05	2.65942e-05	4.08892e-05	4.96356e-05	6.47284e-05	2.84785e-05	5.04459e-05	2.21836e-05	6.32497e-05	9.08315e-05	7.38828e-05	0.000163067	5.30088e-05	0.000147287	8.5643e-05	0.000123043	6.66516e-05	3.09328e-05	7.0664e-05	7.57762e-05	9.80928e-05	9.42792e-05	0.000232045	0.000266684	2.08733e-05	4.32114e-05	8.86562e-05
P09622	DLDH_HUMAN	0.000385695	0.000312602	0.000664885	0.00032538	0.000389183	0.000304059	0.000353512	0.000191661	0.000325134	0.000428223	0.000429028	0.000280834	0.000240032	0.000326605	0.000244463	0.000236758	0.000314135	0.000235813	0.000337968	0.000346775	0.000943453	0.000602762	0.000291667	0.000458558	0.000402631	0.000345949	0.000297354	0.000683372	0.000437845	0.000614518	0.000808553	0.00115472	0.00160048	0.000692044	0.000856008	0.00071543	0.00102233	0.000493611	0.000686416	0.000996664	0.00130878	0.00138168	0.000663669	0.00160387	0.00199494	0.000388141	0.00101023	0.000520892
O43920	NDUS5_HUMAN	4.63374e-05	0.000143356	3.27412e-05	2.6306e-05	8.80412e-05	2.01164e-05	2.05841e-05	2.54154e-05	1.10642e-05	3.59323e-05	5.74827e-06	5.37467e-05	5.52426e-05	3.33704e-05	4.2067e-05	8.97024e-05	3.8754e-05	7.54542e-05	3.89558e-05	7.15509e-05	6.93805e-05	0.000137675	5.89837e-05	0.000161586	5.12264e-05	5.1506e-05	6.4121e-05	5.61593e-05	3.35054e-05	5.58227e-05	7.47242e-05	0.000246873	0.000134654	8.95709e-05	0.000193701	2.30274e-05	0.000100819	9.89582e-05	8.12342e-05	0.000114838	8.15242e-05	0.000100801	0.000166988	0.000231638	0.00026148	0.000122267	9.06071e-05	0.000142559
Q9UIJ7	KAD3_HUMAN	0.00010078	0.000146558	0.000154698	0.00029219	0.000273575	0.000242798	0.000457058	0.000144802	0.000146288	0.000163452	0.000221378	8.33006e-05	0.000193012	0.000158371	0.000147078	0.000122573	0.000157624	0.000124938	0.00020713	0.000142398	0.000179168	0.000245935	9.33872e-05	0.000178538	0.000163007	0.000165031	0.000174751	0.000178407	9.06757e-05	0.000132166	0.00027307	0.000417888	0.000453642	0.000380251	0.000607825	0.000303846	0.000645548	0.000408428	0.000313596	0.000387514	0.000521997	0.00052621	0.0005354	0.000781508	0.0009245	0.000225293	0.000483101	0.000351543
P11310	ACADM_HUMAN	9.99311e-05	0.000145852	0.000275155	0.000213139	0.000177077	0.000240276	0.000138866	0.000255577	0.000148656	0.000191503	5.64399e-05	0.000114297	0.000127864	0.000231041	0.000145399	0.000175698	0.000262012	0.000242776	0.000163662	9.32478e-05	0.000142663	0.000159503	9.43929e-05	0.000197593	0.000103196	0.000131483	8.07397e-05	0.00019989	0.000122107	0.000149645	0.000248868	0.000507972	0.000496115	0.000427096	0.000551011	0.000269851	0.000419384	0.000625766	0.000489527	0.000387116	0.000462654	0.000551596	0.000388946	0.000994668	0.000410703	0.000306883	0.000574767	0.000448692
P51970	NDUA8_HUMAN	0.000133065	0.000123117	0.000144891	3.85368e-05	0.000131318	8.8583e-05	4.22219e-05	7.53944e-05	6.07143e-05	8.73622e-05	3.88531e-05	0.000129928	0.000103538	4.37205e-05	7.12929e-05	8.06065e-05	7.80952e-05	0.000132923	0.000117239	0.000123234	0.000235281	0.000182103	9.68851e-05	0.000185649	0.000165865	0.000126521	9.84558e-05	0.000126276	0.000109792	0.000148907	0.000272866	0.000271255	0.000389334	9.93042e-05	0.000422413	0.000119823	0.00027825	0.000227512	0.000254761	0.000266185	0.00023497	0.00027098	0.00025456	0.000234876	0.000504256	0.000150869	0.000302517	0.000224781
O00757	F16P2_HUMAN	4.42409e-06	1.83563e-05	2.63548e-05	6.19089e-05	8.42546e-05	2.21306e-05	4.20734e-05	3.7599e-06		2.87239e-05	2.29596e-05	1.63412e-05	2.71993e-06	8.18075e-06	1.56199e-05	1.37596e-05	6.54493e-05	6.06646e-05	5.8631e-05	2.13012e-05	0.000108948	7.86828e-05	1.56229e-05	5.76934e-05	3.13819e-05	7.69831e-05			4.02637e-05	3.94877e-06	0.000101869	7.93501e-05	6.05518e-05	0.000135472	0.000133958	0.000138277	6.48971e-05	6.37675e-05	6.19985e-06	9.93155e-05	0.000145683	7.26991e-05	0.000111078	0.00016214	8.63765e-05	6.41854e-05	0.000139079	8.78151e-05
O75380	NDUS6_HUMAN	7.6207e-05	5.2823e-05	9.94079e-05	4.60733e-05	8.89397e-05	3.18351e-05	2.00435e-05	6.57041e-05	2.72317e-05	9.51135e-05	2.27717e-05	0.000132305	0.000120819	8.19354e-05	6.07154e-05	8.37421e-05	8.4559e-05	9.17204e-05	0.000139886	0.000177459	0.000171565	0.000168851	9.99529e-05	0.000130939	6.92878e-05	0.000134357	9.26501e-05	0.000122219	8.1304e-05	0.00010855	0.00015689	0.000242043	0.000321115	0.000105954	0.000258497	9.12923e-05	0.000372134	9.37872e-05	0.000215237	0.000258404	0.00030602	0.000313991	0.000231967	0.000253287	0.000394777	0.00017019	0.000258173	0.000292105
P03915	NU5M_HUMAN	7.21973e-06	3.02541e-05	6.55183e-06	5.85393e-06	1.77813e-05	2.14231e-05	4.23313e-06	9.60438e-06	7.67994e-06	1.69468e-05	5.39374e-06	2.63225e-05	2.48255e-05	6.2443e-06	1.06987e-05	1.45197e-05	2.19528e-05	1.69797e-05	2.2338e-05	1.6627e-05	1.49762e-05	1.57221e-05	2.12968e-05	2.31051e-05	1.85342e-05	1.9932e-05	2.29731e-05	2.07897e-05	1.18949e-05	7.07634e-06	1.56371e-05	5.76019e-05	2.95167e-05	4.43051e-05	6.47373e-05	3.00649e-05	2.77616e-05	2.76398e-05	2.6011e-05	4.15592e-05	6.30701e-05	3.54949e-05	5.12484e-05	3.01e-05	7.3695e-05	2.04115e-05	5.32466e-05	4.60513e-05
Q15118	PDK1_HUMAN	1.68782e-05	2.81655e-05	4.09423e-05	2.45168e-05	1.9464e-05	2.5985e-05	2.21739e-05	1.38024e-05	2.48718e-05	1.73918e-05	1.22684e-05	1.03263e-05	1.59215e-05	6.38493e-06	2.80089e-05	2.79899e-05	2.7402e-05	7.02093e-05	1.29671e-05	5.55843e-06	2.27664e-05	4.57736e-06	2.34025e-05	2.80366e-05	1.24855e-05	1.3089e-05	1.68902e-05	8.4943e-06	2.91043e-05	1.21527e-05	4.36156e-05	3.12602e-05	0.000100448	4.2417e-05	2.74606e-05	5.2851e-05	6.46435e-05	2.6229e-05	6.33624e-05	4.13141e-05	0.000125304	5.47944e-05	3.02129e-05	4.76274e-05	0.00011135	4.92225e-05	6.48163e-05	0.000100278
O95299	NDUAA_HUMAN	7.13258e-05	9.69736e-05	7.87932e-05	5.64574e-05	0.000100538	5.02407e-05	6.97424e-05	7.72764e-05	6.16763e-05	9.57769e-05	6.64955e-05	0.000127936	0.000164333	6.32863e-05	6.769e-05	0.000138853	0.000125417	0.000119918	0.000113536	0.000108636	0.000157829	0.00019387	6.27669e-05	0.000175702	0.000110408	0.000129675	0.000139724	0.000131067	9.2725e-05	8.65115e-05	0.000136276	0.000335599	0.000200824	0.000163661	0.000320202	0.000116737	0.000336643	0.000203517	0.000156472	0.000238387	0.000200444	0.000297431	0.000284334	0.000336644	0.000373208	0.000203363	0.000366646	0.00022367
Q9P0J0	NDUAD_HUMAN	4.46735e-05	6.28124e-05	5.03383e-05	4.1435e-05	7.70925e-05	8.53233e-05	4.35213e-05	2.95822e-05	2.84487e-05	6.18577e-05	3.20569e-05	7.90453e-05	6.26716e-05	3.18988e-05	3.53111e-05	5.82468e-05	8.81796e-05	6.93233e-05	6.59406e-05	5.907e-05	0.000106732	0.000107143	5.08158e-05	0.00012537	6.28929e-05	8.97155e-05	6.75547e-05	7.26182e-05	4.8578e-05	4.5471e-05	9.50196e-05	0.000126017	0.000155404	0.000170877	0.000234235	0.000103427	0.000260076	0.000109213	0.000101787	0.000163152	0.000145835	0.000113664	0.000160858	0.000179379	0.000251534	0.000100332	0.00019207	0.00013506
P08559	ODPA_HUMAN	0.000164353	0.000249454	0.000230712	0.000332625	0.000214771	0.000327691	0.000262453	0.000203468	0.000157498	0.000244594	0.000113906	0.000204748	0.000163618	0.000253627	0.00018761	0.000186256	0.0002043	0.000197327	0.00021941	0.000196265	0.00020499	0.000219021	0.000177362	0.000220601	0.000185355	0.000214128	0.000154802	0.000198282	0.000154702	0.000168228	0.000308338	0.000777173	0.00061799	0.000495169	0.000589158	0.000328561	0.000670142	0.000326195	0.000343384	0.000495037	0.000487744	0.000879993	0.000522802	0.0010398	0.000907238	0.000343527	0.000515958	0.000405775
O95139	NDUB6_HUMAN	7.1669e-06	2.40506e-05	1.02937e-05	1.676e-05	5.42714e-05	3.8601e-05	1.93856e-05	2.88346e-05	4.21219e-06	1.832e-05	2.3003e-05	3.56289e-05	5.86959e-05	2.08878e-05	1.47214e-05	6.51922e-05	4.00905e-05	3.33977e-05	8.23986e-05	6.66106e-05	3.12139e-05	3.46002e-05	3.56818e-05	3.0512e-05	2.06412e-05	2.90806e-05	1.55631e-05	3.50321e-05	2.2394e-05	1.8462e-05	1.66748e-05	5.2893e-05	2.49121e-05	7.42587e-05	0.000143052	5.63075e-05	7.53181e-05	0.000118495	4.61973e-05	9.57453e-05	8.96046e-05	8.30007e-05	0.000110639	7.75055e-05	8.1194e-05	8.04715e-05	0.000176128	6.12195e-05
P56378	68MP_HUMAN	1.1835e-05	5.44967e-06	1.59246e-05	4.10901e-05	4.15816e-05	1.71799e-05	2.99414e-05	3.19832e-05	1.16539e-05		1.92864e-05	3.89222e-05	1.49057e-05	4.1373e-05	1.82645e-05	1.88406e-05	9.96491e-06	4.10453e-05	8.62135e-06	2.46086e-05	5.80658e-05	2.7692e-05	1.9124e-05	3.95485e-05	2.36266e-05	3.80102e-05	2.08769e-05	4.03636e-05	4.57684e-06		2.1647e-05	2.27495e-05	3.17022e-05	6.53149e-05	9.82608e-05	3.42689e-05	3.90454e-05	6.26732e-05	2.61627e-05	4.67864e-05	5.95736e-05	0.000125092	5.815e-05	0.000224394	0.000130446	4.04882e-05	3.29314e-05	0.000101925
O95167	NDUA3_HUMAN	8.54772e-06	4.92768e-05	2.3566e-05	1.73988e-05	3.09096e-05	2.7421e-05		6.34253e-06				1.56841e-05	4.18855e-05	1.72861e-05	1.7278e-05	4.12564e-05	1.38711e-05	5.61686e-05	2.96215e-05	2.70625e-05	1.66693e-05	7.33802e-05	1.05665e-05	1.30829e-05	6.14245e-05	1.80321e-05	2.45473e-05	1.71494e-05	8.44569e-06	1.612e-05	1.82528e-05	0.000142288	8.13575e-05	4.58041e-05	8.72596e-05	3.78682e-05	4.78373e-05	4.02545e-05	7.33153e-05	2.55607e-05	6.94921e-05	5.22786e-05	0.000146605	7.37441e-05	0.000139828	9.30508e-05	2.31253e-05	8.49862e-05
P56556	NDUA6_HUMAN	6.73793e-06	6.91702e-05	5.65806e-05	3.38921e-05	8.89447e-05	2.49995e-05	3.40408e-05	4.95441e-05	4.03718e-05	5.04797e-05	2.7573e-05	0.000116396	8.0957e-05	2.90781e-05	6.31476e-05	5.71313e-05	4.73521e-05	5.2874e-05	5.21565e-05	2.45552e-05	5.07832e-05	8.77548e-05	5.79501e-05	0.000112786	7.90145e-05	7.54554e-05	2.48993e-05	0.000155382	3.66311e-05	5.24547e-05	1.31284e-05	0.000163114	0.000207649	9.57019e-05	0.000220418	7.25433e-05	9.739e-05	0.000146651	0.000137718	0.000129029	0.000146789	0.00011895	0.000145596	0.00013244	0.00014439	0.000115015	0.000134492	8.98619e-05
Q96M96	FGD4_HUMAN	2.77216e-05	4.17123e-05	4.9412e-05	2.66296e-05	3.30978e-05	3.0501e-05	5.19922e-05	3.36347e-05	3.21333e-05	2.5286e-05	2.84579e-05	2.91817e-05	1.25011e-05	3.64686e-05	4.06675e-05	2.56243e-05	3.89666e-05	2.61724e-05	4.42721e-05	2.35931e-05	3.06229e-05	4.62299e-05	3.54965e-05	3.97792e-05	4.23254e-05	5.71104e-05	2.81592e-05	2.30098e-05	2.22719e-05	4.05601e-05	5.71146e-05	8.78092e-05	7.89567e-05	4.63589e-05	7.59419e-05	4.96971e-05	0.000236211	0.000100845	7.14929e-05	5.342e-05	0.000150583	0.000117882	5.04809e-05	0.000112189	0.000132336	6.12544e-05	9.28781e-05	4.56414e-05
P21912	SDHB_HUMAN	7.99684e-05	0.000213774	0.000183917	7.95099e-05	0.000122339	9.52957e-05	0.000127084	0.000137154	0.000215005	0.000126986	6.83775e-05	7.34146e-05	0.000128046	0.000261191	0.000141225	0.000204054	0.000125664	0.000180706	9.68976e-05	9.51603e-05	0.000207964	0.000189155	0.000125153	0.000122544	0.000138526	0.000138034	0.00021532	0.000124778	9.45372e-05	0.000129152	0.000159208	0.000662717	0.000413042	0.000141177	0.0002676	0.000217473	0.000261034	0.000227691	0.000331245	0.000317722	0.000382418	0.000324516	0.000364794	0.000869553	0.000723474	0.000350621	0.000268286	0.00040237
O75964	ATP5L_HUMAN	0.000213801	0.000170741	0.000239193	0.000180361	0.000219842	0.000225094	0.000116038	0.000220904	0.000190756	0.000138677	8.50446e-05	0.00015238	0.000135583	0.000112096	0.000115976	5.91292e-05	0.000145823	0.000114454	0.000152389	0.000168975	0.000273841	0.000171442	0.000169683	0.000227664	0.000285624	0.000112648	0.000271303	0.000141204	0.000106887	0.000260131	0.000326511	0.000492144	0.000614994	0.000300502	0.000428628	0.000343106	0.000438223	0.00042427	0.000285748	0.000286643	0.000330179	0.000370368	0.000362199	0.000711037	0.000649522	0.000126845	0.000494658	0.000196574
P28161	GSTM2_HUMAN	1.44968e-05	0.000102955	0.000139241	3.56386e-05	0.000152997	3.78963e-05	1.96032e-05	5.7589e-05	1.48526e-05	6.91294e-05	2.16452e-05	3.82145e-05	8.91593e-05		6.58612e-05	1.96725e-05	5.53993e-05	9.48153e-05	4.68602e-05	5.24426e-05	3.89632e-05	2.73525e-05	5.80159e-05	2.34701e-05	9.70456e-05	5.16666e-05	1.86048e-05	0.000114127	3.87131e-05	0.00017415	4.8069e-05	0.000261452	0.000278054	8.9985e-05	0.000298412	9.81589e-05	0.000103222	0.00015144	6.61784e-05	0.00018216	0.000120253	0.000293094	0.000242093	4.30213e-05	0.0002574	4.40648e-05	7.85953e-05	0.000179777
O96000	NDUBA_HUMAN	5.72828e-05	7.47214e-05	5.46008e-05	6.49336e-05	0.000127252	8.376e-05	6.35862e-05	6.86422e-05	3.16331e-05	4.84988e-05	9.09653e-05	0.00012127	0.000105417	4.48058e-05	4.84906e-05	8.30456e-05	0.000124676	7.49935e-05	8.21698e-05	7.21644e-05	0.000100873	0.000120825	0.000122009	0.000143549	0.000140066	7.82556e-05	9.70164e-05	7.89479e-05	4.16262e-05	8.55506e-05	0.00011109	0.000172284	0.000222915	0.000183732	0.000293246	0.00014766	0.000190539	0.000146363	9.84416e-05	0.000163783	0.000246231	0.000288834	0.000248835	0.000433905	0.000228517	0.000125865	0.000177976	0.000165714
Q86Y39	NDUAB_HUMAN	2.0953e-05	4.9235e-05	2.98579e-05	1.27099e-05	2.45647e-05	2.44934e-05	1.30432e-05	1.04678e-05	1.49408e-05	2.06858e-05	5.95605e-06	3.15514e-05	3.59553e-05	1.42417e-05	5.52428e-05	4.205e-05	2.44982e-05	3.26565e-05	4.0134e-05	2.57008e-05	2.51099e-05	4.76122e-05	2.14637e-05	6.90558e-05	2.57232e-05	3.86209e-05	3.56475e-05	2.40566e-05	2.01288e-05	2.529e-05	4.18481e-05	9.09274e-05	8.30579e-05	3.56705e-05	5.53632e-05	2.16555e-05	8.7419e-05	1.7153e-05	2.40069e-05	5.04377e-05	0.000112074	8.33659e-05	9.34348e-05	8.03746e-05	0.000155539	6.101e-05	7.66626e-05	6.48836e-05
P00505	AATM_HUMAN	0.00044678	0.000381978	0.00072924	0.000571598	0.000484087	0.000656243	0.000751874	0.000390781	0.000351069	0.000599186	0.000921731	0.00056559	0.000335872	0.000428255	0.000354695	0.00036467	0.000635579	0.000363911	0.000497857	0.000298626	0.00061159	0.000687408	0.000520815	0.000828356	0.000367733	0.00033572	0.000460374	0.000675251	0.00048112	0.000627024	0.000898478	0.00116563	0.00179086	0.000931761	0.00100331	0.000815778	0.00123189	0.000736143	0.000808403	0.000991259	0.00243679	0.00203492	0.00123854	0.00211914	0.00200927	0.000771659	0.00144425	0.000859566
P82909	RT36_HUMAN	5.75628e-05	5.94157e-05	8.87537e-05	4.16723e-05	4.85513e-05	4.86048e-05	6.70981e-05	2.89889e-05	4.95638e-05	2.7787e-05	3.768e-05	3.09203e-05	3.8334e-05	4.53607e-05	3.02819e-05	4.051e-05	3.8673e-05	4.65099e-05	2.52987e-05	4.47742e-05	5.46652e-05	7.62991e-05	4.64014e-05	5.45158e-05	3.61399e-05	3.40385e-05	5.66352e-05	4.19573e-05	2.45841e-05	4.43788e-05	0.000121124	0.000149061	0.000273968	8.85937e-05	0.000119635	7.88262e-05	0.000164575	8.4357e-05	8.56551e-05	0.000109723	0.000116466	9.70023e-05	9.69841e-05	0.00014372	0.000219693	6.61544e-05	4.16487e-05	7.97459e-05
Q8N5M1	ATPF2_HUMAN	4.09473e-06	8.34163e-06	5.87404e-06	7.97187e-06	1.01975e-05	1.68926e-05	5.63489e-06	1.06422e-05	9.54171e-06	5.67803e-06	7.71038e-06	2.58495e-05	4.34082e-06	5.46934e-06	7.48642e-06	7.1677e-06	8.50267e-06	4.69263e-06	1.06821e-05	5.54147e-06	7.55705e-07	1.05728e-05	5.71886e-06	5.06677e-06	8.29165e-06	1.265e-05	8.45181e-06	1.60308e-05	1.5746e-07	4.95671e-06	7.3969e-06	2.84955e-05	1.50145e-05	1.05247e-05	2.31107e-05	9.55212e-06	1.51169e-05	7.75963e-06	2.46789e-05	1.23989e-05	3.42614e-05	4.18427e-05	1.83911e-05	2.8576e-05	4.98056e-05	1.4238e-05	1.45029e-05	9.74606e-06
O94911	ABCA8_HUMAN	2.06843e-06	8.82552e-06	7.51408e-06		1.09868e-05		4.83234e-07						1.71294e-05	1.22985e-06	4.94935e-06	4.76802e-06	6.24321e-06	8.74028e-06	1.01064e-05	3.45171e-06		9.81795e-06	1.6146e-06		5.43567e-06	1.14801e-05	3.97199e-06	3.04524e-06	6.69344e-06	1.51715e-05	9.51829e-06	1.74965e-05	2.17948e-05	2.0528e-05	2.24942e-05	1.60358e-05	4.3906e-05	3.63888e-05	1.9181e-06	1.1884e-05	8.57121e-06	1.57751e-05	2.03792e-05	1.22952e-05	1.51325e-05	8.74414e-06	1.43281e-05	1.26521e-05
P53597	SUCA_HUMAN	0.000193613	0.000226301	0.000260493	0.000197544	0.000259241	0.00013751	0.000180654	0.000119726	0.000110383	0.000311774	5.74661e-05	0.000156642	0.00026874	0.00023019	0.000199072	0.00020076	0.000221188	0.000178503	0.000539181	0.000306434	0.000415785	0.000363765	0.000196073	0.00032872	0.00033003	0.000266729	0.000210933	0.000351154	0.000195928	0.000258175	0.000362391	0.000549367	0.000719865	0.000320294	0.000551553	0.000256822	0.000677559	0.000362922	0.000226748	0.000495368	0.000593775	0.000585351	0.000797731	0.000939617	0.00120126	0.000298752	0.000489214	0.000446816
Q8NI60	COQ8A_HUMAN	1.8684e-05	2.11302e-05	2.02679e-05	5.37048e-05	1.93615e-05	4.05785e-06	3.68532e-05	2.77243e-05	2.57222e-05	3.52459e-05	6.24655e-06	2.36897e-05	2.19764e-05	3.3705e-05	1.3445e-05	2.15478e-05	2.09038e-05	1.41529e-05	1.92934e-05	1.8891e-05	2.33649e-05	2.90792e-05	8.58347e-06	3.58078e-05	1.50285e-05	2.47009e-05	4.54267e-06	5.59553e-05	1.09389e-05	1.88278e-05	2.6629e-05	7.37195e-05	6.46605e-05	4.78578e-05	4.00496e-05	1.39569e-05	4.65138e-05	4.76088e-05	4.57746e-05	6.14754e-05	8.16605e-05	9.22751e-05	5.51149e-05	7.44167e-05	0.00014906	4.13199e-05	2.95382e-05	4.50344e-05
O00217	NDUS8_HUMAN	5.09838e-05	4.83302e-05	4.63347e-05	2.29285e-05	5.49211e-05	3.35834e-05	1.54009e-05	1.62944e-05	2.77734e-05	4.51426e-05	2.57226e-05	5.13877e-05	4.37587e-05	2.11454e-05	2.5701e-05	4.5599e-05	0.000106528	4.42023e-05	4.3051e-05	7.86895e-05	6.64818e-05	6.44658e-05	3.54168e-05	7.3151e-05	5.00688e-05	4.5844e-05	4.67293e-05	3.89079e-05	4.30351e-05	4.55279e-05	0.000101641	9.79801e-05	0.000160112	7.77176e-05	0.000132349	4.14813e-05	8.54729e-05	6.05257e-05	8.32094e-05	0.000116588	9.7935e-05	8.12761e-05	7.62856e-05	0.000118674	0.000185787	9.03325e-05	0.00020065	9.50493e-05
O43181	NDUS4_HUMAN	1.89915e-05	2.56983e-05	3.58953e-05		5.38145e-05	1.565e-05		1.17401e-05	8.21512e-06	1.68805e-05	6.13651e-06	1.87675e-05	2.42836e-05	1.28256e-05	1.89869e-05	1.89744e-05	1.96289e-05	2.64571e-05	4.49041e-05	3.5844e-05	4.24764e-05	5.16541e-05	2.86974e-05	5.4369e-05	3.55025e-05	6.74297e-05	3.86302e-05	2.58861e-05	3.23417e-05	2.22674e-05	5.88536e-05	3.63409e-05	8.76535e-05	5.20233e-05	0.000144553	2.5165e-05	3.51045e-05	3.14269e-05	4.63643e-05	6.23051e-05	3.50414e-05	7.06145e-05	5.40975e-05	6.33816e-05	8.72935e-05	6.69515e-05	9.41237e-06	5.21762e-05
P00403	COX2_HUMAN	0.000424243	0.000504024	0.000252069	0.000335694	0.000849094	0.000448052	0.000175893	0.000295341	0.000298791	0.000682262	0.000143044	0.000641229	0.000574747	9.54272e-05	0.000436647	0.000792274	0.00064777	0.000561025	0.000529658	0.000478439	0.000758744	0.000888055	0.000594708	0.000700836	0.000585102	0.000776008	0.000629401	0.000933499	0.000354402	0.000463427	0.00111605	0.00154376	0.00150145	0.00107533	0.00207817	0.000826671	0.000880972	0.00100904	0.00125802	0.00158562	0.00107235	0.00153093	0.00139342	0.000807256	0.00222006	0.00133188	0.00111312	0.0010413
P20674	COX5A_HUMAN	0.000499814	0.00051694	0.000318469	0.000275522	0.000327075	0.000307818	0.000219603	0.000173653	0.000128092	0.000108999	4.08819e-05	0.000242218	0.000147634	0.00013204	0.000166917	0.000190962	0.00040534	0.000374944	0.000170683	0.00025078	0.000877047	0.0003856	0.00034444	0.000301088	0.00079636	0.000379077	0.00015759	0.000413451	0.000399176	0.000421475	0.00133386	0.00120935	0.00153576	0.000706784	0.00087246	0.000336442	0.00112571	0.000536006	0.000806639	0.00052301	0.000423252	0.000347062	0.000474836	0.000436214	0.00124551	0.00052095	0.000606109	0.000720942
Q53FZ2	ACSM3_HUMAN	1.0297e-05	1.42261e-05	2.05234e-05	1.21277e-05	3.34902e-05		6.24588e-06	1.11276e-05	1.74708e-05	1.44505e-05	1.55848e-05	1.63372e-05	1.15526e-05	9.79786e-06	2.26925e-05	1.91084e-05	1.05566e-05	7.02388e-06	1.86031e-05	6.20119e-06	1.26521e-05	2.55532e-05	1.01654e-05	1.08958e-05	1.06734e-05	2.19675e-05	2.64183e-05	2.06624e-05	6.46208e-06	3.08968e-05	1.3626e-05	6.31799e-05	5.96791e-05	4.26351e-05	7.33385e-05	4.31899e-06	2.21625e-05	5.63721e-05	4.45941e-05	2.80048e-05	8.87792e-05	2.86526e-05	2.8443e-05	5.26433e-05	7.39734e-05	4.38708e-05	2.89462e-05	1.66973e-05
P11177	ODPB_HUMAN	0.000155466	0.000168222	0.000187161	0.000215689	0.000158144	0.000313661	5.26436e-05	0.00019802	0.000152749	0.000224304	7.26499e-05	0.000132771	0.000185357	0.000145262	0.000181302	0.000218505	0.000162871	0.000177192	0.000196835	0.000140557	0.000254131	0.000168033	0.000106221	0.000143392	0.000178441	0.000172616	0.000161753	0.000175151	0.000158139	0.000131878	0.000236198	0.000537463	0.000434279	0.000299536	0.000349445	0.000290166	0.000395664	0.000465485	0.000275049	0.000380715	0.000585225	0.000392153	0.000525507	0.000676865	0.000897771	0.00047296	0.000429718	0.000321354
P15088	CBPA3_HUMAN	4.42192e-06	4.99179e-06	2.19887e-06	4.41148e-05	1.09416e-05	8.57021e-06	2.01438e-05	5.20213e-06	1.45672e-05		4.68247e-06		2.31949e-05			4.8804e-05	7.99319e-05	4.84094e-06		3.65109e-05		1.45969e-05	3.69532e-06		5.49269e-05	2.62031e-06	1.98389e-05		5.29164e-06	4.3153e-06	2.29883e-05		1.07238e-05	8.00474e-05	1.06577e-05	3.64478e-05	8.34635e-05	0.000160922	5.27193e-05	5.73931e-06	1.27122e-05	1.40514e-05	2.1525e-05	1.16811e-05	1.72527e-05	1.62819e-05	0.000319219	1.54369e-05
Q6UXV4	MIC27_HUMAN	2.81537e-05	5.0393e-05	4.01178e-05	3.12585e-05	4.44693e-05	3.56145e-05	1.95335e-05	3.30274e-05	3.42331e-05	4.1766e-05	1.77257e-05	3.22989e-05	3.82688e-05	3.63217e-05	3.69624e-05	4.99472e-05	2.87162e-05	2.79815e-05	4.56448e-05	3.54002e-05	7.20948e-05	5.23534e-05	2.16541e-05	3.25443e-05	2.97384e-05	5.7551e-05	2.98748e-05	6.08566e-05	1.33446e-05	1.76805e-05	6.44295e-05	0.000137226	0.000113879	5.31772e-05	9.60325e-05	6.38611e-05	7.9039e-05	7.57636e-05	8.16515e-05	6.24663e-05	0.000131612	0.00015639	0.000131269	0.000102184	0.000181266	9.29605e-05	5.13122e-05	5.79482e-05
P25705	ATPA_HUMAN	0.00296443	0.00312661	0.00344694	0.00343984	0.0032739	0.00284304	0.00250644	0.00327027	0.00347203	0.00327256	0.00168992	0.00309203	0.00198887	0.00267698	0.00227079	0.00237785	0.00305589	0.00251429	0.00282863	0.00254173	0.00423706	0.00344492	0.00324869	0.0037309	0.00305246	0.00289633	0.002896	0.00290134	0.00229897	0.00299334	0.00536613	0.00970004	0.00818744	0.00614917	0.00732029	0.00526872	0.00697336	0.00704512	0.00589415	0.00672028	0.00961175	0.00792726	0.00643039	0.0114567	0.0118552	0.00458824	0.00591486	0.00558909
O43674	NDUB5_HUMAN	3.12409e-05	0.000141908	2.63763e-05	2.59282e-05	7.50216e-05	4.01176e-05	3.46954e-05	1.00794e-05	1.2961e-05	1.30553e-05	7.06179e-06	4.08369e-05	2.91741e-05		2.12699e-05	6.43376e-06	4.55944e-05	3.95693e-05	5.95604e-05	1.32157e-05	7.00565e-05	6.00891e-05	4.57568e-05	5.77877e-05	5.69918e-05	5.06701e-05	5.06774e-05	3.86312e-05	3.6552e-05	2.85268e-05	9.53788e-05	0.000221885	0.00011453	0.000111055	0.000145353	3.08595e-05	0.000240546	6.4295e-05	9.41912e-05	3.40447e-05	8.73251e-05	7.1497e-05	8.27389e-05	3.98057e-05	0.00010463	2.21817e-05	9.90778e-05	9.96426e-05
P04271	S100B_HUMAN	6.60337e-06	4.023e-06	1.08306e-05	7.25808e-06	1.54144e-05	5.52329e-06	1.23404e-05	9.59376e-06	6.13468e-06	1.12127e-05	7.47837e-06		1.66997e-05	6.48068e-07	2.75338e-06	1.28273e-05	3.8183e-06	4.5921e-06	2.89008e-06	5.55309e-06	1.7417e-05	5.02718e-06	3.48279e-06	8.70303e-06	9.49556e-06	2.42595e-06	1.05881e-05	8.47104e-06	8.15629e-06	2.91286e-06	2.13776e-05	1.00019e-05	2.30158e-05	2.63937e-05	1.77674e-05	1.9011e-05	3.87113e-05	2.34897e-05	3.17294e-05	2.49884e-05	1.38951e-05	1.60336e-05	1.69219e-05	8.11898e-06	1.12245e-05	2.06831e-05	1.03703e-05	1.89099e-05
Q9NX14	NDUBB_HUMAN	4.54388e-05	4.05891e-05	3.1016e-05	4.93195e-05	4.74844e-05	6.04508e-05	1.90991e-05	5.16906e-05	1.99034e-05	3.9859e-05	1.85301e-05	6.06611e-05	3.2495e-05	3.29597e-05	4.59359e-05	0.000105594	6.7863e-05	6.979e-05	4.86647e-05	4.12142e-05	6.84074e-05	0.000120677	3.21346e-05	6.16626e-05	3.68444e-05	5.14648e-05	4.29559e-05	5.93548e-05	2.43896e-05	6.0216e-05	8.58883e-05	0.000117458	0.00017364	8.86848e-05	0.000141552	6.767e-05	0.000100179	0.000101299	7.63312e-05	0.000124733	7.81163e-05	9.69161e-05	6.04354e-05	0.00013458	0.000206733	0.000160773	0.000148316	0.000200703
P00395	COX1_HUMAN	2.41756e-05	1.84587e-05	6.1664e-05	2.38533e-05	1.32998e-05	1.32091e-05	3.31928e-05	6.97005e-06	2.23516e-05	4.17874e-05	7.98423e-05	1.8103e-05	4.66099e-05		2.4572e-05	4.03213e-05	9.9232e-06	1.61723e-05	2.86349e-05	1.59038e-05	3.77716e-05	2.44513e-05	1.01148e-05	2.16307e-05	6.66026e-05	3.21608e-05	4.47678e-05	2.86465e-05	5.57451e-05	0.00012194	0.000100396	7.83177e-05	0.000205795	1.11298e-05	7.24707e-05	1.46204e-05	0.000125002	3.07903e-05	5.74347e-05	0.000105664	9.21568e-05	3.31921e-05	0.000185895	9.40999e-05	0.000191486	7.55424e-05	4.38087e-05	4.75634e-05
P00414	COX3_HUMAN	1.53606e-05	4.9975e-05	7.21689e-05	0.000115133	0.000184585	3.74518e-06	3.97079e-05	0.000129554	2.85719e-05	2.78498e-05	5.07813e-05	0.0001774	6.27206e-05	1.82145e-05	7.87984e-05	0.000105552	0.00016925	6.1964e-05	0.000109206	9.98729e-05	0.000130782	0.000299556	0.000332415	0.000263639	9.43854e-06	9.92689e-05	0.000146548	5.25109e-05	3.15433e-05	0.000173186	2.67755e-05	0.000268474	0.000147153	0.000314967	0.000583056	1.67662e-05	8.87882e-05	0.000345274	8.2845e-05	0.000100596	0.000124342	8.16236e-05	0.00021582	3.82908e-05	0.000742704	0.000192001	0.0005973	8.74975e-05
P56134	ATPK_HUMAN	2.90473e-05	2.97791e-05	4.05871e-05	5.1259e-05	4.12177e-05	5.26381e-05	3.82913e-05	4.57241e-05	4.71046e-05	4.45231e-05	4.83625e-05	4.40567e-05	3.8022e-05	2.33405e-05	3.80669e-05	3.17803e-05	4.13824e-05	4.32974e-05	4.33656e-05	4.20949e-05	8.90021e-05	4.29925e-05	3.05583e-05	6.15263e-05	2.26232e-05	4.77835e-05	4.87185e-05	4.97194e-05	5.45842e-05	4.58598e-05	6.22783e-05	8.18467e-05	0.000132797	8.42902e-05	0.000105542	9.55319e-05	9.56024e-05	3.35779e-05	5.86981e-05	9.03687e-05	0.000190183	0.000134638	0.000124115	0.000172683	0.000201591	5.92084e-05	0.000121807	7.82167e-05
P00488	F13A_HUMAN	0.00013768	0.000269069	0.000189716	0.000268723	0.000342932	0.000262578	9.24537e-05	0.000145538	0.000155538	0.000380352	0.000146572	3.64438e-05	0.00109041	9.70048e-05	0.000162734	0.000263244	0.000250773	0.00017539	0.000181621	0.000275923	7.4058e-05	0.000187369	0.000226225	0.000389224	0.000107482	0.000375832	0.00016559	0.000175146	0.00012105	9.30965e-05	0.000268441	0.000621791	0.000551397	0.00067929	0.00054179	0.00125362	0.000572518	0.000862809	0.000252462	0.000960061	0.000488425	0.000257538	0.000938055	0.000573716	0.000339418	0.000669329	0.000782077	0.000446827
Q96IX5	USMG5_HUMAN	4.55382e-05	3.85422e-05	7.74587e-05	5.19266e-05	2.65738e-05	4.96282e-05	6.43587e-05	3.83786e-05	1.92657e-05	3.41789e-05	1.71455e-05	3.70749e-05	7.8279e-06	2.40015e-05	3.30168e-05	1.86902e-05	3.3807e-05	2.68635e-05	2.02063e-05	2.55869e-05	5.3419e-05	4.70902e-05	2.67258e-05	8.11472e-05	3.1104e-05	3.778e-05	2.6991e-05	3.05556e-05	2.25013e-05	4.31901e-05	7.3173e-05	0.000117427	0.000112751	6.98503e-05	6.94018e-05	9.17443e-05	0.000107247	4.58655e-05	5.73789e-05	6.37796e-05	7.80178e-05	7.21564e-05	8.67893e-05	0.000144646	0.000127194	3.13526e-05	8.28288e-05	5.98726e-05
O75306	NDUS2_HUMAN	0.000103855	0.000164278	0.000113749	0.000113124	0.000174418	0.000167399	0.00014689	0.000144624	0.000101242	0.00014525	0.000112217	0.000169974	0.000147774	7.19145e-05	0.000137862	0.000145488	0.000136982	0.000155734	0.000178101	8.67878e-05	0.000218213	0.000258375	9.86562e-05	0.000169981	0.00017021	0.000185155	0.000134043	0.00015086	0.000142551	0.000139551	0.000243676	0.000446078	0.000369682	0.000337961	0.000454287	0.000196923	0.000347381	0.000390547	0.000320974	0.000367724	0.000331792	0.000291141	0.000284595	0.00035211	0.00056087	0.000188695	0.000378767	0.000264404
P06576	ATPB_HUMAN	0.00317232	0.00299151	0.00387307	0.00372428	0.00370743	0.00357708	0.00145933	0.00204129	0.0035644	0.00353776	0.00120324	0.00267591	0.0022491	0.00205888	0.00301916	0.00248498	0.00339953	0.00298864	0.0031915	0.00262469	0.00481304	0.00321567	0.00243607	0.00402118	0.00426823	0.00286627	0.00377762	0.00373494	0.00278698	0.00357755	0.00593189	0.00801033	0.0100942	0.00635841	0.00831782	0.0054524	0.00696639	0.00512529	0.00561279	0.00719773	0.00980107	0.00787857	0.00700521	0.0120543	0.0123111	0.00489515	0.00630739	0.00538348
O00330	ODPX_HUMAN	7.23012e-05	7.39091e-05	9.27968e-05	4.27765e-05	5.8195e-05	0.000205633	6.32502e-05	4.9957e-05	9.28418e-05	6.63177e-05	4.94124e-05	7.3099e-05	4.66842e-05	6.38656e-05	5.2443e-05	5.2858e-05	8.46582e-05	7.7675e-05	5.42098e-05	4.3768e-05	8.96917e-05	5.67762e-05	4.46208e-05	6.83532e-05	8.3143e-05	6.66885e-05	3.4492e-05	4.64872e-05	4.97389e-05	4.36532e-05	0.000104257	0.000259177	0.000196446	7.04962e-05	0.000166239	0.000156919	0.000151353	0.000112045	0.00014101	0.000156505	0.000202852	0.000169714	0.000185764	0.000243526	0.000276247	0.000111505	0.00018712	0.000142395
P30042	ES1_HUMAN	0.000208545	0.00021992	0.000201375	0.000182433	0.00026789	0.000228071	0.000100009	0.000133068	0.000125731	0.000201494	4.5545e-05	0.000113651	0.000198375	0.000312324	0.000134028	0.000255458	0.000170675	0.000115624	0.000207439	0.000176492	0.000210088	0.000227784	6.65109e-05	0.000211845	0.000177664	0.000238205	0.000217874	0.000208582	0.000161112	0.000172446	0.000304371	0.000474952	0.000462968	0.000337299	0.000504547	0.00038039	0.000569019	0.00031595	0.000370298	0.000474791	0.000380623	0.00051178	0.000408683	0.000715022	0.000757182	0.000267742	0.000358877	0.000198615
P31040	SDHA_HUMAN	0.000425259	0.000762343	0.000846097	0.000350312	0.000524034	0.000582105	0.000395255	0.000475178	0.000459992	0.000564894	0.000376879	0.00052607	0.00065304	0.000770419	0.000542627	0.000467783	0.000600365	0.000534103	0.000462282	0.000414233	0.0008779	0.000532794	0.000523965	0.000543376	0.000619513	0.000512548	0.00035166	0.000609178	0.000503875	0.000710086	0.000803124	0.00178505	0.00178341	0.000578148	0.0013319	0.000749532	0.00176061	0.00108791	0.00109852	0.00126995	0.00139594	0.00161254	0.00158338	0.00231547	0.00221738	0.000880181	0.0011946	0.00101701
P14927	QCR7_HUMAN	0.000143776	0.000110649	8.37274e-05	6.57214e-05	0.000136744	0.000184749	2.30213e-05	5.83406e-05	7.90439e-05	7.87535e-05	6.50777e-05	0.000115302	6.73749e-05	4.9381e-05	7.85171e-05	0.000102886	8.58934e-05	0.000102819	7.27897e-05	6.94549e-05	0.000192832	0.000100182	7.02238e-05	9.39673e-05	0.000146085	0.000101966	0.000120693	9.56312e-05	5.61729e-05	9.23312e-05	0.000243354	0.000360934	0.000240256	0.000168246	0.000235975	0.000133884	0.000117979	0.000216909	0.000197694	0.000153541	0.000200793	0.000222464	0.00022736	0.000217783	0.00035044	0.000217555	0.000237736	0.000153993
Q96PE7	MCEE_HUMAN	1.56749e-05	1.23188e-05	3.04339e-05	1.87388e-05	2.10928e-05	1.14821e-05	1.12905e-05	1.30105e-05	1.67267e-05	3.52607e-05	1.01409e-05	6.47754e-06	2.1635e-05	1.16712e-05	2.55694e-05	3.2388e-05	1.35447e-05	2.74801e-05	2.01908e-05	6.73681e-06	4.02913e-05	1.84874e-05	1.65319e-05	3.52442e-05	1.34127e-05	1.90236e-05	1.50542e-05	4.19165e-06	3.14506e-05	2.36949e-05	3.18882e-05	3.10543e-05	4.37163e-05	3.97145e-05	5.34604e-05	3.11175e-05	2.64964e-05	5.31893e-05	4.0466e-05	6.08021e-05	5.09433e-05	4.19492e-05	5.1983e-05	8.05512e-05	7.60672e-05	4.9095e-05	3.47161e-05	5.38483e-05
P51649	SSDH_HUMAN	1.32004e-05	5.82572e-05	5.67518e-05	6.87272e-05	9.42135e-05	0.000175562	5.49531e-05	6.68665e-05	7.43603e-05	1.80935e-05	4.52229e-05	2.07417e-05	2.24728e-05	7.19526e-05	4.03304e-05	2.71277e-05	7.42701e-05	3.97985e-05	6.44993e-05	3.05272e-05	8.38671e-05	4.4017e-05	4.75475e-05	8.61284e-05	1.75965e-05	4.44357e-05	6.21595e-05	6.29747e-05	4.31986e-05	3.70583e-05	2.94684e-05	0.000178247	0.000164311	0.000125451	0.000161809	8.78856e-05	0.000134903	9.1747e-05	0.000178888	3.60086e-05	0.000155559	0.000143768	8.44071e-05	0.000151825	0.000197823	4.9847e-05	0.000206905	0.00010193
Q8N4P3	MESH1_HUMAN	1.29643e-05	2.47782e-05	1.72709e-05	2.04365e-05	3.52454e-05	2.71813e-05	1.62561e-05	3.64105e-05	2.76462e-05	2.99649e-05		5.06494e-06	2.4013e-05	1.47161e-05	2.34675e-05	2.07145e-05	2.87121e-05	2.42144e-05	4.1378e-05	3.09432e-05	1.81275e-05	1.32215e-05	1.90424e-05	4.14026e-05	2.68913e-05	1.17725e-05	2.08792e-05	1.74085e-05	3.2865e-05	2.01936e-05	2.77426e-05	9.86122e-05	3.61517e-05	5.25865e-05	5.56118e-05	3.75514e-05	5.46991e-05	8.47933e-05	4.45994e-05	5.6222e-05	2.62422e-05	5.03588e-05	7.94917e-05	4.34901e-05	8.34957e-05	3.37442e-05	4.79524e-05	3.8492e-05
P40925	MDHC_HUMAN	0.000925664	0.000636542	0.00103016	0.000781209	0.000733973	0.00093136	0.00103409	0.000739454	0.000774546	0.000584388	0.00100509	0.000825684	0.000603967	0.000936237	0.000644954	0.000742243	0.000665914	0.000444509	0.000531088	0.000496704	0.000706335	0.000932019	0.000876881	0.00120232	0.000760922	0.000656385	0.000404548	0.000718714	0.000770228	0.000736981	0.00174756	0.00180027	0.00276736	0.00173676	0.00175089	0.00107254	0.00182761	0.00115537	0.00134132	0.00177987	0.00264262	0.00216753	0.00134612	0.00271878	0.00215598	0.00112595	0.00145637	0.0012158
P31937	3HIDH_HUMAN	5.98702e-05	7.48274e-05	0.000115286	0.000158368	9.03761e-05	8.4864e-05	0.000124055	0.000135807	7.59237e-05	7.99323e-05	0.000104204	4.39311e-05	7.80126e-05	7.70582e-05	8.2229e-05	5.97369e-05	9.72414e-05	5.77639e-05	9.43581e-05	4.23319e-05	0.000113014	0.000160695	5.52081e-05	9.41876e-05	9.14974e-05	7.20335e-05	0.000103091	0.000127925	5.91923e-05	0.00014306	0.000141378	0.000222275	0.000264702	0.000173221	0.000221692	0.000165135	0.00019781	0.000194076	0.00013218	0.000194231	0.000306308	0.000231206	0.000222541	0.00034278	0.000372837	0.000126375	0.000265396	0.000135819
O75438	NDUB1_HUMAN	2.46985e-05	3.08275e-05	2.08539e-05	3.65024e-05	3.13908e-05	2.38282e-05	1.51664e-05	1.18946e-05	1.99267e-05	1.91962e-05	1.00817e-05	3.40206e-05	6.98342e-06	1.59717e-05	2.21384e-05	1.61668e-05	9.49653e-06	2.3081e-05	2.581e-05	2.67442e-05	2.06755e-05	3.03095e-05	1.73118e-05	3.1579e-05	3.34876e-05	2.19979e-05	1.58935e-05	2.03546e-05	9.57907e-06	2.08367e-05	4.01786e-05	5.89608e-05	6.35519e-05	4.14674e-05	8.53296e-05	2.65686e-05	5.10917e-05	4.13113e-05	5.35823e-05	4.87593e-05	3.94959e-05	4.7592e-05	4.1528e-05	5.21723e-05	8.64916e-05	4.36981e-05	2.87242e-05	5.56845e-05
P00325	ADH1B_HUMAN	0.00017729	0.00143356	0.00135422	0.000181275	0.00189869	0.000229957	0.000233469	0.00022381	0.000526302	0.000775288	6.83515e-05	5.56154e-05	0.00341789	0.00011805	0.00070762	0.00167262	0.0015	0.000873497	0.00181538	0.000925089	0.000365186	0.00042477	0.000878146	0.00156878	0.0027422	0.00180757	0.00107771	0.000424307	0.000525921	0.00093354	0.00121111	0.00182692	0.00236829	0.000853254	0.00317174	0.00277191	0.00222202	0.00210436	0.0019957	0.00217885	0.000828494	0.000623595	0.00331663	0.00150242	0.0019136	0.00361303	0.00255583	0.00210525
P02511	CRYAB_HUMAN	2.16903e-05	6.32186e-05	3.57311e-05	5.89664e-05	0.00010605	3.12077e-05	7.08041e-05	3.32238e-05	4.08868e-05	5.15498e-05	9.69807e-06	9.70467e-06	0.000166415	4.40224e-05	1.03643e-05	8.23352e-05	5.30848e-05	3.73863e-05	6.5423e-05	0.00011046	3.08486e-05	3.92002e-05	8.59612e-06	2.7884e-05	2.55559e-05	8.55277e-05	2.10381e-05	3.39825e-05	4.99787e-05	4.08028e-05	9.06805e-05	0.000108341	7.69529e-05	0.000150425	0.000131725	0.000130396	0.000238613	0.000325677	0.000125473	8.87994e-05	5.05291e-05	5.81065e-05	0.000138752	6.11919e-05	6.19452e-05	0.000104599	0.000104543	5.96785e-05
O14949	QCR8_HUMAN	5.43117e-05	6.50082e-05	1.0112e-05	0.000107894	8.65692e-05	9.76206e-05	0.000142605	0.000142315	3.12005e-05	2.93689e-05	4.96792e-05	9.22247e-05	2.74958e-05	5.60861e-06	4.32872e-05	7.41106e-05	0.000115891	6.95537e-05	0.000117059	7.60009e-05	0.000124664	9.25912e-05	8.73655e-05	0.000135406	7.21823e-05	3.23066e-05	6.48685e-05	5.45392e-05	4.24247e-05		0.000171932	0.000168592	0.000163269	0.000173947	0.000101696	0.000138772	0.000216389	0.000333026	0.000155184	4.8636e-05	0.000179656	0.000117641	6.37011e-05	0.00014944	0.000184106	0.00010669	0.000205354	0.000114058
P07585	PGS2_HUMAN	7.05898e-05	0.000112609	0.000158987	4.41876e-05	2.71484e-05	1.50621e-05	5.1976e-05	3.07165e-05	0.000104032	4.74756e-05	0.000105704	1.481e-05	0.0010637	5.73809e-05	3.93321e-05	0.000373716	0.000109403	0.000110727	8.72716e-05	0.000127723	0.000188626	0.000175447	6.58846e-05	6.19772e-05	7.68021e-05	0.000100191	5.64172e-05	4.09533e-05	0.000195179	0.000178867	0.000368494	0.000162872	0.000392967	0.000131604	9.77591e-05	0.000162803	0.000193854	0.000252885	0.000194837	0.000168917	0.000621098	8.59805e-05	0.000406465	0.000236506	0.000189258	0.000273243	0.000162076	0.000169249
Q9UDR5	AASS_HUMAN		8.364e-06	1.85365e-05	3.14221e-05	1.05614e-05	5.80292e-06	1.28738e-05	2.42409e-05	3.9605e-05	1.96621e-05	8.32448e-06	4.70314e-06	6.89459e-06	9.90721e-06	6.5167e-06	1.59054e-05	6.26649e-06	1.16574e-05	1.84375e-05	7.09212e-06		8.95081e-06	1.19947e-05		1.26971e-05	1.17705e-05	8.77643e-06	1.35397e-05			5.85311e-06	1.9823e-05	3.57655e-05	0.000122925	2.25222e-05	5.12989e-06	4.28182e-05	5.15247e-05	4.25536e-05	5.36807e-05	3.1607e-05	3.85154e-05	1.92698e-05	2.7378e-05	4.21432e-05	2.96254e-05	1.58085e-05	1.73237e-05
P30711	GSTT1_HUMAN	4.96517e-05				8.21278e-05	6.7365e-05		6.33892e-05	9.63317e-06	9.60831e-05	5.96015e-05		0.000161879	1.37458e-05	2.61226e-05			6.49408e-05	6.90005e-05		4.83932e-05	9.86523e-05		8.53367e-05					6.94006e-05		0.00019028				0.000188404	0.000149479		0.00012012		0.000132509	0.000166199		0.000346896	0.00015389	0.000137418			0.000104583
Q16718	NDUA5_HUMAN	9.45487e-05	8.78549e-05	0.000130822	8.64199e-05	0.00013813	0.000142305	9.19196e-05	8.39985e-05	5.19037e-05	7.59469e-05	5.906e-05	6.88652e-05	0.000144942	5.67716e-05	9.00566e-05	8.45024e-05	8.9342e-05	7.79231e-05	7.54722e-05	0.000100663	0.000148393	0.000132264	6.36518e-05	0.000103217	0.000201131	6.35754e-05	0.000131736	7.77562e-05	0.000111253	0.000142587	0.00017414	0.000180886	0.00030719	0.000231554	0.000318127	0.000125736	0.000385972	0.000149609	0.000215349	0.00019893	0.000275478	0.00011703	0.000183341	0.000284333	0.000414304	0.00013356	0.000233948	0.000168826
P32929	CGL_HUMAN	1.05286e-05	6.16998e-06	7.41663e-06	4.64498e-06	1.85412e-05		7.95577e-06	6.40145e-06	3.29344e-06	9.09189e-06	5.89929e-06	1.10275e-05	4.00712e-06	1.07431e-05	1.55714e-05	2.56185e-06	2.2945e-05	1.08571e-05	9.75239e-06	9.35267e-06	1.87796e-06	1.38e-05	9.63411e-06	1.09273e-05	2.28141e-05	1.52097e-05	8.6031e-06	3.7824e-06	3.29195e-06	3.24842e-06	9.12438e-06	2.01817e-05	1.81914e-05	8.16346e-06	4.44212e-05	5.38513e-06	1.96625e-05	2.04053e-05	6.53201e-06	1.88968e-05	2.96971e-05	3.49725e-05	2.07149e-05	1.99554e-05	5.8953e-05	9.54051e-06	2.47197e-05	1.63803e-05
O43677	NDUC1_HUMAN		9.2535e-06		5.63909e-06	1.58576e-05	7.24217e-06		1.1322e-05									1.47758e-05	1.31949e-05	2.5802e-05						1.45215e-05		9.84381e-06	9.0734e-07			3.07089e-06	2.11509e-05	6.13458e-06	1.91509e-05	4.17147e-05			4.05746e-05	1.88547e-05	2.51288e-05	1.20465e-05	7.21285e-05			9.05938e-06	5.57646e-06	5.06973e-05	1.26368e-05
P30044	PRDX5_HUMAN	0.000493311	0.000604871	0.000610626	0.000756752	0.00061474	0.000601607	0.000391816	0.000340936	0.00041952	0.000544636	0.000143391	0.000339072	0.000311097	0.000726788	0.00048359	0.000621676	0.000628249	0.000527849	0.000999261	0.000304157	0.000784692	0.000852824	0.000438624	0.000892902	0.000687294	0.000558133	0.000493876	0.000414227	0.000693516	0.000694534	0.00115825	0.00170967	0.00131733	0.000939628	0.00148738	0.000813998	0.000964391	0.00101971	0.000960136	0.0011692	0.0015025	0.00134668	0.00107179	0.00172704	0.00240297	0.00110336	0.00144423	0.000963373
A8MXV4	NUD19_HUMAN	7.48433e-06	4.22462e-06	1.07959e-05	1.29747e-05	2.49175e-05	1.21002e-05	4.47725e-05	1.23271e-05	9.16741e-06	2.6696e-06	1.68368e-05	1.12533e-05	3.61614e-06	6.392e-06	1.00466e-05	6.37965e-06	1.00022e-05	2.34059e-06	1.0274e-05	6.40266e-06	1.25736e-05	7.21686e-06	5.75143e-06	3.93503e-06	5.0186e-06	1.30869e-05	9.6426e-06	9.36315e-06		5.60927e-06	8.59373e-06	2.04914e-05	2.62137e-05	1.90692e-05	2.82787e-05	1.21358e-05	7.56097e-05	2.49273e-05	1.47454e-05	1.20466e-05	3.94535e-05	2.09485e-05	1.82146e-05	3.82432e-05	3.57408e-05	1.59949e-05	2.05037e-05	6.71832e-06
Q16698	DECR_HUMAN	0.000498233	0.000443313	0.000561548	0.000480002	0.000324303	0.000358784	0.000342714	0.000348913	0.000404373	0.000538921	0.000145609	0.00029705	0.000402507	0.000463562	0.000394033	0.000426827	0.000383672	0.000390944	0.000200244	0.000373033	0.000700326	0.000534173	0.000317842	0.00044804	0.000205846	0.00031889	0.00020257	0.0005851	0.000308947	0.000220408	0.000747323	0.00129125	0.00100017	0.00032714	0.000983015	0.00061348	0.000926992	0.000444243	0.000922747	0.00087908	0.00131219	0.000866146	0.000956179	0.00128872	0.00195083	0.000561393	0.000937114	0.000771345
Q9BV79	MECR_HUMAN		1.09883e-05	6.15104e-06	1.20432e-05	5.38298e-06	1.2705e-05	2.10843e-05	1.10875e-05	2.02628e-05	1.3834e-05	1.32071e-05	6.32712e-06	2.67197e-05	9.00305e-06	1.37249e-05	1.10647e-05	1.84959e-05	6.70258e-06	2.05469e-05	1.02489e-05	9.99959e-06	9.09463e-06	1.31972e-05		4.20357e-06	1.518e-05	1.36148e-05	1.42376e-05		6.55083e-06	5.03549e-06	4.03777e-05	2.89676e-05	1.59485e-05	1.60485e-05	1.41915e-05	2.21061e-05	1.47536e-05	2.26742e-05	2.75212e-05	3.50558e-05	2.68088e-05	5.71236e-05	3.91083e-05	7.60932e-05	1.6554e-05	4.4827e-05	1.786e-05
Q9NWU1	OXSM_HUMAN	1.9052e-05	1.25401e-05	2.203e-05	1.41181e-05	9.77412e-06	8.49889e-06	2.14275e-05	9.78115e-06	9.67988e-06	1.10759e-05	9.29152e-06	1.06127e-05	8.27447e-06	8.88581e-06	1.12854e-05	1.15128e-05	7.52522e-06	7.97481e-06	9.17786e-06	1.14025e-05	3.33829e-05	1.69721e-05	1.05525e-05	9.54407e-06	1.49825e-05	1.73308e-05	7.91458e-06	1.46816e-05	9.17712e-06	1.2248e-05	2.36729e-05	3.91362e-05	4.72482e-05	1.71319e-05	2.36355e-05	1.67221e-05	3.5237e-05	1.45904e-05	1.62968e-05	3.76908e-05	3.15767e-05	3.84773e-05	1.84735e-05	5.02021e-05	7.16494e-05	1.80014e-05	2.17757e-05	1.36325e-05
Q9NTG7	SIR3_HUMAN	4.27765e-06	1.31082e-05	1.08666e-05	2.69141e-06	3.92117e-06	7.12733e-06	1.3432e-05	1.22802e-05	1.21981e-05		3.86076e-06	3.94737e-06		1.46704e-06	1.31845e-05	2.36195e-05	2.44617e-06	3.35288e-06	2.4983e-06		2.54978e-06	2.54248e-06	1.90652e-06	4.1734e-06	9.2518e-06	3.42193e-06	7.73871e-06	3.73506e-06	9.25424e-06		6.85808e-06	2.13463e-05	1.94146e-05	7.74912e-06	9.72257e-06	1.87148e-05	1.94571e-05	3.74795e-05	3.24131e-05	3.96631e-06	7.80633e-06	1.05739e-05	1.01797e-05	1.10672e-05	6.96818e-05	2.49915e-05	6.99766e-06	6.26839e-06
O75489	NDUS3_HUMAN	0.000194891	0.000230975	0.000185374	0.000131892	0.000222126	0.000192372	0.000155761	9.33381e-05	0.000109429	0.000133437	0.000104575	0.000136735	0.000188414	0.00012413	0.000153163	0.000161812	0.000159435	0.000163471	0.00012335	0.000112647	0.000240471	0.000249576	0.000185965	0.000252586	0.000189503	0.000227268	0.00016894	0.000129908	0.000147214	0.00020048	0.00031558	0.000400611	0.000522895	0.000358057	0.000585045	0.000235774	0.000366569	0.000272303	0.000299652	0.000344255	0.000289935	0.000313814	0.000382314	0.000410897	0.000532767	0.000257571	0.000289374	0.00028603
Q96GK7	FAH2A_HUMAN	1.84176e-05	1.77187e-05	2.76959e-05	1.01743e-05	3.08548e-05	2.61478e-05	1.29318e-05	1.49414e-05	1.82751e-05	3.44764e-05	6.13193e-06	4.6915e-05	2.70268e-05	2.84035e-05	1.84288e-05	2.56182e-05	2.84914e-05	1.88532e-05	2.69445e-05	1.52955e-05	5.34565e-05	5.55416e-05	2.5202e-05		2.62907e-05	4.878e-05	1.82961e-05	2.71206e-05	3.99475e-05	3.63079e-05	4.144e-05	3.48024e-05	7.43873e-05	1.27494e-05	8.24007e-05	2.44306e-05	5.4772e-05	3.93015e-05	2.64913e-05	7.66901e-05	4.51174e-05	7.97139e-05	7.57914e-05	8.15454e-05	0.000103186	4.80108e-05	4.48411e-05	3.66164e-05
Q5BJF2	SGMR2_HUMAN	1.03796e-05	2.46522e-05	1.50189e-05	7.8026e-05	2.60205e-05	9.14115e-06	3.42355e-05	1.18078e-05	4.41919e-06	4.17231e-05	1.39349e-05	3.54482e-05	1.47991e-05	1.26031e-05	4.02841e-06	1.36792e-05	1.77025e-05	6.12139e-06	1.08128e-05	6.08686e-05	1.10013e-05	8.80109e-05	4.34885e-05	7.83629e-05	2.62473e-05	2.40318e-05	1.57483e-05	3.45722e-05	4.05389e-06	4.40197e-05	1.5989e-05	9.79801e-05	2.29945e-05	8.01192e-05	4.39159e-05		7.60281e-06	1.95238e-05	1.02874e-05	3.12422e-05	2.38082e-05	3.97555e-06	0.000102305	3.14406e-05	0.000198164	3.27317e-05	3.44589e-05	1.50905e-05
Q8TB22	SPT20_HUMAN	6.13151e-06	9.27763e-06	1.05729e-05	1.03755e-05	1.43988e-05	2.54866e-05	6.27916e-06	3.6178e-06	5.52918e-06	1.47403e-05	8.15159e-06	1.90638e-06	1.00691e-05	1.67072e-05	8.15665e-06		9.87784e-06	7.47927e-06	1.22084e-05	8.94926e-06		1.66868e-05	7.07994e-06	6.09652e-06	1.0745e-05		3.37064e-06	1.34928e-05	3.73369e-06	1.84435e-05	1.21944e-05	3.85547e-05	1.7288e-05	1.68122e-05	3.04473e-05	1.79755e-05	1.18517e-05	8.08971e-06	8.29978e-06	2.15154e-05	2.12145e-05	1.79678e-05	3.82321e-05	7.15951e-05	4.04504e-05	1.00882e-06	2.13987e-05	1.16481e-05
Q9UKU7	ACAD8_HUMAN	1.93906e-05	1.62882e-05	3.33443e-05	9.46398e-06	2.83879e-05	6.8888e-06		4.61309e-06	4.43197e-06	2.18288e-05	6.36378e-06	2.37412e-05	1.75563e-05	1.35777e-05	1.51385e-05	1.94228e-05	2.63814e-05	1.57984e-05	5.25397e-05	1.0073e-05	2.11409e-05	4.05037e-05	1.45957e-05	2.74996e-05	2.08243e-05	1.74893e-05	8.19511e-06	1.50697e-05	1.65317e-05	2.28898e-05	3.18527e-05	3.79943e-05	5.88402e-05	1.51634e-05	4.57857e-05	1.19069e-05	5.66832e-05	1.33829e-05	1.6579e-05	3.35644e-05	5.67375e-05	7.74264e-05	2.86298e-05	6.93645e-05	5.36331e-05	3.48256e-05	4.63157e-05	3.18907e-05
P47985	UCRI_HUMAN	0.000182546	0.000322097	0.000190378	0.000476616	0.000316563	0.000276721	0.000115002	0.000196355	0.000196452	0.000278661	8.0987e-05	0.000290196	0.000261954	0.00054552	0.000366003	0.000249339	0.000268431	0.000372877	0.000350207	0.000251082	0.000364776	0.000458786	0.000254095	0.000393844	0.0002972	0.000319726	0.000585053	0.000345081	0.000172176	0.000324867	0.000321233	0.000697796	0.000625631	0.000735603	0.000664639	0.000403066	0.000638321	0.00049826	0.000524536	0.000466589	0.000699722	0.000710989	0.000645606	0.000976914	0.00116603	0.000517469	0.000613332	0.00061737
P31930	QCR1_HUMAN	0.00063189	0.000985513	0.000548642	0.000555873	0.000666717	0.000355456	0.000344967	0.000350116	0.000252357	0.000716298	0.000363838	0.000844433	0.000835719	0.000396892	0.000572258	0.000671124	0.000700844	0.00062407	0.00069664	0.000519965	0.00119467	0.000950439	0.000524977	0.000862333	0.000705362	0.000805368	0.000677169	0.000867835	0.000347289	0.000804911	0.00113254	0.0023578	0.00171872	0.000850465	0.00155861	0.00050619	0.00131411	0.000766951	0.00144708	0.00132305	0.001871	0.00118615	0.00184947	0.00116292	0.00198859	0.00107456	0.00113688	0.00109418
Q9Y2R0	COA3_HUMAN	3.40748e-05	6.47433e-05	6.79064e-05	0.000107748	5.16624e-05	4.9189e-05	7.03807e-05	8.76462e-05	4.57144e-05	3.66615e-05	2.04753e-05	3.20262e-05	1.97513e-05	6.87727e-05	4.79325e-05	4.51218e-05	4.64307e-05	3.9434e-05	3.15461e-05	9.40333e-05	6.87181e-05	6.7214e-05	4.10786e-05	5.87787e-05	4.34672e-05	3.13862e-05	3.67828e-05	4.49242e-05	3.76094e-05	7.49016e-05	5.00039e-05	0.000237429	7.59791e-05	0.000162684	0.000115734		7.26114e-05	0.000143824	8.93293e-05	9.06959e-05	9.31488e-05	0.000128668	6.80893e-05	0.000178451	0.000247458	8.00756e-05	0.000101613	6.01726e-05
P07954	FUMH_HUMAN	0.000543704	0.000808614	0.000649257	0.000813639	0.000506665	0.000493421	0.000744449	0.000840506	0.000647375	0.000624242	0.000310141	0.000571686	0.000588074	0.000823407	0.000884321	0.000509351	0.00059429	0.000654251	0.000498315	0.000372266	0.000697356	0.000601022	0.000476696	0.000615158	0.00047439	0.000585599	0.000449858	0.0010705	0.000497062	0.000447974	0.000662786	0.00191162	0.00154449	0.0013331	0.00118537	0.000669723	0.0014282	0.00116783	0.00126443	0.0012543	0.00158217	0.00158923	0.00160041	0.0024792	0.00302119	0.000865699	0.00138156	0.00110035
Q13884	SNTB1_HUMAN	2.11715e-05	2.26013e-05	3.38009e-05	1.76842e-05	4.10167e-05	0.000110994	9.51045e-06	1.30693e-05		1.81705e-05	1.87883e-05	2.82311e-05	1.63667e-05	2.22718e-05	2.07848e-05	2.02891e-05	1.53702e-05	1.4805e-05	2.0176e-05	6.86973e-06		2.15028e-05	8.96046e-06	7.53165e-06	1.46019e-05	2.57769e-05	4.90074e-06	2.63832e-05	1.22377e-05	1.01172e-05	2.31626e-05	5.95455e-05	6.94359e-05	5.68679e-05	8.33047e-05	7.87016e-05	3.72451e-05	5.55782e-05	1.97136e-05	3.76803e-05	6.67885e-05	5.77515e-05	6.28787e-05	5.48716e-05	7.27557e-05	3.91304e-05	2.84934e-05	1.99321e-05
P22695	QCR2_HUMAN	0.000334743	0.000663445	0.000305664	0.00108232	0.000488645	0.000551161	0.000238067	0.000338391	0.00029955	0.000410862	0.000385113	0.000723301	0.000575168	0.000548485	0.000436742	0.000824656	0.000973062	0.000451497	0.00107104	0.000729382	0.000895176	0.00106155	0.000584492	0.000950213	0.000581823	0.000612365	0.000602742	0.000764217	0.00029246	0.000542799	0.000547798	0.00154434	0.00111856	0.00162356	0.00116435	0.000738817	0.00114524	0.000777894	0.000817456	0.00108025	0.00127356	0.00103538	0.00119625	0.00109745	0.00185238	0.00104464	0.00260269	0.00111894
P01876	IGHA1_HUMAN	0.00473308	0.00331575	0.00435704	0.00438459	0.00269413	0.00108665	0.000550261	0.00123335	0.00162486	0.0100125	0.00124603	0.00106026	0.00771082	0.000970511	0.0024572	0.00598784	0.00529612	0.0113379	0.0036565	0.00420415	0.00415819	0.00228228	0.00537811	0.00850116	0.00134575	0.00204216	0.000994771	0.00357096	0.0112945	0.00514121	0.0107445	0.00352691	0.0150097	0.00552034	0.00522491	0.00402105	0.00964899	0.00445602	0.00967602	0.015027	0.00677639	0.0155695	0.0102964	0.00548263	0.00331503	0.0138968	0.00882129	0.0152905
P49748	ACADV_HUMAN	0.000328426	0.000880257	0.000568572	0.000840565	0.000830618	0.000451396	0.00107232	0.00100397	0.000884501	0.00083882	0.000978728	0.000641627	0.000733576	0.00104322	0.000617001	0.00101387	0.000786602	0.000876981	0.000680254	0.000655974	0.0008174	0.000944825	0.000792437	0.000933539	0.000638503	0.000851571	0.00104827	0.000887832	0.000821733	0.00113218	0.00126165	0.00217018	0.00146228	0.00135149	0.00153687	0.000924848	0.00178781	0.00160069	0.00126296	0.001718	0.00200482	0.00169009	0.00176112	0.00282612	0.0034355	0.00138003	0.00132326	0.00149823
Q6JQN1	ACD10_HUMAN		6.20177e-06	6.41092e-06	1.59023e-05	9.78631e-06	0.00014992	3.57062e-05	1.04704e-05	2.3034e-05	2.44456e-05	8.02607e-06	2.99822e-05	1.70642e-05	1.9185e-05	2.74721e-05	1.47888e-05	2.47209e-05	1.24832e-05	1.28867e-05	2.01509e-05	6.44606e-05	1.72735e-05	2.34385e-05	4.35214e-06	1.00714e-05	2.56748e-06	9.51539e-06	4.01808e-05		2.46654e-06		2.64644e-05	1.9657e-05	3.55518e-05	4.3425e-05	4.61267e-05	8.65759e-05	1.37984e-05	7.80654e-05	7.1579e-05	5.23875e-05	6.06376e-05	6.69291e-05	0.000150421	6.61922e-05	2.68247e-05	8.18757e-05	4.87297e-05
Q16853	AOC3_HUMAN	0.000137314	0.000729789	0.00020853	0.000249148	0.000441769	0.000147398	0.00015339	7.45707e-05	0.000226779	0.0003448	5.64462e-05	5.78457e-05	0.000845534	9.74727e-05	0.000106728	0.000333814	0.000414675	0.00032595	0.000433198	0.000425899	0.00014743	0.000428514	8.76185e-05	0.000243452	0.000212904	0.000376944	0.000194071	0.00022247	0.000817318	0.000285169	0.000630131	0.000662717	0.000584993	0.000570943	0.000613384	0.000638505	0.000668621	0.000899286	0.000509709	0.000605176	0.000497354	0.000862621	0.000579564	0.000557729	0.000280999	0.000474342	0.000615904	0.000650071
P03905	NU4M_HUMAN	2.86066e-05	5.79199e-05	1.97306e-05	3.8695e-05	5.91848e-05	2.8139e-05	1.06333e-05	5.53002e-05	3.18433e-05	1.27925e-05	4.36899e-05	3.02552e-05	2.1178e-05	1.40391e-05	1.25143e-05	3.51295e-05	3.162e-05	4.20458e-05	1.68938e-05	4.76394e-05	5.09607e-05	4.07664e-05	2.30988e-05	4.88189e-05	5.07246e-05	3.35679e-05	3.50621e-05	3.76656e-05	2.39759e-05	1.88395e-05	4.02378e-05	6.65087e-05	6.72448e-05	0.000128731	0.000155816	3.5476e-05	2.64133e-05	0.000118101	0.000125819	3.59768e-05	0.000116724	9.77606e-05	3.47768e-05	5.96973e-05	5.98514e-05	5.4141e-05	9.44003e-05	5.78218e-05
Q02338	BDH_HUMAN	2.71671e-05	3.42289e-05	3.07486e-05	6.68414e-05	4.01239e-05	3.72858e-05	3.94376e-05	1.20491e-05	1.04058e-05	4.38214e-05	9.68702e-06	2.88585e-05	4.00382e-05	5.95651e-05	2.5471e-05	2.74654e-05	3.91711e-05	2.18389e-05	4.1541e-05	1.23213e-05	8.7015e-05	9.48174e-06	1.41915e-05	4.83454e-05	3.87316e-05	4.80717e-05	4.59437e-05	5.24292e-05	1.66055e-05	3.33015e-05	4.47749e-05	6.99324e-05	9.32716e-05	7.8957e-05	0.000107974	6.53135e-05	6.23565e-05	2.97658e-05	5.19627e-05	0.000128005	0.000123449	0.000104281	7.18713e-05	0.000218836	0.000115489	3.0606e-05	9.96751e-05	5.19416e-05
Q4G0N4	NAKD2_HUMAN	1.6745e-05	2.67803e-05	2.60949e-05	4.44123e-05	4.16451e-05	0.000115942	6.18375e-05	5.46989e-05	3.2516e-05	2.94051e-05	2.73235e-05	2.90484e-05	2.77895e-05	3.79266e-05	2.00633e-05	2.32538e-05	4.62808e-05	2.28914e-05	4.55247e-05	4.0947e-05	1.50342e-05	3.15148e-05	2.64525e-05	2.56388e-05	2.5926e-05	4.2945e-05	2.45443e-05	3.28639e-05	1.28754e-05	2.97997e-05	2.3997e-05	8.05194e-05	5.49974e-05	0.000119398	7.07893e-05	5.37694e-05	0.000133395	7.07034e-05	6.85534e-05	5.24859e-05	0.000132158	9.08904e-05	5.71614e-05	0.000164769	0.000115627	3.37229e-05	7.89599e-05	3.60712e-05
Q9H0N5	PHS2_HUMAN		2.10254e-06					1.55859e-05	1.24227e-05	5.43992e-06		1.71708e-05	1.01896e-05		6.55848e-06	3.31934e-06		9.59515e-06	2.71594e-06	8.57473e-06	6.62574e-06	9.47414e-06	8.78599e-06				5.46397e-06			5.18291e-06	8.43297e-07		5.99932e-06	2.46975e-05	1.57125e-05	3.90602e-06	5.59088e-06	5.17402e-05	2.1614e-05	1.91686e-05	2.09602e-05	2.55531e-05	1.9371e-05	6.10059e-06	1.84814e-05	1.09612e-05	5.31712e-06	3.48112e-05	5.74901e-06
Q9Y2Z9	COQ6_HUMAN	3.29582e-06	1.55465e-05	1.08578e-05	2.43529e-05	1.09979e-05	1.42224e-05	9.75339e-06	1.01046e-05	2.11612e-05	1.49082e-05	1.44196e-05	2.93689e-05	1.48335e-05	1.89388e-05	1.33293e-05	1.30593e-05	1.67255e-05	1.07733e-05	2.1901e-05	9.98101e-06	1.4898e-05	1.44252e-05	1.11699e-05	1.52767e-05	1.95363e-05	1.23572e-05	8.03723e-06	2.33379e-05	7.6287e-06		9.12846e-06	2.98607e-05	3.55337e-05	2.77894e-05	2.10709e-05	4.00859e-05	3.03618e-05	3.06884e-05	3.59945e-05	2.89573e-05	3.00666e-05	5.59509e-05	4.03246e-05	6.13119e-05	5.02845e-05	1.7479e-05	2.79279e-05	2.24287e-05
Q16836	HCDH_HUMAN	0.0001736	0.000420878	0.000536043	0.00055543	0.000458357	0.000468078	0.0003631	0.000216375	0.000363965	0.000474904	0.000102049	0.000374548	0.000377584	0.000214413	0.000300668	0.000325045	0.000400176	0.000252345	0.000346719	0.000236977	0.000607528	0.000458458	0.000187495	0.000411834	0.000449974	0.000347073	0.000150433	0.000580489	0.000329113	0.000414145	0.000582209	0.000747202	0.00123864	0.00081596	0.000959466	0.00080574	0.000949368	0.000717816	0.000957256	0.00089558	0.000926717	0.00109246	0.000999498	0.000835472	0.00110919	0.000468337	0.000643653	0.000499184
Q8IW45	NNRD_HUMAN	1.75501e-05	3.1365e-05	2.39992e-05	4.61872e-05	2.72793e-05	7.10598e-05	2.05521e-05	2.15192e-05	3.48215e-05	3.02706e-05	1.6154e-05	1.65357e-05	1.45341e-05	3.31691e-05	1.99403e-05	1.98568e-05	3.57449e-05	2.1214e-05	4.84188e-05	1.33584e-05	4.2391e-05	4.87417e-05	1.49278e-05	3.62766e-05	2.02922e-05	1.93028e-05	3.68031e-05	1.76008e-05	2.69937e-05	5.07087e-05	4.13542e-05	6.71355e-05	5.05104e-05	6.58725e-05	5.22762e-05	7.79149e-05	9.45375e-05	6.97539e-05	8.45792e-05	3.81374e-05	0.00010079	4.47414e-05	3.72909e-05	5.83635e-05	0.000115044	3.38664e-05	5.34245e-05	3.91719e-05
Q99643	C560_HUMAN	2.5002e-05	3.13108e-05	3.9271e-05	4.1647e-05	2.69189e-05	1.38509e-05	5.16861e-05	4.74377e-05	3.58108e-05	2.81146e-05	4.09451e-05	2.48581e-05	1.89935e-05	4.64487e-05	3.81645e-05	2.44253e-05	4.74047e-05	2.26935e-05	1.95883e-05	2.937e-05	7.87013e-05	3.62583e-05	2.54101e-05	4.07639e-05	3.77702e-05	2.3643e-05	4.85792e-05	2.71765e-05	5.35432e-05	6.47381e-05	4.2391e-05	7.56578e-05	7.25146e-05	1.89819e-05	6.73724e-05	2.49123e-05	5.7906e-05	4.17654e-05	7.79773e-05	7.16549e-05	6.50686e-05	9.18059e-05	8.52104e-05	0.000131399	0.000168573	5.68169e-05	0.000111426	4.44422e-05
O75251	NDUS7_HUMAN	3.81261e-05	0.000249966	5.06148e-05	1.60943e-05	4.3881e-05	2.73421e-05	3.19911e-05	3.14e-05	2.80283e-05	4.01606e-05	1.94506e-05	3.20752e-05	3.48442e-05	2.61052e-05	0.000157629	3.7047e-05	2.8536e-05	0.000383555	0.000278281	4.66146e-05	2.74494e-05	5.37062e-05	1.48512e-05	4.36431e-05	3.9897e-05	3.18359e-05	4.45018e-05	4.29163e-05	2.73084e-05	2.88685e-05	6.61766e-05	0.000478071	7.82526e-05	3.93888e-05	0.000104236	2.8583e-05	7.08556e-05	6.75224e-05	5.29074e-05	0.000103384	6.07043e-05	6.55753e-05	7.31002e-05	0.000135978	0.000639536	5.76911e-05	0.000110167	0.000521556
Q13740	CD166_HUMAN	6.49771e-05	2.70335e-05	4.07377e-05	1.66585e-05	4.73671e-05	4.9874e-05	3.06201e-05	1.9145e-05	4.09381e-05	2.45757e-05	0.000114388	4.31775e-05	9.15008e-06	1.87729e-05	3.47503e-05	1.54456e-05	1.88657e-05	3.66108e-05	1.47067e-05	8.52843e-06	6.07732e-05	3.75027e-05	4.95849e-05	4.61316e-05	3.10487e-05	2.96477e-05	1.63601e-05	2.16561e-05	4.06615e-05	2.00527e-05	8.80191e-05	8.04193e-05	0.000105414	5.70612e-05	0.000102559	4.30119e-05	8.33177e-05	8.73108e-05	3.43114e-05	6.14043e-05	0.000148947	0.000135566	5.30649e-05	7.62079e-05	5.21853e-05	2.37995e-05	6.26792e-05	4.27489e-05
Q8IXI2	MIRO1_HUMAN	6.28458e-06	2.25312e-05	1.62556e-05	1.85037e-05	1.48236e-05	1.96958e-05	3.02638e-05	1.77547e-05	1.25543e-05	1.03814e-05	1.54593e-05	1.9046e-05	1.41787e-05	2.82593e-05	1.39414e-05	1.33748e-05	1.84074e-05	8.34514e-06	2.00238e-05	1.37632e-05		1.58236e-05	1.85345e-05	1.0296e-05	1.70777e-05	1.36313e-05	5.72231e-06	1.68747e-05	8.66643e-06	9.71034e-06	1.22332e-05	4.16708e-05	3.30793e-05	2.24951e-05	2.4882e-05	1.53783e-05	7.80945e-05	3.18417e-05	2.45537e-05	2.35158e-05	3.65166e-05	5.18019e-05	3.53192e-05	5.35785e-05	6.50525e-05	1.90555e-05	3.07309e-05	1.39095e-05
Q13642	FHL1_HUMAN	0.000138231	0.000611346	0.000329005	8.00288e-05	0.000153373	9.73184e-05	6.59974e-05	4.4734e-05	7.78698e-05	0.000659044	7.81924e-05	6.39084e-05	0.00138611	0.000145279	0.000172077	0.000472972	0.000470463	0.000325856	0.000520164	0.000364412	0.000147723	0.000552133	9.13125e-05	0.000223312	0.000157621	0.000644567	0.000182584	0.000395899	0.000502294	0.000306516	0.000667113	0.000836429	0.000771776	0.000174844	0.000370173	0.000305772	0.000736383	0.000353338	0.000498498	0.000971061	0.000623302	0.0013481	0.000740476	0.000525708	0.00056035	0.000929233	0.000279068	0.000916145
Q9BX97	PLVAP_HUMAN	2.44208e-05	8.83494e-05	0.000142323	3.77901e-05	6.33877e-05	7.76637e-05	2.73798e-05	2.55156e-05	6.39474e-05	7.34771e-05	2.23494e-05	3.24857e-05	0.000103089	2.36384e-05	4.45564e-05	5.40262e-05	7.88303e-05	7.86318e-05	9.54763e-05	6.29158e-05	3.49753e-05	6.80381e-05	3.5542e-05	4.24471e-05	9.2842e-05	5.77569e-05	6.81097e-05	9.26725e-05	6.40512e-05	7.48794e-05	8.25697e-05	0.000163125	0.000209607	6.6789e-05	0.000110745	0.000139071	0.000113332	7.14651e-05	0.000111769	0.000157164	0.000141223	0.000125462	0.000191401	0.000111562	0.000134452	0.000106098	0.000197321	0.00011731
Q9HCC0	MCCB_HUMAN	0.00012095	0.000122829	0.000163535	0.000128962	0.0001184	7.9074e-05	0.000207723	0.00012165	0.000184062	7.65695e-05	5.87758e-05	0.000153633	8.84512e-05	0.00017983	9.94952e-05	8.3928e-05	0.000172629	7.03392e-05	0.000152703	0.000116887	0.000224878	0.00017175	0.00013521	0.000211556	0.000174951	0.000127307	0.000171558	0.000173991	0.000122625	0.000191686	0.00019135	0.000332133	0.00034864	0.000246927	0.000264748	0.000161582	0.00025716	0.000193468	0.000274631	0.000216577	0.000391308	0.000340646	0.000287643	0.000449235	0.000435577	0.000143299	0.000307133	0.000145706
Q969G5	CAVN3_HUMAN	2.1372e-05	9.61083e-05	3.52785e-05	4.96454e-05	4.8529e-05	5.45117e-05	2.4051e-05	2.80008e-05	6.58364e-05	4.14378e-05	1.87859e-05	1.57846e-05	9.81747e-05	3.57179e-05	2.32357e-05	4.55213e-05	3.21688e-05	5.93652e-05	9.17614e-05	5.90932e-05	2.83579e-05	6.06308e-05	1.80708e-05	2.4945e-05	5.86024e-05	9.16303e-05	2.93021e-05	7.73604e-05	7.13655e-05	4.76082e-05	0.00010489	0.00014381	6.84621e-05	0.000114658	6.09497e-05	0.000149999	0.000103615	0.000156493	0.000126013	9.48066e-05	5.65671e-05	0.000177974	8.95835e-05	0.000125092	5.71265e-05	8.5507e-05	5.29224e-05	7.21824e-05
P07998	RNAS1_HUMAN	1.90059e-05	3.1189e-06	7.84815e-05						5.65548e-06	1.51792e-05	3.56583e-05	7.68335e-06	2.51893e-06			1.55486e-06	8.12866e-06		3.83552e-05		1.96045e-05	0.000130701	3.47147e-05	7.76498e-05		3.90417e-05		6.04934e-06	0.000124064	3.6776e-05	0.000192925	2.45972e-05	6.80913e-05				6.16839e-06			1.85009e-05	0.000170879	0.000218982	4.14264e-06		4.46602e-06	6.75893e-06	3.98869e-06	4.36711e-06
P36957	ODO2_HUMAN	0.000278453	0.000383379	0.000241375	0.00032519	0.000281707	0.000266555	0.000268184	0.000274617	0.000245007	0.000245869	0.000442575	0.00022059	0.000259528	8.94592e-05	0.000281918	0.000305621	0.000434033	0.000212642	0.000292269	0.00020876	0.000256094	0.000303962	0.00022873	0.000250247	0.000324736	0.000271416	0.000280147	0.000433856	0.000189938	0.000266496	0.000387593	0.000675253	0.000468886	0.0004857	0.000520321	0.000392458	0.000554104	0.000486173	0.000519321	0.000512295	0.000735035	0.000539296	0.000754962	0.000842288	0.00136962	0.000424731	0.000671929	0.000429777
Q86Y82	STX12_HUMAN	3.37728e-05	5.70975e-05	8.55579e-05	9.115e-05	5.59007e-05	3.9481e-05	0.000100621	3.36888e-05	2.95106e-05	8.41167e-05	4.65302e-05	3.92776e-05	8.06555e-05	7.28692e-05	8.28688e-05	3.77351e-05	5.57375e-05	3.16819e-05	8.54614e-05	0.00010819	4.36167e-05	7.81641e-05	7.90097e-05	0.000111302	6.26492e-05	6.86774e-05	4.85209e-05	0.000110833	4.46947e-05	4.03372e-05	8.43943e-05	0.00013002	0.000144497	0.000150367	0.000119789	8.36923e-05	0.000147847	0.000104043	6.3868e-05	0.000121732	0.000113074	8.23869e-05	0.000125344	0.000174121	0.000352979	7.61774e-05	0.000142684	7.14178e-05
O75146	HIP1R_HUMAN	0.000129873	0.000102048	0.000150334	0.000118157	0.00011637	4.71462e-05	9.17698e-05	7.64927e-05	6.81134e-05	8.41116e-05	0.000185475	0.00016064	3.07452e-05	0.000157824	8.92308e-05	5.8799e-05	9.145e-05	8.22406e-05	0.000198076	0.000145	4.13975e-05	0.000107041	7.34118e-05	0.000152945	0.000173621	0.000112603	0.000240194	0.00011089	5.5339e-05	7.40819e-05	0.000140354	0.00024898	0.000222731	0.000332164	0.000230596	0.000150213	0.000247494	0.000209989	0.00015305	0.00016896	0.000320455	0.000265299	0.000188394	0.000342803	0.000307669	0.000175072	0.000234935	0.000146517
P40394	ADH7_HUMAN		7.95663e-05			8.95538e-06	1.05578e-05									1.05626e-05	1.61712e-06			3.81207e-05	4.27642e-06	6.25794e-06	0.000112955		4.9898e-05	3.17454e-05	7.52289e-06	8.05624e-05				4.21992e-05	9.90441e-05		2.10674e-06	2.8257e-05	6.47226e-05	3.13849e-06	2.45196e-06		6.05414e-06	1.04281e-05	1.43298e-05	5.56181e-06	1.38446e-06	5.74161e-05	3.26042e-06	8.49906e-07
O75323	NIPS2_HUMAN	2.59127e-05	5.47539e-05	7.53208e-05	0.000115383	3.76712e-05	8.84782e-05	8.55237e-05	8.29804e-05	5.30032e-05	4.2213e-05	6.25074e-05	3.85056e-05	9.96259e-05	4.45855e-05	0.000103343	3.47633e-05	0.000102373	5.59418e-05	0.000209401	7.10002e-05	7.37985e-05	9.50176e-05	5.20284e-05	0.000108827	0.000151997	5.60645e-05	2.6806e-05	3.86165e-05	4.6744e-05	5.24547e-05	5.64901e-05	0.000171784	0.000157887	0.000147468	0.00012542	6.57442e-05	0.000227723	0.000128357	8.69543e-05	7.49548e-05	0.000169963	0.000134262	0.000249796	0.000205376	0.000286312	6.33962e-05	0.000245188	0.000112464
P24043	LAMA2_HUMAN	5.38556e-06	4.35896e-05	1.98873e-05	1.57042e-05	3.81189e-05	9.21247e-06	2.2383e-05	7.39574e-06	2.07681e-05	3.00302e-05	1.44844e-05	2.22823e-06	0.000105529	1.3161e-05	2.09051e-05	8.55485e-05	2.21026e-05	1.40389e-05	3.96936e-05	9.91688e-05	1.17149e-05	1.742e-05	1.4566e-05	2.52738e-05	3.75595e-05	4.08037e-05	1.29785e-05	1.69245e-05	2.54371e-05	1.7362e-05	8.13288e-06	7.99348e-05	3.02913e-05	4.2348e-05	6.61656e-05	2.74372e-05	5.98165e-05	6.32096e-05	4.06253e-05	6.65296e-05	6.69066e-05	4.05797e-05	0.000147972	7.27749e-05	9.5238e-05	6.7398e-05	4.09845e-05	2.18194e-05
Q9NS71	GKN1_HUMAN	0.00014803	0.000618823	0.00275717	0.00241314	0.00252317	0.000541047	0.000824039	5.79658e-06	0.000169615	0.00167213	0.00101204	1.60931e-05	4.99076e-05	0.000187484	0.00156136	0.00206707	0.00205252	0.000913247	0.00361246	0.0027181	0.000178844	0.0058953	0.00206845	0.00696588	0.00196772	0.00184265	0.00171043	0.0006586	0.00128498	0.000219239	0.00593842	0.00352875	0.001228	0.00319025	0.00953862	0.00422537	0.00140703	0.00136727	0.000576546	0.00205928	0.00270275	0.00260201	0.00236512	0.00154202	0.00491485	0.00250486	0.000860212	0.00184111
Q13228	SBP1_HUMAN	0.000372298	0.000608403	0.000549915	0.000413116	0.000727527	0.000289256	0.000442384	0.000143193	0.000308359	0.000695938	0.000541355	0.00107368	0.000578526	0.000327421	0.000467391	0.000546783	0.000556403	0.000642557	0.00112409	0.000292538	0.000916139	0.00106125	0.000430445	0.00104722	0.000996267	0.000996395	0.000513616	0.000890281	0.000660515	0.000701319	0.00133831	0.00121935	0.00103871	0.00076652	0.00133271	0.00100968	0.00133357	0.000858339	0.0010716	0.001281	0.00167289	0.00215429	0.00124191	0.00140353	0.00182639	0.00103722	0.000908327	0.000800576
P35914	HMGCL_HUMAN	6.57222e-05	6.93703e-05	0.00010439	6.45096e-05	7.55799e-05	3.38005e-05	8.12707e-05	8.55939e-05	0.000110389	5.66068e-05	4.25168e-05	5.69726e-05	7.28319e-05	4.73001e-05	3.77502e-05	2.63613e-05	0.000108269	3.40161e-05	8.13147e-05	8.39528e-05	0.000126296	7.80229e-05	3.52833e-05	0.000108261	0.000121595	0.0001177	0.00011529	0.000225066	0.000130362	9.9206e-05	0.00018741	0.00026811	0.000177951	9.27979e-05	0.000147576	0.000112088	0.000217942	0.000125663	0.000168606	9.79927e-05	0.000259552	0.000197923	0.00019151	0.000243164	0.000182561	4.2978e-05	0.00018527	7.74521e-05
P11498	PYC_HUMAN	4.79449e-05	5.32763e-05	4.80292e-05	6.24847e-05	6.39968e-05	7.30099e-05	0.000144552	4.6632e-05	4.48614e-05	3.8671e-05	1.11459e-05	3.04889e-05	1.89612e-05	6.97275e-05	2.65605e-05	3.07508e-05	4.02991e-05	3.22926e-05	5.7367e-05	6.96106e-05	7.10125e-05	6.77919e-05	2.71875e-05	1.84039e-05	9.60645e-05	5.89429e-05	2.45699e-05	2.90754e-05	3.67074e-05	2.59586e-05	5.97679e-05	0.000141882	0.000123216	8.56373e-05	0.000146257	5.92905e-05	0.000270732	9.5636e-05	9.38737e-05	8.74528e-05	0.000127106	8.79536e-05	5.1166e-05	0.000101729	0.000171383	5.23315e-05	5.62381e-05	4.88926e-05
P26440	IVD_HUMAN	0.000200819	0.000102819	0.000235032	0.000212899	0.000239298	0.000240075	0.000208804	0.000111055	0.000123616	0.000157497	0.000166797	0.000123071	0.000119452	0.000162375	0.00011599	0.000101712	0.000140458	9.67526e-05	0.000213047	0.000103633	0.000163876	0.000171077	0.000121889	0.000152568	0.000155948	0.00017248	0.000138239	0.000219556	0.000109517	0.000247204	0.000341178	0.000320066	0.000392255	0.000310826	0.000466807	0.000226358	0.000321728	0.000305132	0.000342567	0.000226671	0.000505654	0.000367832	0.000346327	0.000534789	0.000379742	0.000154659	0.000253469	0.00020859
O14521	DHSD_HUMAN		1.54447e-05		3.1529e-05	1.45952e-05			6.19462e-05			3.16085e-05	3.33925e-05	1.90538e-05	6.60445e-05	1.77853e-05	1.46459e-05	4.25103e-05	3.71607e-05		1.70817e-05					1.51629e-05	1.24186e-05			5.17637e-06	1.1797e-05		5.68856e-05	1.14324e-05	6.67945e-06	5.16208e-05	4.33466e-05		9.0077e-05		6.97252e-05	0.000113929	6.32117e-05	8.46199e-05	0.000127766	0.000100669	2.66547e-05	8.5505e-05	8.5192e-05
Q9NPJ3	ACO13_HUMAN	6.04707e-05	2.74644e-05	4.34058e-05	6.47912e-05	3.04944e-05	7.78249e-05	2.36758e-05	5.33261e-05	3.7487e-05	3.31543e-05	2.11281e-05	2.90105e-05	3.94795e-05	2.11492e-05	2.94846e-05	2.60935e-05	5.27486e-05	1.38263e-05	1.61934e-05	2.41322e-05	2.34551e-05	2.72353e-05	2.9409e-05	3.63416e-05		2.9791e-05	2.24268e-05	2.59506e-05	4.63598e-05	1.7462e-05	7.24179e-05	6.80625e-05	9.33989e-05	5.65256e-05	6.4674e-05	3.83274e-05	9.34726e-05	7.42491e-05	6.8718e-05	3.9895e-05	0.000103176	7.29832e-05	9.29886e-05	0.000121879	0.000132132	2.69895e-05	5.49503e-05	2.36185e-05
O15061	SYNEM_HUMAN	1.14466e-05	5.3052e-05	3.00454e-05	1.79563e-05	0.000136704	9.28056e-05	2.37175e-05	3.1879e-05	4.25806e-05	4.67571e-05	2.81722e-06	2.60949e-06	0.000269399	1.13151e-05	1.1123e-05	0.000257253	3.82599e-05	3.34089e-05	5.09182e-05	6.55184e-05	3.85773e-05	3.16012e-05	1.39727e-05	1.22722e-05	3.1004e-05	4.73141e-05	2.6512e-05	7.65727e-05		8.19869e-05	6.52949e-05	0.000108393	5.61772e-05	4.49042e-05	0.000185195	0.0002225	0.00018472	0.00021505	0.000108924	7.77427e-05	8.85368e-05	9.53437e-05	0.000136273	5.28426e-05	4.26704e-05	0.000301835	4.54859e-05	8.4351e-05
P01877	IGHA2_HUMAN	0.000221514	0.000160245	0.000323452						0.000188674	0.0007709	0.000257771	5.78978e-05	0.000378622	4.60353e-05	6.1623e-05	0.000264593	0.000150521	0.00020266	9.67775e-05	6.81048e-05	0.000194567	1.45194e-05	0.000321169	0.000218908	2.55572e-05	5.74563e-05	3.46643e-05	0.000193376	0.000958125	0.000249606	0.000435054	0.000155988	0.00240529	7.21497e-05	5.13677e-05	0.000151259	0.000256691	7.6443e-05	8.10401e-05	0.00125919	0.000461541	0.000836347	0.000475069	8.93013e-05	0.000136431	0.000860623	0.000282538	0.000421226
Q9H201	EPN3_HUMAN	6.83456e-07	2.72012e-06	4.26328e-06	4.94303e-06	1.69281e-05	4.79601e-06	6.84203e-06	8.95281e-06	1.94707e-06	5.26214e-06		4.981e-06		4.08344e-06	4.52797e-06	1.83631e-06	4.12812e-06		1.46843e-05	4.59616e-06	6.16575e-06	1.07823e-05	2.28806e-06	1.19566e-05	1.86948e-05	2.90848e-05		8.43675e-06	1.88082e-06		3.81744e-06	1.16031e-05	1.28373e-05	7.37895e-06	4.29862e-05	9.18974e-06	1.08603e-05	3.01055e-05	4.74054e-06	8.93873e-06	2.06942e-05	1.77721e-05	1.00643e-05	8.16405e-06	2.89712e-05	6.16876e-06	1.08024e-05	2.40779e-06
Q9UDW1	QCR9_HUMAN	2.756e-05	4.45856e-05	2.74839e-05	9.30547e-05	3.3107e-05	7.26594e-05	4.25105e-05	5.41037e-05	2.7547e-05	5.86531e-05	1.96235e-05	8.42258e-05	4.38765e-05	4.81733e-05	2.47123e-05	7.38608e-05	3.83571e-05	0.000101873	5.36464e-05	3.86279e-05	8.93093e-05	6.45775e-05	7.431e-05	4.67708e-05	4.68042e-05	6.61491e-05	8.31396e-05	8.56408e-05	9.95187e-06	4.99559e-05	5.58819e-05	0.000139275	8.37246e-05	8.08755e-05	6.74673e-05	0.000147354	0.000109256	7.21499e-05	7.87944e-05	0.00012343	7.05144e-05	0.000113855	8.05626e-05	8.3862e-05	0.000172308	0.000120917	8.00893e-05	9.03618e-05
P17661	DESM_HUMAN	0.000534718	0.00107181	0.00108903	0.0011711	0.00297381	0.00122074	0.00117959	0.000158545	0.00144764	0.00212088	0.000317625	0.000152331	0.00643527	0.000198506	0.00063792	0.00297769	0.00234249	0.00101123	0.00224898	0.0022741	0.000703843	0.00230838	0.000352397	0.000577825	0.00156304	0.00218806	0.000395374	0.000737976	0.00259464	0.00131561	0.00303587	0.00279535	0.00278976	0.00268829	0.00354625	0.00405629	0.00306084	0.00384969	0.00394084	0.00260538	0.00276978	0.00346808	0.00282357	0.0012725	0.00242034	0.00434988	0.00273465	0.00184276
P12236	ADT3_HUMAN	0.000526861	0.00017926	2.56015e-05	0.000132699	0.00111573	0.000380619	9.5352e-06	0.00221425	0.000242762	4.99858e-05	8.375e-05	0.00254056	0.000146589	1.67116e-05	4.65485e-06	0.000151962	0.000141937	2.22742e-05	1.77752e-05	3.51701e-06	0.00157621	0.00283388	0.00234885	0.00302603	0.000267411	0.000307167	4.71094e-05	0.000395376	0.00185921	0.00284822	0.000601598	0.000896053	8.67172e-05	0.000256893	0.000579937	0.000120204	4.75521e-05	0.00377852	0.000425771	5.96026e-05	0.00049793	0.00528924	0.000532812	4.68914e-05	7.63196e-05	0.000196287	0.000325896	2.13818e-05
P11532	DMD_HUMAN	4.44784e-06	8.5253e-05	1.76278e-05	5.17399e-05	0.000103411	2.32552e-05	4.48558e-05	5.46629e-06	1.44322e-05	3.95712e-05	1.23529e-05	2.1616e-05	0.000183506	6.95235e-06	1.30888e-05	9.3676e-05	3.09538e-05	2.49043e-05	9.60025e-05	1.69439e-05	6.092e-06	0.000105121	1.02483e-05	1.21674e-05	3.24894e-05	0.000113356	2.50513e-05	5.5437e-05	3.6443e-05	3.69196e-05	1.80271e-05	9.31607e-05	3.69158e-05	9.7325e-05	0.000132024	0.000133204	0.000101567	0.000114396	4.5844e-05	7.92836e-05	5.17938e-05	0.00019544	0.000138587	7.81554e-05	4.456e-05	0.000167509	5.06938e-05	4.80939e-05
Q9H9P8	L2HDH_HUMAN	9.91815e-06	1.03626e-05	1.75264e-05	1.84053e-05	1.76214e-05	1.95443e-05	5.0601e-06	6.84558e-06	5.71341e-06	1.532e-05	1.47267e-05	1.89198e-05	1.06805e-05	1.84506e-05	1.40834e-05	1.96859e-05	1.46058e-05	1.59077e-05	1.68807e-05	3.11965e-05	1.42414e-05	2.73633e-05	8.27923e-06	4.01268e-06	8.4178e-06	1.65644e-05	1.08167e-05	3.34001e-05	4.30569e-06	1.66634e-05	1.14764e-05	2.42907e-05	3.28408e-05	1.87517e-05	2.76839e-05	1.22696e-05	3.71386e-05	7.93146e-06	1.99111e-05	2.88673e-05	4.69235e-05	2.87312e-05	3.11115e-05	4.57863e-05	5.65436e-05	2.41826e-05	2.76284e-05	2.76249e-05
Q9NYL4	FKB11_HUMAN	3.37633e-05	5.33517e-05	0.000109026	0.000101211	0.000133491	0.00017831	6.88371e-05	8.23711e-05	5.00646e-05	9.95327e-05	7.86045e-05	0.000109347	5.84513e-05	7.49474e-05	7.37615e-05	5.33658e-05	6.03706e-05	0.000179011	5.41497e-05	4.25062e-05	6.0005e-05	2.35221e-05	0.000137038	7.12843e-05	7.63596e-05	6.01288e-05	5.9035e-05	2.79605e-05	4.88532e-05	7.06421e-05	9.26358e-05	0.000197725	0.000181318	0.00011905	0.000302082	8.8562e-05	0.000262105	9.02075e-05	0.000116278	0.00013561	4.01025e-05	9.80903e-05	9.00709e-05	0.000100626	0.000226501	0.000109906	0.000123394	0.000179
Q15124	PGM5_HUMAN	5.78472e-05	0.000215699	8.48116e-05	8.8796e-05	0.000249434	0.000153941	6.83682e-05	2.73515e-05	9.48852e-05	0.00015691	1.9404e-05	1.8319e-05	0.000545801	5.43153e-05	4.95116e-05	0.000220095	0.000149751	0.000143218	0.000174011	0.000149104	6.47645e-05	0.000203323	5.03338e-05	9.81254e-05	0.000143108	0.000226655	0.000116058	7.3512e-05	0.000222225	0.000175556	0.00027356	0.000283791	0.000167981	0.000158913	0.000261837	0.000437986	0.00027657	0.000308207	0.000282297	0.00028185	0.000166078	0.000232961	0.000352615	0.000309401	0.000125167	0.000321737	0.000235992	0.000326429
Q03135	CAV1_HUMAN	9.74702e-05	0.000382496	0.000143679	0.00021629	0.000458149	0.00034228	0.000112071	0.000126879	0.000134404	0.000149863	0.000144307	9.6385e-05	0.000462951	4.03693e-05	0.000114234	0.00058269	0.000446244	0.000422768	0.000827189	0.000280036	0.00013367	0.00050981	8.31338e-05	0.000269889	0.000499464	0.000727047	0.000249657	0.000235872	0.000267419	0.000243806	0.000442851	0.00034776	0.000392068	0.000616518	0.000630198	0.00109037	0.000862526	0.000622566	0.00116507	0.000963569	0.000508608	0.000694986	0.000364011	0.000103941	0.000422991	0.000608877	0.000702637	0.000400353
Q9BX68	HINT2_HUMAN	2.69829e-05	4.32899e-05	7.92585e-05	0.000153771	7.67068e-05	7.76476e-05	8.42797e-05	0.000175829	8.83268e-05	5.43054e-05	9.82517e-05	5.83267e-05	3.41705e-05	0.000103759	4.80913e-05	4.88928e-05	3.34222e-05	5.79482e-05	5.24596e-05	2.79943e-05	0.000164197	8.44649e-05	4.3011e-05	9.43186e-05	8.00061e-05	6.95628e-05	3.91522e-05	0.000120979	9.33027e-05	6.53448e-05	3.60746e-05	0.000135098	0.000177094	0.000134765	0.000154532	0.000143823	0.000166712	0.000252831	0.000103074	0.000135591	0.000164677	0.000239796	0.000157137	0.000193469	0.000342573	6.05822e-05	0.00010161	0.000106559
P42126	ECI1_HUMAN	0.000158519	0.000124341	0.000258434	0.000182677	0.000160479	0.000299744	0.000246365	0.000137988	0.000325634	0.000144719	0.000288124	0.00016979	0.000148419	7.90303e-05	0.00017666	0.000204584	0.00019212	0.000109203	8.47636e-05	5.4039e-05	0.000298475	0.000294575	0.000137639	0.000174774	0.00022448	0.000147287	0.000117163	0.000122411	0.000218767	0.0001691	0.000292566	0.000357731	0.000487501	0.000432148	0.000364012	0.000291198	0.000381161	0.000266331	0.00052299	0.000353073	0.000458928	0.00049243	0.000447286	0.000458882	0.000516321	0.000244975	0.000384018	0.00018003
P10515	ODP2_HUMAN	0.000118995	0.000121504	0.000136357	0.000250872	0.000200832	0.000332816	0.000184321	0.000203608	0.000164075	0.000142137	0.000251976	0.000238435	0.000110674	0.000154318	0.000125224	0.000129724	0.000118257	0.000107603	0.000144756	8.71131e-05	0.000156163	0.00018598	0.000118094	0.000157801	0.00013227	0.000101155	6.795e-05	0.000144379	0.000104647	0.00010302	0.000167348	0.000332407	0.000278365	0.000410561	0.000458219	0.000272254	0.000293875	0.000355055	0.000217894	0.000294187	0.000546837	0.000449595	0.000346766	0.000373555	0.000503179	0.000258328	0.000209213	0.000245437
P07305	H10_HUMAN	1.41446e-05	5.85291e-05	1.92209e-05	6.2317e-05	0.000104106	6.07409e-05	0.000131571	0.000172525	4.23055e-05	2.73267e-05	3.03447e-05	3.57668e-05	0.000154441	1.90789e-05	0.00010922	0.000293301	0.000205393	4.3539e-05	1.24586e-05	0.000257728	0.00010328	3.61894e-05	1.50163e-05	3.13761e-06	2.43496e-05	6.71456e-05		3.54317e-05	0.000208834	6.20412e-05	8.42147e-05	3.54824e-05	9.73841e-05	0.000181027	0.000198574	0.000151615	0.000251931	0.00100562	9.13752e-05	9.27868e-05	0.000104463	7.56587e-05	0.00022552	0.000151755	0.000284534	8.57408e-05	0.000176391	4.12162e-05
P05141	ADT2_HUMAN	0.000446112	0.000392733	0.00279365	0.000357715	0.000307396	0.000452928	0.000559346	0.000208358	0.000198878	0.00270251	0.000208834	0.000358587	0.000205267	0.000641077	0.000451059	0.00273536	0.000328755	0.000337054	0.000449584	0.00080667	0.000305355	0.000462234	0.000238667	0.000412641	0.000512936	0.000262702	0.00366054	0.000468219	0.000317885	0.000582125	0.000815125	0.00102036	0.00648141	0.000380665	0.000745453	0.000460413	0.000886424	0.000408929	0.000532055	0.00495416	0.000896652	0.000843473	0.000668982	0.00197131	0.00203406	0.00390799	0.000700911	0.000805634
P02795	MT2_HUMAN	2.01185e-05	6.15408e-05	3.64435e-05									0.000277376		0.000259635	0.000277417				5.81191e-05	0.000289169			0.000660238		1.38921e-06	0.000263583			4.45639e-06		5.82413e-05	0.000424909	4.49897e-05							0.000847645	1.79694e-06	1.66968e-05	3.72147e-06	0.00049088	0.00044263	2.2659e-06	2.40273e-06	1.36625e-06
Q9P2R7	SUCB1_HUMAN	0.000200327	0.000113204	0.000196511	0.000180642	0.000167682	0.000223857	0.000128986	0.000120992	0.00017319	0.000140325	0.000174518	9.16579e-05	0.000163947	0.000101702	0.000148453	0.00012315	0.000181705	9.87903e-05	0.000287264	0.000128711	0.000203024	0.00020574	0.000129669	0.000211923	0.000192308	0.000184368	0.000194727	0.00019616	9.96304e-05	0.000201238	0.000247978	0.000284986	0.000360551	0.000213854	0.000339922	0.000222496	0.000436404	0.000241173	0.000296695	0.000301265	0.00041942	0.000244764	0.000273824	0.000504037	0.000566662	0.000199053	0.000412735	0.000203332
Q9NXA8	SIR5_HUMAN	1.76391e-05	8.57004e-06	1.64676e-05	9.56017e-06	1.10639e-05	1.23637e-05	2.51335e-05	1.409e-05	7.84017e-06	1.24415e-05	1.98374e-05	7.02254e-06	9.00426e-06	1.91077e-05	1.664e-05	1.57719e-05	2.74627e-05	1.10792e-05	1.7716e-05	1.58313e-05	9.24334e-06	1.22539e-05	1.7852e-05	1.29308e-05	1.31434e-05	7.80785e-06	6.79576e-06	8.3939e-06	1.34902e-05	1.00367e-05	2.39272e-05	2.22191e-05	2.92474e-05	1.32976e-05	2.12083e-05	1.95108e-05	2.60469e-05	1.52929e-05	2.2315e-05	2.39909e-05	4.72075e-05	1.96883e-05	3.00227e-05	5.43258e-05	5.34846e-05	2.76432e-05	4.22284e-05	2.31592e-05
Q9UGM3	DMBT1_HUMAN	6.8007e-05	0.000230157	2.21775e-05	9.14696e-05			1.70618e-05	0.001228	0.000110149	0.000350403		0.00024633	9.38142e-05	0.00193762	0.000302338	0.000129591	2.86858e-06	1.72148e-05	4.9923e-06	7.11954e-05	0.00463379	2.08376e-05		2.96919e-05	7.27381e-05		5.05152e-05	0.00183778		0.00183771			2.15439e-05		1.26916e-06	1.56709e-05		8.64901e-07	4.58716e-05		1.47842e-06	7.86843e-06	1.61146e-05	1.80518e-05		1.73421e-05	4.91874e-06	5.32437e-05
P36952	SPB5_HUMAN	0.000378064	0.000372795	8.32972e-05	0.000113968	4.06325e-05		0.000312825	3.03818e-05	0.00048897	7.45691e-05	0.000272059	0.000621836	0.000282046	0.000737941	0.000291833	6.96375e-05	0.000179666	4.07807e-05	0.000346747	8.49079e-05	5.38833e-05	0.000330111	0.000184649	0.000135181	0.000111293	0.000843953	0.000342664	0.000342653	0.000101345	0.000160155	5.09631e-05	8.22734e-07		4.29249e-06	1.58338e-06	1.68314e-05	1.33553e-05		8.56845e-05				1.45775e-06	5.3112e-07	7.3294e-06	7.94538e-05	1.55527e-06	1.59986e-05
P31327	CPSM_HUMAN	0.000356918	0.00174173	1.88069e-06	0.000571756		1.34267e-05	0.000567162	0.00127839	0.00130272	0.000529633	2.98197e-05		0.00126245	0.000188836	0.002579	0.000719906	0.000781033	1.28541e-05	0.000393133	0.000187734	0.00145251	0.00471854			0.000285203	0.00047104	0.000323506	0.0044863	0.000174481	0.0117131	3.20747e-06	7.66006e-06		3.02876e-05	6.28525e-05	0.000159276	2.84747e-05	1.3735e-05	0.0011358	6.36042e-06			9.68468e-06	6.79016e-06	2.56516e-05	6.10605e-05	6.44622e-05	0.000229357
P46013	KI67_HUMAN	0.000127891	2.79236e-05	2.83553e-05	5.67801e-05	1.52033e-05	1.9199e-05	8.44035e-05	0.000230504	0.000108028	1.01727e-05	5.16173e-05	0.000268118		0.000395288	2.77244e-05	5.1626e-05	6.99974e-06	1.19929e-05	6.45279e-06	3.18634e-05	1.40413e-05	9.72241e-06	0.00011588	1.91584e-06	3.3751e-06	1.36474e-05	1.02173e-05	5.32699e-05	6.04405e-06	3.8096e-05	1.00151e-05	4.19826e-06	4.81059e-06	2.89074e-05	1.7719e-06		1.15132e-05	1.62854e-05	9.18925e-06		5.76349e-07	4.17996e-06		8.05173e-06	1.22933e-05	2.03453e-05	1.97655e-06	6.92829e-06
P06731	CEAM5_HUMAN	3.78285e-05	0.000278788	2.55673e-05	7.22866e-05	0.000103599		0.000127462	0.000102415	4.93472e-05	2.44175e-05	0.000183683		1.15512e-05	0.000113478	8.32863e-05	1.05347e-05	0.000117576	8.84837e-05	0.00014729	0.000167545	1.14926e-05	1.31923e-05	9.68661e-06	5.98851e-05		5.67275e-05	0.000113382	3.01112e-05	1.64837e-05	1.8781e-05	9.99833e-06	4.11546e-06	4.35253e-06	7.7574e-06	2.30709e-06	2.52348e-06	2.93235e-06	1.14252e-05	3.59493e-06					1.98277e-06		8.69897e-06	3.72813e-06	5.06e-06
Q96AY3	FKB10_HUMAN	0.000298412	3.94105e-05	1.47016e-05	5.66757e-05	2.9764e-05	0.000209396	0.000180101	0.000121982	6.26565e-05	6.49501e-05	0.000103707	3.40788e-05	6.43043e-05	4.57007e-05	8.51785e-05	9.15699e-05	3.59433e-05	5.65514e-05	6.70359e-05	0.000104411	2.72964e-05	2.31271e-05	2.18945e-05	1.74328e-05	1.60663e-05	1.56696e-05	2.16739e-05	5.91548e-05	7.61944e-05	0.000120833	2.50293e-05	1.01262e-05	3.89971e-06	1.07674e-05	4.20736e-06	1.35945e-05	2.41351e-05	1.90625e-05	1.30135e-05	5.49609e-06	9.45953e-06	1.07073e-05	1.42534e-05	1.02834e-05	7.38286e-06	9.43609e-06	1.09756e-05	1.55457e-05
P52292	IMA1_HUMAN	4.75385e-05	1.54588e-05	1.60378e-05	5.977e-05	1.50881e-05	5.98544e-05	3.40669e-05	4.86242e-05	6.48121e-05	2.3599e-05	9.31599e-06	0.000134477	2.17823e-07	6.34195e-05	7.71331e-05	6.92879e-06	1.4433e-05	1.3026e-05	2.6285e-05	1.72651e-05	1.27614e-05	5.00912e-06	1.68165e-05	5.82963e-06	1.64232e-05	2.73742e-05	1.87183e-05	2.7281e-05	9.07738e-06	1.7522e-05	4.16808e-06	3.7437e-06	3.49535e-06	1.03815e-05		1.4068e-06	1.20837e-05	6.20635e-06	2.16054e-06	6.15797e-06	3.17744e-06	3.85661e-06		6.32662e-06	3.20433e-06	2.84164e-06	5.01987e-06	5.35201e-06
P16422	EPCAM_HUMAN	0.000129557	0.000224211	6.32532e-05	8.21518e-05	4.18979e-05	4.02727e-05	0.000125475	0.000117274	0.000137018	6.6037e-05	0.000159258	0.000321886	8.52684e-05	0.000267167	0.000128846	0.000102109	0.000346959	4.67013e-05	0.000119373	0.000213491	0.000341662	0.000101909	7.46642e-05	1.91652e-05	4.46168e-05	9.15809e-05	4.83992e-05	0.00021308	7.66467e-05	0.000210735	1.49501e-05	1.68998e-05	9.77773e-06	3.4627e-06	1.31852e-05	2.29555e-05	1.26105e-05	7.10091e-06	6.44147e-05	1.68799e-05	1.94181e-05	1.79318e-05	8.79084e-06	2.08993e-05	1.43002e-05	3.81286e-05	2.30143e-05	2.65633e-05
Q9H3R2	MUC13_HUMAN	2.75582e-05	5.65641e-05	4.81126e-05	9.49879e-05	1.1004e-05	2.00612e-05	6.19957e-05	0.000211484	6.24094e-05	4.48451e-05	0.000130958	2.40019e-05	2.67646e-05	0.000107942	2.24229e-05	1.82954e-05	4.47601e-05	2.80554e-05	1.95663e-05	6.04131e-05	0.000109911	2.78319e-05	1.53832e-05	1.85811e-05	3.41975e-05	6.10924e-05	3.69982e-05	2.9959e-05	3.09301e-05	0.000107369	8.51372e-06	1.08783e-05	4.60534e-06	8.51901e-06	2.85368e-06	1.16093e-05	1.26764e-05	8.39386e-06	4.30574e-05	6.04655e-06	7.04531e-06	1.03279e-05	4.77273e-06	4.38162e-06	4.57814e-06	9.05158e-06	5.73304e-06	1.7593e-05
P06493	CDK1_HUMAN	2.29601e-05	1.60104e-05	8.64227e-06	0.00015197	1.11979e-05	0.000127143	0.000105141	0.000150075	0.000108728	2.22712e-05	6.48535e-05	0.000205943		0.000197214	0.000478009	1.06216e-05	3.90658e-05	1.56313e-05	2.75439e-05	4.45093e-05	3.503e-05	1.54631e-05	7.60305e-05	2.74404e-06	1.49983e-05	2.10908e-05	1.52572e-05	8.44532e-05	1.0395e-05	2.66867e-05	2.16225e-06		1.74502e-06	2.85044e-05	2.00508e-06	4.84013e-05	3.01704e-05	3.21207e-05	1.10176e-05	7.73918e-06	7.53491e-06	1.58081e-05		1.30316e-05	6.29327e-06	7.57762e-06	9.6599e-06	9.2932e-06
P20160	CAP7_HUMAN	0.000105792	3.10106e-05	6.76737e-05	7.07679e-06	4.72032e-05	2.66772e-05	0.000244769	0.000132729	0.000212021	2.63556e-05	0.00102317	0.000284936		4.64215e-05	5.78112e-05	2.65961e-05	4.47641e-05	3.39186e-05			2.18514e-05	9.2867e-05	0.000563688	5.5208e-05	2.24638e-05	3.70124e-05	5.1131e-05	5.9514e-05	1.859e-05	1.7147e-05		8.33374e-06	1.02613e-05	9.40042e-06	7.95668e-06	1.77487e-05	8.02624e-06		7.54846e-06	1.48165e-05	5.42762e-05	8.89934e-06		5.15224e-05			2.58772e-05	9.00618e-06
P09327	VILI_HUMAN	0.00106569	0.000943599	0.000289101	0.000616969	0.000111933	0.00206616	0.001066	0.00109362	0.0008797	0.00063307	0.00061058	0.00111516	0.000608594	0.000364387	0.000114438	0.000332593	0.00100818	0.000259999	0.00023481	0.000256683	0.000193587	0.000273686		0.000112445	0.000612862	0.000239045	0.000566352	0.000493113	0.000258034	0.000588391	4.0517e-05	9.12803e-06	3.63382e-06	2.07842e-05	9.93862e-06	0.000335591	3.71773e-05	3.00537e-05	0.00117601	1.09068e-05	3.79472e-06	9.7403e-06	3.55835e-06	5.66311e-06	7.85582e-06	0.000218538	6.70115e-05	0.000198009
P05164	PERM_HUMAN	0.000411288	0.000426471	0.00030681	0.000169755	0.000522867	0.000301263	0.00337145	0.00192759	0.00147268	0.000254473	0.00410658	0.00139535	3.26296e-05	0.000544948	0.00145935	0.000198393	0.00066075	0.000440741	0.000154333	0.000285613	0.00036423	0.000547634	0.00146115	0.00043513	0.000209349	0.000347069	0.000697923	0.000561185	0.000163371	0.000257283	3.98272e-05	6.49444e-05	7.27955e-05	0.000227668	4.60795e-05	0.000177266	0.000257889	0.000240655	0.000148089	0.000176172	8.16302e-05	4.12112e-05	1.66707e-05	0.000496066	7.94752e-05	2.17197e-05	0.000535866	0.000141736
P09758	TACD2_HUMAN	3.93728e-05	1.73649e-05	8.10013e-06	3.73788e-06	5.48957e-06		1.63837e-05	8.26637e-06	7.15774e-06	1.75005e-05	5.14625e-05	8.66858e-06	3.39686e-06	0.000109779	1.1516e-05	2.97852e-06	1.80397e-05	3.53273e-06	2.8282e-05	4.40678e-05	2.26343e-06	1.564e-05	8.4538e-06	4.03287e-06	1.49969e-05	9.41216e-05	3.58021e-05	7.94132e-05	3.54593e-05	1.16423e-05		3.56198e-06	3.054e-06	2.2287e-06			1.46541e-06				2.6608e-06	2.70701e-06			2.4412e-06	3.604e-06	3.93302e-06	9.18851e-07
Q8IVT2	MISP_HUMAN	0.000164348	0.000133054	0.000130791	6.64396e-05	5.40226e-05	1.56359e-05	0.000144239	8.76542e-05	0.000141364	3.68993e-05	0.000124911	0.00018141	8.33335e-05	0.000183116	0.000157216	0.000124199	4.93689e-05	5.38982e-05	5.45473e-05	6.3427e-05	9.39322e-05	4.20896e-05	0.000144072	5.95076e-05	2.51147e-05	0.000125734	0.000120594	4.72912e-05	6.679e-05	0.000100776	2.73038e-05	1.35314e-05	5.12445e-06	1.83197e-05	1.66117e-05	3.18555e-05	1.62021e-05	3.07421e-05	6.83124e-05	1.12188e-05	7.17238e-06	1.70906e-05	1.35182e-05	1.30135e-05	1.09612e-05	6.83306e-05	3.15871e-06	3.66076e-05
P59666	DEF3_HUMAN	0.000382168	0.000196985	0.00046124	1.14908e-05	3.18385e-05	5.22714e-06	0.000356587	0.000340075	0.0002614	0.000217222	0.00262586	0.00113231	7.89169e-06	0.000156994	0.000389314	0.000278289	0.00118016	0.000210858	0.000300247	0.000632481	0.00090535	0.00085115	0.00264848	0.000405295	1.35773e-05	0.000474005		0.000509968	6.79591e-05	0.000325684	3.75907e-05	2.04583e-05	7.30652e-05					4.27685e-06	1.81686e-05	8.8586e-05	3.88946e-05	2.16862e-05		8.09294e-05		1.34012e-05	0.00018386	3.42368e-05
Q96D15	RCN3_HUMAN	2.22503e-05	1.82362e-05	6.50662e-06	1.64895e-05	1.60946e-05	7.72769e-05	1.69927e-05		3.71237e-05	2.49079e-05	5.87418e-05	2.65936e-05	0.000140006	4.41366e-05	2.60396e-05	8.11004e-05	1.91765e-05	3.24562e-05	2.58463e-05	0.000125451	9.34269e-06	1.22562e-05	6.33608e-06	6.14634e-06	6.28389e-06	1.36453e-05	1.24573e-05	2.33942e-05	1.13779e-05	2.72117e-05	7.52875e-06	4.22712e-06	2.4532e-06	3.12262e-06	1.04724e-05	3.22563e-06	5.8813e-06	2.1859e-06	3.1777e-06	1.01662e-05	1.99853e-06	8.5027e-06	1.79661e-05	5.20319e-06	7.76561e-06	2.11879e-05	2.70135e-06	7.56759e-06
P80511	S10AC_HUMAN	9.07241e-05	8.72368e-05	0.000235348	0.000115452	9.4645e-05	5.10505e-05	0.00111238	0.000750256	0.000616238	0.000227106	0.00085392	0.000159053		0.000239098	0.000466619	2.53948e-05	7.90105e-05	0.000268085	1.40326e-06	4.29826e-05	1.76389e-05	4.76287e-05	0.000455898	2.78793e-05	4.11626e-06	9.75106e-05	0.000160917	8.36044e-05	3.341e-05	4.33783e-06	8.25656e-06	1.08736e-05	2.64313e-05	9.0181e-05	5.03643e-06	0.000125213	5.34808e-05	5.13512e-05	1.53644e-05	8.0137e-05	1.87986e-05	1.54115e-06		0.000150072	2.26661e-05		7.49096e-05	6.41778e-05
P33991	MCM4_HUMAN	0.000213643	4.2753e-05	5.30161e-05	8.1443e-05	3.92696e-05	0.000417067	7.46273e-05	0.000161868	0.000260556	4.37796e-05	3.21043e-05	0.000280356	7.39325e-06	8.09453e-05	0.00015762	5.81247e-05	4.18016e-05	5.37364e-05	1.26839e-05	9.6048e-05	0.000116285	5.2012e-05	0.000136596	1.73463e-05	6.42348e-05	4.72193e-05	0.000131544	0.00012213	2.93823e-05	4.52208e-05	3.24629e-05	1.53012e-05	1.43471e-05	3.98608e-05	9.17251e-06	3.34075e-05	2.57122e-05	4.03761e-05	5.72008e-05	1.54575e-05	1.35369e-05	5.42137e-06	4.95012e-06	1.80367e-05	1.70863e-05	2.59441e-05	1.69749e-05	2.60569e-05
P24158	PRTN3_HUMAN	0.000132022	0.000124012	0.000269444	4.85096e-05	9.85179e-05	7.49077e-05	0.000696903	0.000446097	0.000265564	6.02707e-05	0.000572174	0.00021851	1.39551e-05	0.000215289	0.000312952	4.58515e-05	0.000190078	9.68885e-05	5.13272e-05	7.72487e-05	8.71652e-05	0.000146314	0.00053697	7.29779e-05	8.60889e-05	8.67548e-05	0.00017597	7.29528e-05	4.04599e-05	4.24992e-05	8.01042e-06	1.68329e-05	3.79858e-05	6.00866e-05	8.80912e-06	4.20366e-05	4.38046e-05	5.33342e-05	1.59823e-05	3.1602e-05	3.42235e-05	1.23121e-05	6.33352e-06	0.000158759	1.15304e-05	2.17747e-06	0.000119659	1.69878e-05
P50454	SERPH_HUMAN	0.000948151	0.000576373	0.000535121	0.000673698	0.000629714	0.00171477	0.000749529	0.000864877	0.00104992	0.000520754	0.000745327	0.000577385	0.000624998	0.00153659	0.000642367	0.000711387	0.000442478	0.000493875	0.000523538	0.0016257	0.0008343	0.0004009	0.000695786	0.000415373	0.000540037	0.000342415	0.000562449	0.00102271	0.000536195	0.00110036	0.000180255	0.000133634	0.000119774	0.000184677	0.000151197	0.000389824	0.000173507	0.000198403	0.000108871	0.000184516	0.000155498	0.0001325	0.000168038	0.000160699	0.000111807	0.000126272	0.000120943	0.000113693
P33992	MCM5_HUMAN	0.000110177	5.27812e-05	4.17596e-05	5.82925e-05	2.73006e-05	0.000428309	0.000133343	0.000251709	0.000222964	4.13689e-05	0.000102238	0.00024958	6.06252e-06	9.12055e-05	0.000199839	5.92651e-05	6.73426e-05	7.48517e-05	3.01277e-05	6.71357e-05	0.000106005	4.5199e-05	7.16027e-05	3.14957e-05	5.96151e-05	4.06131e-05	0.000100349	0.000113094	2.23787e-05	3.15803e-05	2.37937e-05	1.76851e-05	1.2713e-05	2.24363e-05	6.05565e-06	5.02346e-05	2.05309e-05	4.743e-05	3.73884e-05	2.06241e-05	2.10213e-05	1.67394e-05	4.06555e-06	2.17473e-05	1.24451e-05	2.28492e-05	2.42599e-05	4.14374e-05
Q6UB35	C1TM_HUMAN	6.33922e-05	1.53422e-05	6.70767e-06	1.67638e-05	9.89341e-07	5.23399e-05	3.45234e-05	2.44574e-05	3.97153e-05	2.36307e-05	1.22803e-05	9.61307e-05	3.42812e-06	1.06993e-05	6.52033e-05	1.30415e-05	1.7739e-05	1.28942e-05	1.46966e-05	2.67023e-05	1.3198e-05		6.75103e-05	5.37398e-06	1.17766e-06	2.2581e-05	2.73711e-05	3.8497e-05	3.62523e-06	6.96118e-06	2.99297e-06	4.63786e-06	5.46566e-07	8.14883e-06	6.7865e-07	4.09366e-06	4.41633e-06	7.17512e-06	1.12933e-05	8.03978e-06	1.59512e-06	4.88144e-06	9.91947e-07	2.10113e-06	8.81919e-06	9.00296e-06	1.11199e-05	7.94106e-06
P20591	MX1_HUMAN	0.000134131	5.45544e-05	0.00070672	0.000138691	0.000148383	0.000108056	0.000418194	0.000647761	0.000499874	0.000299996	0.000284129	0.000198532	1.28046e-05	0.00103672	0.000221393	4.78966e-05	0.000889349	5.50246e-05	0.000120331	0.0001479	4.47332e-05	7.46607e-05	0.000958794	0.00151456	0.000458679	0.000495953	0.00165651	0.000308074	0.000215007	0.000235767	6.6495e-05	3.18696e-05	0.000107373	9.49897e-05	5.52999e-05	0.00019205	0.000134954	8.80439e-05	6.63783e-05	0.00012433	4.09317e-05	6.91233e-05	2.05804e-05	5.47244e-05	4.77378e-05	4.99718e-05	8.94232e-05	4.84292e-05
P33993	MCM7_HUMAN	0.000100988	3.3768e-05	4.64225e-05	8.09178e-05	2.79468e-05	0.000409251	6.32593e-05	0.000178936	0.000203555	5.25245e-05	1.68431e-05	0.000229627	1.95298e-05	7.77926e-05	0.000154552	5.00554e-05	4.39967e-05	6.8526e-05	3.68024e-05	0.000119741	0.000109716	5.87429e-05	0.00012187	4.027e-05	6.57914e-05	4.2245e-05	0.000105564	7.62177e-05	3.40095e-05	1.88001e-05	1.55853e-05	1.56009e-05	1.18523e-05	3.42433e-05	5.67101e-06	4.96757e-05	2.54505e-05	4.9404e-05	5.15124e-05	2.56366e-05	5.98705e-06	4.99049e-06	9.74715e-06	1.83999e-05	1.12363e-05	2.48408e-05	2.66013e-05	2.83142e-05
P25205	MCM3_HUMAN	0.00024303	0.000170983	9.74983e-05	9.70254e-05	5.26166e-05	0.000590244	0.000211741	0.000510793	0.000338011	9.26947e-05	0.000151885	0.00065048	3.09954e-05	0.000152104	0.000234802	0.000128592	6.83207e-05	0.000134046	3.61732e-05	6.54882e-05	0.000211651	7.65158e-05	0.000112844	4.29604e-05	0.000826346	8.56224e-05	0.000185085	0.00013907	4.28334e-05	4.27295e-05	3.79364e-05	8.00875e-05	2.35181e-05	3.90962e-05	1.37312e-05	7.71638e-05	4.85251e-05	8.71839e-05	7.71366e-05	3.89263e-05	2.68988e-05	5.29735e-05	1.74773e-05	3.97808e-05	2.25254e-05	6.2126e-05	3.25949e-05	5.45717e-05
P06702	S10A9_HUMAN	0.000447958	0.00257625	0.000698643	0.00182993	0.00233105	0.00200785	0.00921932	0.00544003	0.00720639	0.00174806	0.0109856	0.00580448	0.000307255	0.00403937	0.00357277	0.000906514	0.00285805	0.0028372	0.00121583	0.00237697	0.000513705	0.00274008	0.00639491	0.00155693	0.00119526	0.00242998	0.00245384	0.00338964	0.000149868	0.000193734	9.23786e-05	0.000458271	8.12601e-05	0.00204988	0.00025969	0.00150095	0.00123779	0.000912589	0.000382985	0.00102454	0.000338547	0.000214798	0.000211756	0.00304284	0.000313249	0.000163188	0.00201725	0.000752995
Q01628	IFM3_HUMAN	2.10735e-05	4.79699e-05	3.48342e-05	9.56839e-05	2.05081e-05	2.42279e-05	1.40625e-05	1.5045e-05	0.000123292	2.66317e-05	3.68574e-05	0.000187461	2.45353e-05	5.23976e-05	4.36615e-05	1.46376e-05	2.68512e-05	7.32688e-06	3.76889e-05	5.17153e-05		1.63992e-05	0.000285475	3.07946e-05	2.57521e-05	6.19283e-05	6.46835e-05	2.98337e-05	1.02015e-05	1.67047e-05	4.47667e-06	7.45622e-06	5.087e-06	1.55286e-05			4.03708e-05	4.22214e-05	1.32733e-05	7.16075e-06	3.64901e-05	8.93662e-06	9.05858e-06	1.20438e-05	4.82613e-06	1.01971e-05	4.64584e-06	4.47468e-06
P09486	SPRC_HUMAN	1.77719e-05	2.31223e-05	7.50838e-06	4.6415e-06		5.20699e-05	1.04588e-05	1.31739e-05	2.11353e-05	1.24083e-05	1.84015e-05	1.58057e-05	7.65194e-05	2.7699e-05	8.00418e-06	3.43665e-05	8.4725e-06	1.56703e-05	3.77461e-05	7.56663e-05	9.3007e-06	3.23153e-05	5.13623e-06	1.11171e-05	4.35831e-05	6.72444e-06	1.77194e-05	4.42794e-05	3.22872e-05	4.99708e-05	4.65628e-06	6.07833e-06	2.17784e-06				1.8557e-06		3.79157e-06	5.60134e-06		3.29563e-06	1.2555e-05	5.13231e-06	3.43082e-06	4.81942e-06	3.50332e-06	5.76189e-06
Q32P28	P3H1_HUMAN	7.49156e-05	2.83239e-05	4.22627e-05	1.72637e-05	9.31882e-05	5.97054e-05	3.52249e-05	2.74958e-05	4.2855e-05	1.42744e-05	2.45045e-05	2.20749e-05	6.41977e-05	3.98524e-05	6.18045e-05	5.30384e-05	5.58975e-06	4.13702e-05	2.74893e-05	4.7651e-05	2.53336e-05	1.36743e-05	1.05595e-05	9.31127e-06	1.69644e-05	9.33639e-06	2.38241e-05	5.8359e-05	3.03442e-05	4.87449e-05	1.88835e-05	7.68851e-06	8.25897e-06	7.89294e-06	2.25842e-05	8.23503e-06	1.0861e-05	1.31272e-05	6.14047e-06		6.3576e-06		4.32615e-06	8.64571e-06	3.24512e-06	1.09847e-05	2.20682e-06	1.08465e-05
P49736	MCM2_HUMAN	0.000116679	4.58218e-05	5.824e-05	8.54992e-05	3.63707e-05	0.000267445	5.15774e-05	0.000140397	0.000163524	5.74947e-05	2.59547e-05	0.000211629	1.1282e-05	0.000125816	0.000123078	3.86591e-05	4.15748e-05	7.54306e-05	3.63134e-05	0.000109774	8.30545e-05	5.1004e-05	0.000139606	2.60446e-05	5.21706e-05	4.52057e-05	9.49562e-05	9.7733e-05	1.43243e-05	3.46635e-05	2.45807e-05	1.90182e-05	1.20029e-05	3.94854e-05	5.47033e-06	3.65155e-05	2.43044e-05	3.01109e-05	3.43626e-05	2.93675e-05	1.25539e-05	8.99723e-06	7.21803e-06	1.77894e-05	5.92611e-06	1.98588e-05	1.93832e-05	4.10004e-05
P05109	S10A8_HUMAN	0.000461568	0.00159345	0.00119259	0.00140856	0.00261352	0.00124782	0.00832962	0.00394188	0.00237255	0.00155741	0.00389865	0.00193612	0.000523101	0.00196548	0.00307389	0.00122595	0.00261141	0.00220391	0.000905375	0.00168438	0.000421179	0.00262696	0.00554396	0.00108953	0.000526737	0.00124025	0.00128972	0.0013281	0.000107105	0.000155321	8.10716e-05	0.000269516	8.27995e-05	0.00134105	0.000275392	0.00109511	0.000691124	0.000729313	0.000292185	0.000742721	0.000144797	7.14869e-05	0.00020038	0.00178191	0.000168179	0.000194283	0.00139331	0.000471794
O95347	SMC2_HUMAN	2.53235e-05	1.05704e-05	4.02754e-06	4.79907e-05	5.66316e-06	4.27745e-05	5.09111e-05	7.74427e-05	5.4045e-05	1.02176e-05	2.45487e-05	0.000156807	6.80178e-07	2.64137e-05	2.15118e-05	7.36832e-06	7.40838e-06	9.36813e-06	6.52256e-06	1.59649e-05	5.25586e-05	4.01754e-06	3.07e-05	8.80265e-06	1.70289e-05	9.67653e-06	1.21319e-05	3.16126e-05		5.41387e-06	5.42491e-06	6.26479e-06	1.23609e-06	1.55347e-05	1.54438e-06	6.48828e-06	1.00616e-05	1.98278e-05	1.23691e-05	4.78252e-06	4.64987e-06	1.26063e-05	5.78115e-07	3.02789e-06	5.33027e-07	2.55482e-06	4.45768e-06	4.20091e-06
Q14566	MCM6_HUMAN	0.000186704	0.000128498	7.19758e-05	0.000118797	5.90224e-05	0.000317581	0.000164619	0.000208177	0.000394123	0.000153593	8.90233e-05	0.000525274	5.57025e-05	0.000398851	0.000516353	0.000223461	0.000183343	0.000171687	7.13398e-05	0.000249037	0.000142848	0.000101049	0.000150638	3.8515e-05	9.85811e-05	7.45289e-05	0.00010412	0.000472586	4.09122e-05	3.63475e-05	3.12918e-05	5.43468e-05	2.1657e-05	3.60763e-05	1.68395e-05	4.24246e-05	5.98691e-05	6.12803e-05	9.6625e-05	6.10297e-05	2.26132e-05	3.4762e-05	4.667e-05	5.52724e-05	3.49831e-05	0.000146211	9.68967e-05	7.00357e-05
Q99715	COCA1_HUMAN	0.000339936	0.000790541	0.000214676	0.000545432	0.000441485	0.00129242	0.00183872	0.0014371	0.00122163	0.000333487	0.00135181	0.000583604	0.000627648	0.00082833	0.000352118	0.00173869	0.000541215	0.000552195	0.000866196	0.00208471	0.000617838	0.000189874	0.000139474	7.82738e-05	8.4369e-05	0.000414461	0.000206118	0.000732834	0.00059424	0.000506666	0.000118319	0.000141139	0.000125295	0.000179854	0.00017046	0.000234126	0.000241098	0.000342216	0.000231657	0.000153959	0.000159701	0.000158877	0.000164139	0.000164705	0.000127915	0.000311507	0.000235111	0.000160215
P49913	CAMP_HUMAN	1.60397e-05	7.48156e-05	0.000150132	2.84375e-05	8.78483e-05	5.30329e-06	0.000266894	9.62983e-05	0.000196043	2.88933e-05	0.00056072	0.000152221	4.39333e-06	0.000104567	0.000274749	4.3443e-05	0.0001626	3.31236e-05	2.96186e-05	1.88064e-05	5.97046e-05	4.4388e-05	0.000372885	4.97737e-05	2.80804e-05	1.46637e-05	8.64998e-05	0.000115404	3.72578e-05	3.68379e-05		7.40882e-06	1.37595e-05	3.57064e-05	6.84255e-06		1.67903e-05	5.81655e-06	3.45178e-06	3.01934e-05	1.7668e-05	5.22127e-06		0.000104274	1.66345e-05		8.0616e-05	6.24016e-06
P08246	ELNE_HUMAN	0.000444355	0.000383915	0.000476122	3.9081e-05	0.000557891	0.000115809	0.000926816	0.000605933	0.000733419	0.000223784	0.00184954	0.000609184	0.000316502	0.000277806	0.000453541	0.000230268	0.000279305	0.000314167	0.000193369	0.000271531	0.000258986	0.00044296	0.00130137	0.000203214	0.000171856	0.000233169	0.000319984	0.000691901	6.65365e-05	0.000231783	2.4895e-05	4.04098e-05	0.00014098	0.000190084	3.75402e-05	0.00013303	0.000127709	9.14234e-05	4.22461e-05	0.000125592	0.000116209	4.0562e-05	0.00014077	0.00025922	1.99991e-05	1.87688e-05	0.000191841	5.91492e-05
Q9NTJ3	SMC4_HUMAN	5.46819e-05	3.50678e-05	2.30405e-05	7.63396e-05	2.47718e-05	9.19474e-05	4.3875e-05	0.000140858	0.000139308	4.12138e-05	5.98107e-05	0.00027967	2.58504e-06	9.5672e-05	5.60279e-05	8.60591e-06	9.74925e-06	3.62487e-05	5.55196e-06	2.24694e-05	5.22957e-05	7.70379e-06	3.21624e-05	5.21694e-06	3.16308e-05	2.31015e-05	2.52485e-05	5.17844e-05	7.66277e-06	1.98912e-05	8.34146e-06	1.44647e-05	8.62228e-06	2.06346e-05		5.16086e-05	8.92192e-06	3.53553e-05	2.91174e-05	1.09661e-05	6.72163e-06	2.20446e-05	2.44887e-06	1.27508e-05	7.73294e-06	5.97691e-06	6.72652e-06	2.46489e-05
P05161	ISG15_HUMAN	0.000175754	6.20294e-05	0.000320761	8.91852e-05	8.38079e-05	6.29126e-05	0.000118011	0.000277503	0.000301671	0.000145056	0.000231885	0.000156936	4.5076e-05	0.000458911	9.238e-05	5.61823e-05	0.000209848	4.51124e-05	8.73488e-05	7.99885e-05	3.59245e-05	5.22123e-05	0.00026846	0.000721232	0.000344082	0.000337095	0.000456725	0.000208411	7.8012e-05	0.000150942	4.11379e-05	2.38677e-05	4.12143e-05	5.05161e-05	4.07859e-05	5.44671e-05	5.37743e-05	4.32638e-05	6.44735e-05	4.10552e-05	1.66191e-05	2.23175e-05	1.84762e-05	3.64588e-05	2.03893e-05	1.92189e-05	4.0456e-05	4.8985e-05
P37268	FDFT_HUMAN	1.83656e-05	3.6523e-05	7.87844e-06	0.000215445	2.11197e-05	1.53744e-05	8.70283e-05	2.34793e-05	2.15848e-05	0.000406892	6.73671e-05	1.7789e-05	6.99085e-06	0.000168288	8.99976e-06	1.06102e-05	1.7435e-05	1.57955e-05	7.45742e-06	5.39391e-06	6.92747e-06	5.73803e-06	5.72537e-06	3.86021e-06	0.000279303	3.02159e-05	2.31921e-05	1.96715e-05	1.08285e-05	2.81181e-06	1.07833e-05	2.89706e-05	8.48969e-06	2.09783e-05	1.18758e-05	1.17225e-05	2.86693e-05	2.32751e-05	1.6405e-05	4.85033e-05	1.50825e-05	4.99886e-06	5.35482e-06	8.86899e-06	2.3563e-06	1.49405e-05	1.0862e-05	1.33149e-05
P23921	RIR1_HUMAN	0.000262225	4.69857e-06	6.31259e-06	3.9293e-06	7.83158e-06	0.000171718	7.41388e-05	5.85611e-05	8.07046e-05	1.03059e-05	3.19456e-05	0.000229728	2.33708e-06	2.87e-05	2.31481e-05	7.4327e-06	1.12514e-05	1.13226e-05	5.84909e-06	2.81384e-05	4.98921e-05	2.13876e-05	4.77037e-05	6.37285e-06	6.1497e-06	1.91673e-05	1.13562e-05	2.09452e-05		6.18134e-06	6.70787e-05	2.56154e-06	3.01519e-06	1.20847e-05	2.92676e-06	5.80624e-05	2.08034e-05	1.48888e-05	1.72897e-05	1.1967e-05	1.11582e-05	9.10705e-06	2.20694e-06	1.16188e-05	4.05766e-06	5.08939e-06	9.93826e-06	4.77734e-06
Q6P4A8	PLBL1_HUMAN	0.000147343	2.12962e-05	8.07598e-05	5.23727e-05	4.95315e-05	6.71796e-05	0.000211253	6.6173e-05	0.00024236	6.28885e-05	0.000163482	0.000118721	2.80258e-05	7.59076e-05	9.87737e-05	0.000116119	2.66224e-05	3.76391e-05	3.44402e-05	4.38029e-05	9.04429e-05	8.14048e-05	9.77643e-05	5.73053e-05	2.27812e-05	9.99113e-05	0.000149939	4.26021e-05	8.76072e-05	0.000101985	4.54117e-05	5.2439e-06	2.91515e-05	2.93297e-05	1.54085e-05	4.3197e-05	2.69293e-05	1.68633e-05	5.6182e-05	2.26633e-05	2.3578e-05	2.46613e-05	1.4112e-05	3.00841e-05	1.17438e-05	3.59178e-05	1.24449e-05	2.05796e-05
Q9NR30	DDX21_HUMAN	0.000153751	5.11765e-05	6.8521e-05	0.000125767	4.71194e-05	0.000114898	0.000456576	0.000368474	0.000176225	8.24889e-05	0.000101433	0.000393848	1.55338e-05	0.000217313	0.00011525	5.8552e-05	0.000109764	9.33269e-05	5.14015e-05	0.000153696	9.64929e-05	5.48193e-05	0.000267271	2.73607e-05	8.1028e-05	6.41849e-05	0.000111864	0.000110441	3.5849e-05	5.2207e-05	2.85141e-05	2.00053e-05	2.03727e-05	5.81957e-05	1.48245e-05	4.42828e-05	4.37722e-05	7.2529e-05	6.24335e-05	4.47529e-05	1.5646e-05	2.34858e-05	1.1309e-05	4.89906e-05	2.00785e-05	3.25112e-05	5.0019e-05	5.71595e-05
Q92820	GGH_HUMAN	0.000139423	5.813e-05	1.78473e-05	5.99409e-05	0.000112507	0.000764227	0.000225061	0.000524382	0.000378639	7.33393e-05	0.000153606	7.34544e-05	3.72284e-05	0.000218765	6.35061e-05	0.000119049	0.000100643	7.67949e-05	3.34393e-05	5.64743e-05	0.000132206	2.46375e-05	0.000169867	5.04774e-05	2.12839e-05	4.79564e-05	8.68369e-05	0.00023566	4.7259e-05	3.15729e-05	5.33837e-05	2.59951e-05	1.66509e-05	3.96124e-05	3.58227e-05	7.15252e-05	5.61457e-05	8.67995e-05	6.71014e-05	3.10582e-05	2.96842e-05	2.28498e-05	3.08321e-05	2.74007e-05	1.10901e-05	3.96246e-05	5.39513e-05	5.65302e-05
P20702	ITAX_HUMAN	2.44109e-05	9.04392e-06	3.79163e-05	8.52682e-06	1.01005e-05	1.49513e-05	1.76356e-05	3.89859e-05	2.01518e-05	8.05753e-06	1.50346e-05	1.08912e-05	9.95067e-06	1.59853e-06	2.76727e-05	1.68339e-05	2.56646e-05	8.82947e-06	6.07043e-06	3.96782e-05	4.66861e-06	3.01e-05	1.66862e-05	1.24065e-05	2.047e-06	5.03613e-06	3.00573e-05	4.78748e-06	1.30307e-05	1.13599e-05	1.04318e-06	2.89537e-06	5.20722e-06	8.65372e-06	1.33904e-06	7.69217e-06	4.14674e-06	6.64514e-06	3.30663e-06	2.88559e-06	5.36409e-06	3.2198e-06	3.54441e-06	5.96678e-07	1.66791e-06		1.34708e-05	4.44475e-06
P01033	TIMP1_HUMAN	8.11198e-05	2.32206e-05	1.29452e-05			1.20833e-05	1.42781e-05	1.68203e-05	9.00394e-06	2.08827e-05	7.06534e-05	2.19818e-05	4.1528e-05	3.56635e-05	1.80018e-05	4.72639e-05	3.80169e-05	7.31448e-05	5.93803e-05	7.08538e-05	1.66375e-05	3.13553e-05	6.70738e-05	2.91497e-05	1.50062e-05	4.5811e-05	3.14612e-05	2.22421e-05	8.77244e-05	2.55748e-05	1.28173e-05	5.33408e-06	3.22482e-06	2.31218e-06	9.10472e-07		2.25631e-05	3.58434e-06		7.11808e-06		8.3201e-06	8.41806e-06	2.31932e-06	4.9078e-06	2.47949e-05	7.51457e-06	1.9655e-05
Q16270	IBP7_HUMAN	9.95879e-06	0.000114534	1.76594e-05	4.97846e-05	7.1839e-05	5.12117e-05	1.99516e-05	1.17144e-05	1.01755e-05	1.52078e-05	7.50442e-05	1.41275e-05	2.84983e-05	2.51173e-05	1.20201e-05	3.56734e-05	3.7049e-06	6.3476e-06	1.32628e-05	2.25005e-05	2.00736e-05	8.72525e-06	4.74975e-06	4.66701e-06	6.57927e-06	5.25108e-06	3.12103e-05	5.84039e-05	2.76845e-05	3.80142e-05	3.95937e-06	2.55822e-05	8.27545e-06	2.0422e-05	1.30681e-05	2.39536e-06	5.16609e-06		5.01691e-06		3.20008e-06	5.35923e-06	8.83409e-06	5.55555e-06	3.71946e-06	1.69058e-05	1.42053e-06	2.25605e-06
P21217	FUT3_HUMAN	5.14263e-06	1.61187e-05		8.206e-06	1.31973e-05			2.46117e-05	1.78781e-05	1.19409e-05	3.56749e-05	1.2483e-06	2.45921e-05	7.11664e-05	2.70537e-05		3.2916e-05	4.21214e-05	6.04241e-05		8.08318e-05	1.00672e-05	7.41835e-06		1.87844e-05	5.61551e-05	4.9233e-06		4.53051e-05	5.39678e-06	2.85443e-06	3.12102e-06			8.1664e-06			5.23883e-06	1.49029e-05				2.26509e-06		2.25272e-06		6.89442e-06	1.22827e-05
P09914	IFIT1_HUMAN			0.000107147	1.8373e-05	2.88239e-06	5.78116e-06	2.76879e-05	4.73816e-05	1.26315e-05	4.40026e-05	3.22985e-05	5.06127e-06	2.63208e-06	9.59358e-05	1.87945e-05	1.38715e-06	0.000100832		4.16497e-05	2.75877e-05		3.67607e-06	7.7985e-05	0.000178061	6.8258e-05	5.05466e-05	5.86016e-05	3.77681e-05	1.46734e-05	2.21939e-05	4.98039e-07		1.68052e-05	7.34168e-06		4.82768e-06	1.8955e-05	1.66447e-05	3.17694e-06	1.40522e-05	2.81688e-06	2.48875e-06	1.51253e-06	7.18283e-06	2.87897e-06		7.89899e-06
P40261	NNMT_HUMAN	1.56406e-05	0.000157967	0.000101168	8.4202e-05	4.39612e-05	0.000159643	4.04067e-05	0.000105941	0.000194966	0.000135085	0.000642244	3.02843e-05	0.000225765	0.00015326	8.77696e-05	0.000227601	0.000153941	0.000181379	0.000148262	0.00039009	2.76348e-05	0.000102015	2.53905e-05	7.76446e-05	6.44679e-05	5.12713e-05	7.26534e-05	9.65372e-05	3.41512e-05	9.46468e-05	1.01232e-05	2.52956e-05	3.65225e-05	2.01074e-05	1.24557e-05	0.000102683	3.39134e-05	4.18924e-05	5.22461e-05	3.76936e-05	3.72398e-05	1.92569e-05	4.18363e-05	2.20831e-05	2.60202e-05	5.1707e-05	7.42436e-05	6.5707e-05
O15347	HMGB3_HUMAN	3.38473e-05	1.58308e-05	9.15939e-06	3.97138e-05	2.1206e-05	0.000257223	4.17588e-05	7.72423e-05	3.58224e-05	1.55782e-05	9.22916e-05	1.79774e-05	7.61478e-06	4.71424e-05	6.89515e-05	7.43908e-05	1.66862e-05	1.53401e-05	2.43038e-05	3.24838e-05	2.61202e-05	2.22643e-05	2.97525e-05	1.01135e-05	3.2974e-05	7.16876e-06	2.94136e-05	2.41288e-05	1.12539e-05		1.82443e-05	3.6639e-06		1.34417e-05	4.6753e-06	2.18004e-05	7.4792e-06	1.84259e-05	1.06584e-05	4.65712e-06	1.28197e-05	3.08767e-06	5.24182e-06	1.12255e-05	6.01484e-06	1.92673e-05	1.05935e-05	6.69774e-06
P14780	MMP9_HUMAN	1.71885e-05	2.5444e-05	7.01189e-05	1.09839e-05	4.34105e-05	2.84924e-05	0.000235514	7.16566e-05	6.19034e-05	3.37049e-05	0.000261418	6.83842e-05	1.95796e-06	5.82432e-05	9.69677e-05	2.05291e-05	7.15586e-05	2.25364e-05	1.78272e-05	6.74076e-05	3.68702e-05	1.94192e-05	0.000195712	1.76923e-05	2.30314e-05	5.73781e-05	6.91613e-05	4.32306e-05	9.9753e-06	1.55175e-05		4.34105e-06	1.13946e-05	1.35742e-05	5.2014e-06	2.49325e-05	1.69944e-05	6.88938e-06	7.95881e-06	2.22138e-05	8.74009e-06	1.34929e-06	1.24582e-06	5.03539e-05	2.61958e-06	2.84589e-06	2.92299e-05	6.15959e-06
P31350	RIR2_HUMAN	3.06436e-05	5.02175e-05	3.46442e-06	2.0334e-05	7.20268e-06	5.28234e-05	1.90789e-05	3.78756e-05	2.34738e-05	3.04124e-05	6.7967e-06	0.00015007	2.24917e-06	4.73355e-05	3.33658e-05	8.52876e-06	8.11408e-06	3.87749e-05	2.80212e-06	1.02891e-05	1.53616e-05	1.17407e-05	4.40667e-05	3.86036e-06	5.11065e-06	2.65749e-05	3.26522e-05	2.99672e-05	4.07842e-06	3.61123e-06	3.21903e-06	2.22407e-05		1.04262e-05			4.31352e-06	4.64162e-06	3.29475e-06	7.11049e-06		1.71076e-06	1.01728e-06	2.41103e-05	8.60313e-06	3.13978e-06	6.67384e-06	2.09413e-05
Q9HAV4	XPO5_HUMAN	0.000126888	2.94553e-05	2.28175e-05	0.000100297	1.33816e-05	0.000163567	4.60067e-05	5.71361e-05	3.31031e-05	0.000110249	1.83802e-05	5.68929e-05	6.90006e-05	6.07185e-05	0.000116975	1.89225e-05	2.57051e-05	1.97262e-05	1.89394e-05	1.55232e-05	1.35162e-05	3.33164e-05	3.22484e-05	7.1924e-06	2.23637e-05	4.12279e-05	5.65997e-05	0.000445161	1.17077e-05	0.000136292	2.50795e-05	2.09102e-05	9.2324e-06	3.27996e-05	7.72617e-06	1.7256e-05	1.59257e-05	1.50726e-05	1.39453e-05	9.8756e-06	1.00283e-05	1.28401e-05	8.83615e-05	2.0197e-05	2.44217e-05	1.05303e-05	1.0186e-05	1.2061e-05
Q14690	RRP5_HUMAN	6.9908e-05	4.78075e-06	1.63952e-05	1.65468e-05	9.54317e-06	2.78804e-05	7.61774e-05	5.02716e-05	3.8065e-05	1.85512e-05	7.79556e-06	0.000433306	5.49061e-06	4.44086e-05	4.08536e-05	2.8925e-05	1.38533e-05	1.00722e-05	3.57557e-06	1.49088e-05	3.12528e-05	0.000198231	2.2083e-05	1.64837e-06	1.99051e-05	1.13216e-05	1.87034e-05	3.11817e-05	5.55434e-06	1.39717e-05	2.19584e-05	2.75963e-06	1.11665e-05	8.67332e-06	4.8362e-06	1.25914e-05	1.36152e-05	1.86602e-05	1.57471e-05	6.3571e-06	7.28409e-07	5.64125e-05	5.65662e-06	1.35203e-05	1.09405e-05	1.59867e-05	6.97951e-06	6.39484e-06
O00154	BACH_HUMAN	0.000112457	3.18142e-05	4.81477e-05	4.68738e-05	1.25146e-05	6.76631e-05	6.35341e-05	8.5662e-05	0.000103026	3.66549e-05	0.000128881	8.59169e-05	2.74558e-05	7.19172e-05	5.1118e-05	4.24163e-05	5.12461e-05	4.96196e-05	2.54622e-05	6.07989e-05	4.77343e-05	3.17355e-05	0.000104254	2.57441e-05	3.88303e-05	4.60787e-05	6.34367e-05	9.04483e-05	1.49824e-05	1.59952e-05	1.86827e-05	1.19128e-05	1.1225e-05	1.632e-05	4.22187e-06	2.32566e-05	1.92213e-05	3.42127e-05	4.31221e-05	2.4694e-05	1.34104e-05	1.40648e-05	1.17937e-05	8.0549e-06	1.07634e-05	2.15974e-05	2.74663e-05	2.44837e-05
P11166	GTR1_HUMAN	2.08992e-05	2.54876e-05	4.81521e-06	2.7594e-05	1.53809e-05	0.000123786	2.98991e-05	1.8648e-05	1.73293e-05	5.77244e-06	9.65071e-05	2.80764e-05	3.49893e-06	2.20327e-05	3.99292e-05	6.11659e-06	6.86771e-05	1.88414e-05	9.87107e-06	1.91536e-05	9.93608e-06	8.70653e-06	1.71872e-05	1.707e-05	3.84484e-05	8.95261e-06	2.29969e-05	1.66095e-05	7.61126e-06	1.6993e-05	6.34008e-06	6.23582e-06	1.42846e-06	1.08905e-05	6.90718e-06	8.18661e-06	1.49895e-05	8.87806e-06	7.59138e-06	4.05251e-06	8.73176e-06	5.59331e-06	6.17253e-06	1.26424e-05	3.98749e-06	8.93467e-06	1.33089e-05	1.04677e-05
P42224	STAT1_HUMAN	0.00118282	0.000448682	0.00264984	0.00112839	0.00102061	0.0011352	0.000632853	0.00247881	0.00180053	0.000947308	0.00140778	0.00136588	0.00024672	0.000787202	0.00125637	0.000367667	0.000739886	0.000546276	0.000496142	0.00106029	0.000468022	0.000595736	0.00207983	0.00172257	0.000874005	0.000725317	0.00194357	0.000362907	0.000534532	0.000552977	0.000265012	0.000196771	0.00048413	0.000402252	0.000208693	0.000668477	0.000347635	0.000467988	0.000414207	0.000357966	0.000198854	0.000211935	0.00020117	0.000225379	0.000165395	0.00025972	0.000458947	0.000456196
O95395	GCNT3_HUMAN	9.22729e-06	6.42782e-05	8.43727e-06	8.0459e-06	3.90549e-05		2.12002e-05	5.78536e-05	2.8812e-05	3.74708e-05	4.06174e-06	3.71607e-06	6.71786e-06	0.0002103	2.55531e-05	2.32094e-06	3.95842e-05	1.00787e-05	5.75472e-05	9.22045e-06	3.76418e-06	1.35544e-05	3.13831e-05	9.04752e-06	3.04864e-05	4.56216e-06	1.16116e-05	1.95592e-05	1.55018e-05	3.45001e-05	5.81882e-06	1.46138e-05	3.92817e-06	4.8755e-06	1.28191e-05	5.55457e-06	1.10949e-05	1.55577e-05	1.40287e-05	1.35823e-05	9.26263e-06	6.14516e-06	2.07465e-06	1.28989e-05	1.62162e-06	3.68372e-06	1.64837e-05	1.36825e-05
O14879	IFIT3_HUMAN	2.30075e-05	5.51301e-06	0.000150945	1.41647e-05	6.35196e-06		1.82621e-05	3.34964e-05	5.54572e-05	5.03016e-05	6.08827e-05	3.21824e-05	3.50208e-06	9.12273e-05	2.43492e-05	8.76241e-06	5.70213e-05	8.03919e-06	2.16487e-05	4.35078e-05		1.00012e-05	0.000113945	0.000137247	4.7306e-05	6.00382e-05	6.89409e-05	3.67531e-05	2.55807e-05	1.83134e-05	7.95001e-06	4.28548e-06	2.29256e-05	6.5014e-06	2.31776e-06	7.50422e-06	9.99952e-06	1.61068e-05	1.54267e-05	9.18006e-06	1.62132e-05	1.37171e-05	2.87822e-06	1.04363e-05	1.09616e-05	4.44953e-06	1.33253e-05	6.6995e-06
P41218	MNDA_HUMAN	7.78326e-05	0.000146829	8.86703e-05	8.57428e-05	0.000116136	7.06367e-05	0.000550013	0.000247139	0.000213117	4.79328e-05	0.000556102	0.000165076	7.33156e-05	9.82507e-05	0.00026212	0.00010997	0.000137158	0.000109883	4.8802e-05	0.000134123	2.39716e-05	6.27814e-05	0.000207123	4.64279e-05	2.33633e-05	9.50975e-05	0.000145459	0.00013878	3.89692e-05	3.33287e-05	1.67454e-05	3.40328e-05	1.87506e-05	7.85209e-05	2.33824e-05	6.76665e-05	9.85436e-05	5.23132e-05	4.08234e-05	4.45225e-05	3.6843e-05	1.79681e-05	4.88998e-05	9.61628e-05	2.35608e-05	3.4714e-05	0.000126852	3.79715e-05
Q9GZL7	WDR12_HUMAN	5.3693e-05	7.22666e-06	9.44473e-06	3.42212e-05	1.5486e-05	4.66103e-05	0.000107089	0.000123255	5.3144e-05	2.11828e-05	4.16319e-05	6.37491e-05	4.58745e-06	6.57588e-05	3.87798e-05	1.8347e-05	3.18772e-05	2.11455e-05	4.47954e-06	3.30113e-05	2.56183e-05	1.63804e-05	1.9606e-05	6.31308e-06	1.54315e-05	1.34649e-05	2.37866e-05	4.13002e-05	7.91484e-06	2.17654e-05	1.16699e-05	2.07838e-06	3.98285e-06	1.86744e-05	3.46955e-06	5.79129e-06	1.9949e-05	2.71534e-05	2.50387e-05	8.67322e-06	4.54036e-06	5.71936e-06	3.16552e-06	2.03091e-05	7.75484e-06	8.63653e-06	1.44953e-05	1.52352e-05
P00966	ASSY_HUMAN	9.65807e-05	0.000164431	0.00150668	0.000143251	0.000595909	0.000559783	0.000694103	0.000472834	0.000368629	0.000157012	0.000379973	0.000353746	0.000210027	0.000438864	0.00048477	0.000134269	0.000279082	5.5829e-05	0.000532232	0.000873478	0.000917812	9.82649e-05	0.0010359	5.19156e-05	8.07765e-05	0.00011798	0.000297836	0.0011793	0.000141175	0.000359711	7.77611e-05	7.93554e-05	0.000126171	8.54717e-05	0.000159536	0.000135586	0.000151733	0.000156434	0.000168718	0.000138222	0.000257719	0.000221191	0.00014248	8.87012e-05	0.00014746	8.41916e-05	0.000160112	6.71126e-05
P12004	PCNA_HUMAN	0.00057775	0.00023429	0.000346542	0.000397138	7.17527e-05	0.000240723	0.000122167	0.000426697	0.000193371	0.000183915	0.000300447	0.00110799	0.000101526	0.000336587	0.000199276	0.00016368	0.000212805	0.000222848	0.000166928	0.000167657	0.000443679	0.00019344	0.000440483	0.000174034	0.000168406	0.00028218	0.000481585	0.000386602	0.000166984	0.000296981	0.000111952	0.000110237	8.84213e-05	0.000128195	3.39334e-05	6.89017e-05	7.26558e-05	0.000118722	5.63536e-05	8.90127e-05	0.000186888	0.00010949	7.29904e-05	0.000122114	3.37899e-05	9.08932e-05	9.08327e-05	0.00015004
P11215	ITAM_HUMAN	4.44856e-05	3.67061e-05	8.51277e-05	5.40623e-05	3.96477e-05	4.47931e-05	0.000211403	0.000105532	0.000180526	4.57513e-05	0.000251463	9.16334e-05	1.87292e-05	4.0595e-05	0.000129068	8.79903e-05	9.37746e-05	4.28958e-05	2.43304e-05	5.94348e-05	2.14048e-05	4.44766e-05	0.000183257	1.07564e-05	1.95956e-05	5.06495e-05	8.54735e-05	7.0896e-05	1.13752e-05	2.80364e-05	1.36231e-05	1.09173e-05	2.13121e-05	3.60983e-05	9.44551e-06	4.69419e-05	4.09445e-05	2.09292e-05	2.39799e-05	2.25443e-05	3.37441e-05	1.75565e-05	7.18782e-06	3.94615e-05	2.13909e-05	4.0629e-05	5.794e-05	2.21099e-05
Q96GQ7	DDX27_HUMAN	3.24989e-05	1.07046e-05	1.63368e-05	2.00834e-05	7.70976e-06	1.90958e-05	3.5333e-05	9.54947e-06	1.38082e-05	2.05418e-05		5.39213e-05	9.92263e-06	5.18291e-05	1.07513e-05	9.20555e-06	1.1381e-05	1.63276e-05	3.2527e-06	1.18077e-05	1.07907e-05	9.54478e-06	1.72979e-05		8.38199e-06	3.409e-06	1.52357e-05	2.23299e-05	2.32273e-05	5.05082e-05	7.55202e-06	4.06553e-06	4.68961e-06	8.38734e-06	2.46877e-06	5.90947e-06	6.6412e-06	3.04649e-06	1.04132e-05		9.59584e-07	7.62547e-06	8.08098e-06	8.38982e-06	3.58362e-06	8.04317e-06	3.58137e-06	1.21051e-05
P08311	CATG_HUMAN	0.000272502	0.000111267	9.70286e-05	3.79863e-05	0.000104335	9.09884e-05	0.000884677	0.000541859	0.00050363	7.36353e-05	0.00142846	0.000610226	8.61377e-05	0.000185207	0.000257528	0.000352461	0.000193343	9.14546e-05	2.5365e-05	0.000174173	3.28575e-05	0.000229058	0.00100642	0.000120158	0.00012409	9.15315e-05	0.000352978	0.000177301	3.17395e-05	8.98622e-05	0.000113229	1.99363e-05	3.44348e-05	6.80118e-05	8.58494e-06	4.272e-05	0.000134073	0.000227888	6.11108e-05	5.94461e-05	4.88509e-05	2.65172e-05	7.19057e-05	0.000156539	6.02412e-05	4.97168e-05	0.000191049	2.80884e-05
O60568	PLOD3_HUMAN	4.15199e-05	3.37344e-05	4.53251e-05	5.62834e-05	2.50388e-05	6.85455e-05	7.23477e-05	0.000108845	0.00030036	0.000129125	7.18818e-05	4.13179e-05	2.39527e-05	0.000111351	3.33009e-05	3.07564e-05	6.3722e-05	5.69518e-05	6.37643e-05	6.67035e-05	6.69427e-05	3.40716e-05	4.03853e-05	1.399e-05	2.49488e-05	3.70528e-05	8.08563e-05	5.52819e-05	3.0118e-05	0.000131192	1.29141e-05	1.30637e-05	1.2728e-05	2.44586e-05	8.59126e-06	2.57976e-05	2.43297e-05	3.5459e-05	9.53317e-05	7.99189e-06	1.17989e-05	1.84304e-05	1.17792e-05	2.46855e-05	9.71388e-06	1.51369e-05	2.87419e-05	3.10332e-05
Q02809	PLOD1_HUMAN	7.49246e-05	3.1113e-05	2.96323e-05	4.5836e-05	1.83031e-05	0.000100497	5.49238e-05	8.15153e-05	0.000105692	3.85435e-05	4.85512e-05	5.81428e-05	4.28347e-05	6.16079e-05	5.47755e-05	6.81114e-05	2.41802e-05	5.0564e-05	3.95106e-05	0.000113042	3.03535e-05	1.19702e-05	2.35897e-05	5.82544e-06	2.03765e-05	3.02386e-05	2.98976e-05	3.18746e-05	6.13588e-05	4.10677e-05	1.68511e-05	1.13871e-05	1.18639e-05	2.44465e-05	6.24864e-06	2.14095e-05	1.46377e-05	3.12463e-05	2.46166e-05	1.07859e-05	1.25062e-05	1.66207e-05	1.33706e-05	1.62867e-05	1.65833e-05	1.62362e-05	1.94819e-05	2.16183e-05
P21741	MK_HUMAN	3.55008e-05	1.56813e-05	2.21577e-05					7.01073e-06		2.4417e-05		1.62187e-05	5.345e-05	5.72938e-06	3.75873e-06	1.4129e-05	9.26528e-06	7.73088e-06	2.51096e-05	1.73522e-05	1.19856e-05	1.56804e-05	1.67754e-05	1.35663e-05		2.84906e-05	3.37799e-05	1.58994e-05	1.24317e-05	1.44769e-05	1.70417e-05	2.80699e-06	5.59787e-06		1.59785e-06		5.82058e-06		1.6619e-06	7.89043e-06	2.6527e-06	3.97885e-06	1.25488e-05			1.18868e-05		5.63591e-06
P46087	NOP2_HUMAN	4.15438e-05	1.56984e-05	1.35997e-05	2.73083e-05	1.20029e-05	3.25918e-05	4.40528e-05	2.29442e-05	3.49065e-05	1.28727e-05	1.83004e-05	6.11053e-05	1.0719e-05	6.16787e-05	3.39407e-05	3.31677e-05	4.53979e-05	1.45681e-05	1.00324e-05	3.13034e-05	7.0695e-05	1.55645e-05	6.86488e-05	8.09637e-06	7.23417e-06	2.29644e-05	4.22261e-05	4.15451e-05	7.87805e-06	3.60727e-05	7.64508e-06	4.65645e-06	5.38101e-06	1.91114e-05	6.81633e-06	1.25661e-05	7.87411e-06	7.82275e-06	1.16648e-05	6.17788e-06	3.86848e-06	8.41343e-06	8.23407e-06	1.36091e-05	6.10579e-06	1.4454e-05	1.58094e-05	1.05765e-05
Q9BSE5	SPEB_HUMAN	1.72165e-05	2.83439e-05	2.75998e-05	8.84353e-05	2.31785e-05	2.03771e-05	1.66117e-05	3.11394e-05	4.52526e-05	2.49508e-05		5.02175e-05	3.1557e-05	1.15828e-05	8.3495e-06	3.33675e-05	5.50591e-05	1.02848e-05	7.16344e-06	3.93552e-06	5.32858e-05	4.49035e-05	1.80278e-05		1.40817e-05	1.20398e-05	2.60508e-05	9.39662e-05	1.93568e-05	5.97579e-05	6.56214e-06		8.23088e-06	1.26097e-05	3.04654e-06	2.18313e-05	6.18887e-06	1.00306e-05	3.09957e-05			1.22401e-05	8.14208e-06	2.08886e-06	2.23071e-06	1.26306e-05	5.19922e-06	8.23631e-06
Q14137	BOP1_HUMAN	3.15444e-05	1.54617e-05	9.27353e-06	2.10902e-05	1.15862e-05	5.01117e-05	5.06102e-05	5.59716e-05	3.06335e-05	3.39738e-05	1.11475e-05	0.000116298	3.81889e-06	2.67151e-05	1.46969e-05	1.89561e-05	7.08256e-06	1.34181e-05	1.16521e-06	1.37327e-05	3.70512e-05	7.12263e-06	2.96658e-05	1.99271e-06	6.13626e-06	9.2841e-06	1.93062e-05	5.47636e-05	1.49511e-05	3.03346e-05	8.4627e-06	3.29889e-06	4.68512e-06	1.45025e-05		7.70036e-06	1.41984e-05	1.23728e-05	1.03856e-05			4.26416e-06	2.38969e-06	1.00311e-05	4.68951e-06	8.20552e-06	4.45275e-06	6.06843e-06
Q9HCY8	S10AE_HUMAN	9.81475e-05	0.000113474	1.56945e-05	1.94633e-05	3.65514e-05	1.73245e-05	4.4015e-05	2.02726e-05	8.86187e-05	5.37645e-05	0.000126963	0.000203639	3.1327e-05	0.000346652	4.26501e-05	7.29923e-05	0.000118708	6.16982e-05	0.000145848	8.39342e-05	8.24331e-05	0.000136897	0.000191076	1.50974e-05	0.00020071	0.000176153	4.66938e-05	1.90503e-05	2.81832e-05	5.57633e-05	4.02092e-05	2.60805e-05	6.94097e-06	2.0392e-05	2.0374e-05	3.76973e-05	2.71943e-05	1.41621e-05	4.19622e-05	3.68734e-05	1.02676e-05	2.71335e-05	1.40145e-05	1.94241e-05	2.47565e-05	9.02953e-05	2.15291e-05	3.87143e-05
Q9Y2T3	GUAD_HUMAN	7.24908e-06	4.52067e-05	2.57569e-06	1.39834e-05	1.09827e-05	4.61671e-05	3.22373e-05	1.60305e-05	2.01583e-05	6.05463e-05	4.93737e-05	3.24245e-06	1.32063e-05	3.60334e-05	2.70442e-06	1.31231e-05	3.10287e-05	3.11391e-06	1.36082e-05	5.06068e-06	0.000140451	1.10578e-05	8.5664e-06	1.5381e-05	1.44438e-05	7.86632e-06	2.62459e-05	6.42112e-05	2.94122e-06	0.000153719	6.067e-06	3.64979e-06		3.18583e-06	7.05362e-06	3.96729e-05	8.24747e-06	2.98677e-06	4.89709e-05	3.11175e-06	7.95249e-06	2.63473e-06	5.99871e-07		1.49016e-06	1.09818e-05	8.22527e-07	4.80951e-06
P02751	FINC_HUMAN	0.00102401	0.00200935	0.00070154	0.000927889	0.00100995	0.00275641	0.00152557	0.00174394	0.00222549	0.000799731	0.00266099	0.00132988	0.00227883	0.0010905	0.00115278	0.00259834	0.00148504	0.00153218	0.00145665	0.00375891	0.00111352	0.00102826	0.000947155	0.000552289	0.000894654	0.000945128	0.000859626	0.00129247	0.00121971	0.00235089	0.000443994	0.000469743	0.000418361	0.000472367	0.000299962	0.000522245	0.00033812	0.000533717	0.000461038	0.000413619	0.00050239	0.000418807	0.00056698	0.000429602	0.000423808	0.000601597	0.000555105	0.000624663
Q9Y6K5	OAS3_HUMAN	0.000205615	9.36829e-05	0.000396753	5.6739e-05	8.37216e-05	5.29765e-05	0.000123482	0.000224652	0.000390212	0.00019089	0.000373366	0.000220663	3.91542e-05	0.000422761	0.000137939	9.08207e-05	0.000250935	8.59558e-05	0.000119879	0.00015522	7.87526e-05	0.000122007	0.000523143	0.00039796	0.000188779	0.000265531	0.000316107	0.000167743	0.000139706	0.000132493	6.3707e-05	5.62166e-05	8.68145e-05	3.70203e-05	3.94336e-05	5.70692e-05	4.91634e-05	9.33205e-05	7.29685e-05	8.0303e-05	5.21429e-05	5.01382e-05	3.52313e-05	4.63638e-05	4.62083e-05	8.25123e-05	9.70606e-05	7.11002e-05
P23381	SYWC_HUMAN	0.000894914	0.000494528	0.00253755	0.000826358	0.000826405	0.000582186	0.000511475	0.000877023	0.00235095	0.000888624	0.0023839	0.00195031	0.000316404	0.000422053	0.000794564	0.000404878	0.000606116	0.000701621	0.000397823	0.00064073	0.000453239	0.000705466	0.00495343	0.00185103	0.0004035	0.000698181	0.00662471	0.000495766	0.00048221	0.000436334	0.000273993	0.000319544	0.000487089	0.000562827	0.000369884	0.000595076	0.000381072	0.000365354	0.000452467	0.000481429	0.00027569	0.000392077	0.000273453	0.000306525	0.000260466	0.000522199	0.000503256	0.000599961
P01833	PIGR_HUMAN	0.00121998	0.000661326	0.00044131	0.000451653	0.000259728	9.97883e-05	0.000974427	0.00222427	0.000131193	0.00194386	0.000209032	0.00235307	0.000475521	0.000835484	0.000397618	0.00137438	0.00031537	0.000491749	0.0006536	0.000133711	0.000769669	0.000350435	0.00199438	0.000259859	0.000332717	0.000147316	0.000273685	0.00130561	0.000451498	0.00360107	0.000402897	0.00038423	0.000438249	0.000236689	0.000101113	0.0003103	0.000528247	0.000155295	0.000350263	0.000688196	0.000228745	0.000229992	0.000124445	0.000215349	3.47971e-05	0.000388753	0.00031152	0.00052692
P26358	DNMT1_HUMAN	2.28617e-05	1.42891e-05	1.33034e-05	2.99106e-05	8.3011e-06	0.000159361	0.000199021	0.00017303	4.62049e-05	2.55621e-05	1.16195e-05	0.000258896		7.7809e-05	4.47592e-05	1.57239e-05	1.46331e-05	5.87627e-05	3.91474e-06	1.27867e-05	1.80664e-05	1.2752e-05	7.46832e-05	8.16033e-06	1.91268e-05	6.32007e-05	0.00012737	3.4087e-05	7.43931e-06	6.66747e-06	7.50385e-06	5.26718e-06	5.23644e-06	1.62891e-05	4.19877e-06	2.49411e-05	0.000106188	4.07641e-05	1.2067e-05	1.76361e-06	6.2877e-06	3.11278e-05	3.99998e-07	1.43183e-05	5.67738e-06	9.23042e-06	9.59859e-06	5.34054e-05
Q9H773	DCTP1_HUMAN	8.84303e-05	5.39969e-05	3.8721e-05	5.35434e-05	1.69956e-05	1.10051e-05	7.48487e-05	8.49986e-05	2.48834e-05	6.48531e-05	4.26818e-05	7.01213e-05	3.91598e-05	4.59129e-05	9.29744e-05	4.00077e-05	3.68505e-05	1.58817e-05	2.56656e-05	1.98663e-05	9.93574e-05	4.18171e-05	4.74855e-05	2.07781e-05	3.41487e-05	6.51979e-05	1.88377e-05	8.9575e-05	4.13237e-05	6.16004e-05	2.53114e-05	2.45456e-05	1.95742e-05	1.52948e-05	1.33561e-05		2.75397e-05	2.00835e-05	1.27671e-05	1.27384e-05	2.31297e-05	1.11476e-05	1.5413e-05	1.17735e-05	1.07923e-05	2.72393e-05	1.03252e-05	1.25521e-05
Q9BZE4	NOG1_HUMAN	3.8677e-05	2.15364e-05	1.0612e-05	4.35453e-05	1.6689e-05	9.3966e-05	8.30943e-05	0.000135459	7.90764e-05	3.74172e-05	5.04923e-05	8.35549e-05	1.17468e-05	0.000131624	5.80608e-05	2.00241e-05	7.37517e-05	2.48193e-05	5.43614e-06	2.75319e-05	3.39685e-05	5.35289e-06	5.87193e-05	1.24468e-05	2.43259e-05	1.42321e-05	3.39497e-05	3.67082e-05	1.33817e-05	2.24809e-05	1.23422e-05	1.13344e-05	4.25215e-06	1.88318e-05	3.83253e-06	1.82378e-05	3.08467e-05	4.35517e-05	3.10868e-05	1.60459e-05	6.77336e-06	1.20644e-05	8.45376e-06	2.58518e-05	1.28802e-05	1.40963e-05	4.34e-05	1.26327e-05
O00148	DX39A_HUMAN	5.80821e-05	7.27258e-05	9.74017e-05	4.73769e-05	5.1439e-05	9.00335e-05	0.000101898	0.000115174	5.46204e-05	0.000134819	3.79287e-05	0.00128044	3.94452e-05	0.000101373	0.000136909	9.77911e-05	8.32083e-05	0.000107431	7.4763e-05	8.59907e-05	4.80791e-05	5.84014e-05	0.000106803	8.92587e-05	0.000126156	6.56055e-05	6.44149e-05	0.000138678	5.7282e-05	6.45573e-05	2.61784e-05	3.89171e-05	2.99703e-05	2.4311e-05	1.94569e-05	2.68651e-05	4.61747e-05	2.63363e-05	4.1312e-05	4.86976e-05	1.58414e-05	0.000288479	2.85124e-05	2.60488e-05	1.92978e-05	6.49825e-05	4.26653e-05	5.00248e-05
Q9BQL6	FERM1_HUMAN	8.86516e-06	1.90792e-05	1.97104e-05	5.90645e-05	9.85585e-06	3.67314e-05	7.16443e-05	2.81612e-05	4.90118e-05	1.81016e-05	6.84233e-05	0.000108749	3.22005e-06	5.88334e-06	7.95744e-06	1.579e-05	2.60999e-05	1.4965e-05	8.25759e-06	1.31478e-06	3.45964e-06	2.43948e-05	1.84997e-05	1.35128e-05	1.70118e-05	2.65819e-05	2.8775e-05	1.23138e-05	1.27985e-05	1.33902e-05	6.04047e-06	1.02399e-05	6.25369e-06	1.91349e-05	6.57136e-06	1.95606e-05	1.48956e-05	1.10468e-05	1.72986e-05		6.45393e-06	1.22125e-05	2.08001e-06	4.0895e-06	3.20614e-06	1.29731e-05	7.14177e-06	1.23909e-05
P80188	NGAL_HUMAN	6.32522e-05	0.000275103	0.00022019	9.34597e-05	0.000162444	0.00011788	0.000775777	0.000540195	0.000253687	0.000542339	0.0014111	0.00178904	8.51072e-05	0.000158161	0.000446294	0.000114215	0.000332866	0.000181385	9.72665e-05	6.6671e-05	0.00130833	8.47144e-05	0.000496134	0.000102304	8.07001e-05	5.67933e-05	0.000159189	0.00067321	0.000430215	0.000413724	8.79619e-05	0.000152743	0.000147164	0.000130754	4.50639e-05	0.000178003	0.000248197	9.94303e-05	0.000122357	0.000318813	0.000165154	0.0001074	0.000106396	0.000192364	1.42196e-05	9.78525e-05	0.000270523	0.000136395
Q8TDN6	BRX1_HUMAN	5.35711e-05	6.14702e-06	2.26173e-05	9.47316e-06	8.44932e-06	4.08646e-05	0.000103578	4.663e-05	2.53713e-05	1.20582e-05	1.46738e-05	9.07664e-05	2.17766e-06	0.000110521	3.88343e-05	8.24185e-06	1.78581e-05	1.16191e-05		3.64923e-05	4.20633e-05	7.90703e-06	1.1927e-05	5.98589e-06	2.63395e-05	7.17123e-06	1.31283e-05	8.61836e-06	9.49187e-06	4.46017e-05	1.59784e-05	1.99647e-06	1.10216e-05	4.46833e-06	4.56049e-06	1.59496e-05	2.02868e-05	1.77023e-05	1.37642e-05	7.7719e-06	4.46774e-06	7.10304e-06	1.66611e-06	2.06309e-05	1.09716e-05	5.88948e-06	1.41393e-05	7.06826e-06
P19801	AOC1_HUMAN	2.56093e-06	0.00015364	7.4636e-06	3.65277e-05	2.44653e-05		4.88399e-05	1.29921e-05	0.00011408	9.76446e-05	3.24611e-06		9.51112e-05	6.12598e-05	1.91154e-06	4.96115e-05	8.14142e-05	3.47993e-05	3.30561e-05	2.88797e-06	8.41095e-05	0.000147302		1.20892e-05	2.27232e-05	2.92631e-05	1.26177e-05	7.61891e-05	4.39344e-05	5.17786e-05		1.13007e-05		9.78081e-06	7.84143e-06	3.18818e-06	5.02645e-06	4.44457e-06	9.27156e-05				1.8446e-05	2.74867e-06		3.83624e-05	8.69091e-06	2.37361e-05
Q13753	LAMC2_HUMAN	5.3097e-06	3.48706e-05	3.36753e-05	5.78843e-06	9.11883e-06		1.70878e-05	9.08268e-06	3.38128e-05	2.7587e-05	5.44481e-05	3.46333e-05	3.96176e-06	5.52429e-06	2.55136e-05	5.07353e-06	4.28991e-05	2.34271e-05	2.17017e-05	3.47077e-05	8.71038e-06	1.37738e-05	8.63597e-06	3.42956e-05	3.95902e-05	8.53712e-05	9.45e-05	1.75563e-05	5.04066e-05	2.6501e-05	3.71315e-06	1.87949e-05	8.33838e-06	6.30044e-06	3.93821e-06	1.01028e-05	1.14955e-05	2.09632e-05	9.98937e-06	1.1738e-05	5.56621e-06	4.88651e-06	1.99625e-06		4.77898e-06	1.54983e-06	6.29224e-06	8.8862e-06
Q92626	PXDN_HUMAN	2.325e-06	8.20211e-05	5.48949e-06	1.35429e-05	2.14111e-05	0.000284449	2.42874e-05	0.00022391	6.64397e-05	1.32156e-05	2.80672e-05	1.8747e-05	5.44686e-05	2.00641e-05	5.24793e-05	1.40859e-05	4.97942e-05	4.13146e-06	5.09554e-05	2.22228e-05	3.44905e-05	2.87167e-05	1.87445e-05	4.4245e-05	1.13471e-05	5.58339e-05	3.0075e-05	0.000171576	2.5966e-05	0.000110625	1.90623e-06	3.04675e-05	2.70051e-06	6.71699e-06	7.81747e-06	2.84951e-05	7.00632e-06	0.000103688	2.01686e-05		6.43378e-06	5.16877e-06	1.44937e-05	8.47474e-06	2.70516e-05	7.13785e-06	2.56305e-05	1.64914e-06
P02786	TFR1_HUMAN	0.00016731	8.55296e-05	0.000119843	0.00037344	5.33171e-05	0.000453048	0.000256571	0.000458323	0.000258318	0.000320377	7.00361e-05	0.000435053	3.38473e-05	0.000477027	0.000141315	5.70841e-05	0.00017853	7.35228e-05	4.48469e-05	9.26901e-05	0.000204027	5.64741e-05	0.000150391	1.24867e-05	5.2463e-05	0.00011406	0.000111233	0.00036192	3.12626e-05	0.000225596	8.24758e-05	5.23094e-05	5.44581e-05	0.00017716	1.69394e-05	0.000177676	5.73285e-05	0.00010004	7.70308e-05	0.000184118	6.32178e-05	3.81679e-05	1.84034e-05	9.70754e-05	3.17693e-05	3.71454e-05	9.77829e-05	4.89656e-05
O00541	PESC_HUMAN	3.94771e-05	5.60496e-06	1.03214e-05	2.45519e-05	2.48155e-05	4.0228e-05	7.00486e-05	0.00013724	3.22332e-05	1.85053e-05	3.02255e-06	7.25874e-05	6.88289e-06	4.09568e-05	1.86294e-05	1.93698e-05	4.06332e-06	1.73146e-05		9.77118e-06	2.66678e-05	1.52181e-05	3.26178e-05	7.14154e-06	9.07665e-06	9.95736e-06	3.40206e-05	2.89391e-05	1.18434e-05	1.55799e-05	7.70631e-06	2.12957e-06	5.13943e-06	1.28341e-05	6.63509e-06	2.00116e-06	1.19589e-05	5.77936e-05	6.11167e-06			7.08934e-06	9.09359e-06	9.33345e-06	3.41879e-06	1.05139e-05	7.73285e-06	1.1197e-05
Q14767	LTBP2_HUMAN	1.76188e-05	0.000134225	2.23785e-05	5.79381e-05	3.82209e-05	0.000137977	2.88466e-05	4.65017e-05	4.62606e-05	5.51678e-05	2.14447e-05	6.39574e-06	6.89284e-05	3.73227e-05	2.29217e-05	3.07647e-05	2.80054e-05	3.56994e-05	5.09926e-05	9.85204e-05	2.46405e-05	5.02849e-05		4.46776e-05	3.86038e-05	1.29753e-05	1.5967e-05	5.86692e-05	0.000151509	0.000133392	8.38188e-06	2.57981e-05	8.87472e-06	2.08309e-05	9.12867e-06	2.32445e-05	2.05917e-05	4.28186e-05	1.67365e-05	1.11861e-05	1.91682e-05	1.48026e-05	2.41482e-05	1.33532e-05	7.9323e-06	4.42136e-06	1.25848e-05	1.89163e-05
Q96PP9	GBP4_HUMAN	4.87486e-05	5.09852e-06	4.44339e-05	1.87555e-05	5.07264e-06	1.85845e-05	9.13399e-06	3.18068e-05	0.000141806	2.00994e-05	0.000134218	2.80476e-05	8.82549e-06	1.62182e-05	1.80018e-05	1.15903e-05	4.5886e-06	6.39958e-06	8.59618e-06	1.22039e-05	8.71072e-06	1.46685e-05	4.11868e-05	7.93015e-05	1.72199e-05	4.57987e-06	2.65221e-05	1.4149e-05	1.35537e-05	4.55329e-06	1.4353e-05	1.99684e-06	1.39112e-05	1.22191e-05	1.54221e-06	1.61411e-05	8.58026e-06	1.94076e-05	2.87153e-05	6.23762e-06	8.73403e-06	9.43065e-06	8.87665e-06	7.63438e-06	3.99009e-06	1.01578e-05	1.96246e-06	1.01725e-05
P32455	GBP1_HUMAN	0.000688243	8.80198e-05	0.000454568	0.000597447	0.000280849	0.000346801	0.000255249	0.000931477	0.0011096	0.000367416	0.000854473	0.00045904	0.00015782	0.0002047	0.000315802	0.000179072	0.000282282	0.000244011	0.000244219	0.000389834	0.000220842	0.00031108	0.000971634	0.000476889	0.000401591	0.000302983	0.00114999	0.000397588	0.000195705	0.000156103	0.000215217	3.90562e-05	7.09116e-05	0.000201637	8.98268e-05	0.000255526	0.000183858	0.000280957	0.000153838	0.00020304	7.63366e-05	0.000110342	0.000108614	9.4897e-05	8.61649e-05	0.000120426	0.000191137	0.000212107
P37059	DHB2_HUMAN	6.34057e-05	0.000238087	7.46536e-05	7.96617e-05	5.28755e-05	1.76316e-05	3.73638e-05	4.41347e-05	0.000226396	0.000142729	2.56129e-05	0.00011934	0.000173874	0.000520304	4.0545e-05	3.097e-05	0.00017608	9.61029e-05	4.75837e-05	5.47664e-05	0.000236886	0.000124985	0.000234303	7.24588e-05	0.00015579	0.000187613	0.000160139	0.000130789	3.50696e-05	0.000341088	4.28074e-05	4.4938e-05	2.2136e-05	3.51349e-05	3.23804e-05	7.8011e-05	1.77557e-05	2.44678e-05	0.000228758	4.78205e-05	1.8913e-05	5.06606e-05	3.82252e-05	1.98714e-05	1.93992e-05	5.64395e-05	3.67474e-05	8.5839e-05
P06703	S10A6_HUMAN	0.00384354	0.00554892	0.00651847	0.00211101	0.00342008	0.00192876	0.00704198	0.00131919	0.00369505	0.00402667	0.00842789	0.00398872	0.00385702	0.00826889	0.00429541	0.00461679	0.00538198	0.00337509	0.00370598	0.00986878	0.00391987	0.00371383	0.00261641	0.00492934	0.00430286	0.00752989	0.0103136	0.00251944	0.00461308	0.00407557	0.00283251	0.00241421	0.00156996	0.000174648	0.00168137	0.0020709	0.00174369	0.00100349	0.00135949	0.00163617	0.000986469	0.00020232	0.0019427	0.00144812	0.00110006	0.00397893	0.00201197	0.000751054
P52790	HXK3_HUMAN	1.50924e-05	1.18714e-05	6.77045e-05	4.01125e-05	2.2473e-05	1.52858e-05	7.63988e-05	6.92555e-05	8.53493e-05	4.34157e-05	8.49341e-05	3.82421e-05	6.62644e-06	1.44052e-05	6.68142e-05	2.02295e-05	6.50605e-05	1.13734e-05	1.26691e-05	6.79374e-05	4.24149e-06	3.05636e-05	0.000115513	1.36817e-05	2.95843e-06	2.00053e-05	5.89209e-05	2.74112e-05	7.20631e-06	7.29502e-06		3.0645e-06	1.05118e-05	1.63595e-05	6.26944e-06	3.35321e-05	1.87871e-05	2.06199e-05	1.21446e-05	1.47752e-05	8.45761e-06	5.45256e-06	3.13635e-06	1.36412e-05	9.33707e-06	1.19251e-05	4.69341e-05	9.32672e-06
P39748	FEN1_HUMAN	0.000180405	7.48863e-05	7.61724e-05	0.000142523	6.17075e-05	0.000248238	0.000118747	0.000111448	0.00019136	6.9905e-05	5.88271e-05	0.000273816	3.70553e-05	9.43527e-05	9.5561e-05	6.64492e-05	4.10908e-05	6.73329e-05	4.81585e-05	7.28173e-05	0.000121611	5.33056e-05	0.000131516	4.389e-05	7.75672e-05	7.04646e-05	6.35939e-05	8.67019e-05	6.96786e-05	6.2955e-05	5.14611e-05	2.37713e-05	3.31752e-05	6.11521e-05	1.86397e-05	7.39387e-05	2.71626e-05	4.36965e-05	8.01583e-05	3.4352e-05	2.15075e-05	2.65273e-05	3.04484e-05	2.67055e-05	1.67144e-05	4.78142e-05	2.27852e-05	5.08517e-05
Q8TD06	AGR3_HUMAN	7.93091e-05	0.00023117	5.27175e-05	0.000446685	8.73763e-05	2.48544e-05	0.00157741	0.000157569	0.000257741	0.000298567	2.54558e-05	5.4727e-05	0.000153992	0.000334085	0.000265487	0.000101404	0.000321222	0.00240963	0.000304508	4.92358e-05	0.000283241	0.00027361	4.29496e-05	0.00014066	0.000149996	0.000355012	0.000146346	3.77795e-05	0.000168347	3.89132e-05	6.5948e-05	6.74779e-05	1.38801e-05	4.94699e-05	4.30675e-05	0.000130951	0.000432227	5.74127e-05	0.000121404	0.000103654	2.48079e-05	4.69757e-05	2.70281e-05	2.80959e-05	3.94777e-05	0.000210742	6.35795e-05	0.00103348
O14929	HAT1_HUMAN	1.84501e-05	9.66086e-06	1.39895e-05	3.62809e-05	1.05096e-05	8.75958e-05	7.37024e-05	8.49144e-05	1.19516e-05	2.3301e-05	3.71179e-05	5.11641e-05	8.63971e-06	2.81043e-05	5.37318e-05	1.3763e-05	2.03814e-05	2.73318e-05	1.2859e-05	1.5575e-05	2.61782e-05	1.24118e-05	3.37868e-05	9.16602e-06	1.05662e-05	1.54152e-05	2.48354e-05	3.22995e-05	1.81935e-05	2.58497e-05	5.63758e-06	4.55227e-06	6.09601e-06	1.52589e-05	2.93684e-06	2.11909e-05	2.27121e-05	2.49219e-05	4.33931e-06	1.1563e-05	1.28492e-05	6.22885e-06	6.67039e-06	9.39776e-06	9.2799e-06	1.02968e-05	1.09664e-05	1.44582e-05
O75691	UTP20_HUMAN	2.47626e-05	7.48333e-06	3.67732e-06	3.98941e-05	2.38338e-05	1.76541e-05	3.01264e-05	0.000172396	3.70478e-05	6.32355e-06	0.000134186	8.8432e-05	1.46498e-06	8.68017e-06	9.06465e-05	6.83333e-06	3.53217e-06	3.04008e-06	1.10376e-06	3.83769e-05	6.02645e-06		2.27623e-05		1.07096e-06	3.63231e-05	2.25314e-06	6.34481e-06	2.70444e-05	2.28306e-06	3.21388e-06	2.73772e-06	1.13347e-06	2.76624e-05	1.13244e-05	5.05194e-06	4.37222e-06	6.9416e-05	1.77959e-05	5.28226e-06	1.62177e-05	8.0249e-06	1.31736e-06	4.8309e-06	2.06102e-05	3.15812e-06	2.01707e-06	3.35622e-06
P07858	CATB_HUMAN	0.000914963	0.000439492	0.000798862	0.00103214	0.000156459	7.0544e-05	0.000200096	0.000258884	0.000211255	0.0023201	0.000292734	0.00051112	0.00025169	0.00195196	0.000494163	0.000564542	0.000375086	0.000600385	0.000340627	0.000786105	0.000748535	0.000677952	0.000641325	0.000392994	0.00155843	0.000358949	0.000552236	0.000651948	0.0004948	0.000817814	0.000288014	0.000264971	0.000375439	3.41357e-05	0.000139685	8.4333e-05	0.000176302	0.000104544	0.000124132	0.00040051	0.000132688	0.000232317	0.000170311	0.000213854	0.000143407	0.000336644	0.000302094	0.000365299
P19971	TYPH_HUMAN	0.000583665	0.000552319	0.0019073	0.000742514	0.000566266	0.000665793	0.00033366	0.000752882	0.000867634	0.000951288	0.000573769	0.000964738	0.000484641	0.000380844	0.000821654	0.000599228	0.000647324	0.000642143	0.000341743	0.00110713	0.000310408	0.000636515	0.00225991	0.00182765	0.000472269	0.000761719	0.00264512	0.000439325	0.00045643	0.000607608	0.000173532	0.000263343	0.000346063	0.000452741	0.000156521	0.000645197	0.000271277	0.000432728	0.000390192	0.000303902	0.000198059	0.000238302	0.000276542	0.000174117	0.000131156	0.00034071	0.000484774	0.000429618
Q15397	PUM3_HUMAN	3.77937e-05	2.56289e-06	7.16377e-06	1.28462e-05	5.94944e-06	2.65342e-05	5.5056e-05	1.94062e-05	3.61915e-05	9.34806e-06	1.49627e-05	6.05232e-05		3.16404e-05	6.74676e-06	4.75608e-05	8.27891e-06	4.49465e-06	3.56985e-06	8.05299e-06	2.70834e-05	5.30922e-06	4.85861e-05	4.80853e-06	6.26308e-06	6.16895e-06	1.77379e-05	1.13253e-05	6.676e-06	1.0409e-05	8.21411e-06	1.39201e-06	2.20593e-06	3.49141e-06	2.35324e-06	1.08301e-05	7.30805e-06	5.08488e-06	1.35743e-05	3.94303e-06	7.25281e-06	1.74107e-05		7.03179e-06	4.16309e-06	2.5824e-05	4.03344e-06	1.98185e-06
P16949	STMN1_HUMAN	0.000171907	7.29201e-05	9.02594e-05	0.000228706	6.04538e-05	0.000190757	0.000113055	0.000246879	0.000140573	0.000149791	8.9126e-05	0.000193389	0.000105325	0.000135486	0.000234208	7.83422e-05	6.85779e-05	8.78635e-05	0.000135582	0.000202755	0.000228159	5.59652e-05	0.000156337	0.000105131	8.99724e-05	6.27436e-05	0.000135046	0.000352023	6.02715e-05	0.000101754	4.85181e-05	3.74512e-05	2.81242e-05	0.000130663	3.49974e-05	4.31294e-05	3.37087e-05	5.82656e-05	5.33483e-05	7.93168e-05	8.09713e-06	2.94134e-05	7.62994e-05	3.89837e-05	5.1647e-05	8.05034e-05	5.04824e-05	7.44703e-05
Q9BQ67	GRWD1_HUMAN	8.52108e-05	6.03164e-06	8.73226e-06	8.37844e-06	1.24496e-05	1.55388e-05	3.43326e-05	2.25233e-05	3.17797e-05		1.31115e-05	5.95735e-05		3.24129e-05	2.17024e-05	5.30384e-06	2.86595e-05		6.41189e-06	1.02905e-05	1.68502e-05	7.20701e-06	2.59642e-05	2.89898e-06	1.52024e-05	9.92978e-06	8.81394e-06	2.71157e-05	5.26521e-06	9.25021e-06	1.4573e-05	3.00345e-06	3.90944e-06	2.98708e-06	3.9872e-06	8.61129e-06	7.09697e-06	7.1626e-06	1.2134e-05	4.40536e-06	8.47276e-06	4.64254e-06	1.53471e-05	1.62638e-05	1.03268e-05	3.79532e-06	1.41752e-05	1.96062e-06
Q14956	GPNMB_HUMAN	2.3562e-05	2.08129e-05	2.41485e-05	1.87907e-05		1.4992e-05	4.17185e-05	3.37409e-05	1.80449e-05	2.21386e-06	4.42504e-05	1.85837e-06		2.12052e-05		4.13174e-05		2.16139e-05		2.6528e-05		2.48739e-05	2.81376e-05	4.71189e-05			5.85662e-05		3.48134e-05	2.16788e-05	7.31649e-06	5.56952e-06	3.31445e-06	5.12145e-06			2.20852e-06	1.84742e-05			1.05652e-06			1.45806e-05				7.14178e-06
Q9P258	RCC2_HUMAN	0.000287791	0.000147812	0.000186673	0.000128937	0.000133181	0.000174458	0.000186503	0.000403267	0.000174643	0.00011478	0.000233875	0.000427179	6.26856e-05	0.000173106	0.000188308	0.000143043	0.000186209	0.00010677	0.000100404	0.000118772	0.000217985	0.00011149	0.000170019	0.000108004	6.26558e-05	0.000102711	0.000121671	0.000271675	0.000144587	0.000196574	8.60148e-05	6.64666e-05	8.75749e-05	6.1972e-05	4.68569e-05	6.54452e-05	5.20254e-05	0.000107419	8.09814e-05	4.69434e-05	7.23092e-05	8.44944e-05	6.14919e-05	3.79488e-05	3.39024e-05	8.22014e-05	7.99307e-05	8.81092e-05
Q0VD83	APOBR_HUMAN	9.47474e-06	2.35508e-05	2.49751e-05	3.44332e-05	6.38039e-05	6.3932e-05	5.17148e-05	0.000192076	5.7463e-05	1.83915e-05	2.16918e-05	1.72253e-05	5.0833e-05	4.33587e-06	1.58382e-05	1.80876e-05	2.30463e-05	1.51345e-05	8.32622e-06	1.06194e-05	4.39684e-06	9.07755e-06	1.38809e-05	7.85202e-06	4.0433e-06	7.68225e-06	1.10295e-05	2.92452e-05	7.72108e-06	2.26817e-05	3.37279e-06	1.02262e-05	4.32369e-06	2.33114e-05	1.46397e-05	3.21748e-05	1.19538e-05	4.47086e-05	1.71375e-05	4.39682e-06	1.46009e-06	6.51847e-06	2.375e-05	2.20759e-06	3.75398e-06	1.12369e-05	1.08872e-05	5.34296e-06
Q9Y4K1	CRBG1_HUMAN	1.23971e-05	3.99244e-05	2.01985e-05	2.29724e-05	6.41693e-06	1.64079e-05	6.94884e-05	2.0938e-05	7.9005e-05	1.38989e-05	2.18497e-05	6.58538e-05	1.40189e-05	1.17659e-05	0.000157275	3.96248e-05	4.654e-05	3.20652e-05	2.61077e-05	1.7728e-05	1.88124e-06	2.08678e-05	5.72151e-05	1.63862e-05	2.66081e-05	6.22824e-05	8.62059e-05	1.09286e-05	3.27832e-06	2.68006e-06	2.17384e-06	1.19939e-05	3.87873e-06	2.07848e-05	3.05318e-06		3.92469e-05	1.56873e-05	3.89586e-05	5.51078e-06	1.50113e-05	1.46773e-05	3.46224e-06	6.02091e-06	6.36121e-06	2.67902e-05	1.85746e-05	2.20147e-05
O43818	U3IP2_HUMAN	3.56986e-05	5.49741e-06	6.55798e-06	3.25443e-05	7.46155e-06	3.61838e-05	5.39403e-05	2.91352e-05	2.19565e-05	1.26022e-05	3.37913e-05	2.69098e-05	7.30141e-06	1.65859e-05	1.48685e-05	3.21854e-06	6.45441e-06	8.50521e-06	1.10687e-06	1.13214e-05	4.73178e-05	1.02497e-05	1.17708e-05	9.30969e-06	1.0093e-05		3.25255e-05	1.03646e-05	9.44445e-06	9.94487e-06	9.85995e-06	2.38861e-06	4.25215e-06	1.30072e-05	2.53128e-06	7.30844e-06	5.51048e-06	1.04351e-05	1.19488e-05		2.45875e-06	2.92841e-06	5.88008e-06	6.83342e-06			4.69817e-06	5.28738e-06
Q9Y223	GLCNE_HUMAN		8.57533e-05	1.31331e-05	2.90254e-05	3.1602e-06	2.13151e-05		4.32729e-06	6.23652e-06	1.46893e-05	4.75802e-05	1.86563e-05	1.47858e-06	0.000141452	2.68287e-05	4.53493e-06	1.52661e-05	1.28547e-05	2.37813e-06	1.53398e-05			1.15108e-05	3.39884e-07	7.47845e-06	3.3504e-06	1.5338e-05	4.13084e-06	3.80509e-06	2.43373e-05		7.89182e-06	4.54654e-06	1.6836e-05		1.70407e-05	2.26645e-06	2.80099e-06	6.29274e-06	5.78293e-06	1.24933e-05	8.04595e-06		1.25384e-05	6.02078e-06	4.67539e-06	5.80827e-06	1.37466e-05
Q03518	TAP1_HUMAN	0.000181245	6.2312e-05	0.000380164	0.00018897	0.000156454	0.000207418	0.000218535	0.000183085	0.000365639	0.000186783	0.000252221	0.000307732	6.36544e-05	0.000136689	0.000358656	0.000132077	0.0001735	0.00012642	0.00012551	0.000168919	6.69257e-05	9.10743e-05	0.000385421	0.000317007	0.000169302	0.00015075	0.000680869	7.63279e-05	9.70116e-05	0.000118894	7.1577e-05	3.43847e-05	0.000113377	0.000113203	5.24118e-05	0.000162063	8.16506e-05	7.1272e-05	0.000100881	8.28633e-05	3.75723e-05	7.31353e-05	5.8452e-05	6.34383e-05	4.5154e-05	0.000126923	7.36376e-05	0.000101225
Q53H82	LACB2_HUMAN	0.000159228	0.000109671	3.40449e-05	0.000147449	7.15395e-05	7.13015e-05	0.000192033	0.000492395	0.000140541	6.62258e-05	0.000299878	0.000162275	7.07287e-05	0.000259709	8.09266e-05	8.60202e-05	5.8617e-05	4.43104e-05	8.23928e-05	7.56082e-05	0.000102007	0.00011788	0.000161416	4.45722e-05	7.09563e-05	7.72343e-05	0.000194165	0.000819516	5.50829e-05	4.07681e-05	6.29396e-05	5.15899e-05	6.31511e-05	4.95251e-05	4.49378e-05	4.43219e-05	6.38131e-05	8.44339e-05	8.01995e-05	3.72105e-05	9.20659e-05	6.73962e-05	4.57611e-05	4.93982e-05	5.23449e-05	5.57805e-05	4.43161e-05	4.71059e-05
Q7Z406	MYH14_HUMAN	0.000602585	0.000808967	0.00114412	0.000550146	0.000538704	0.00055938	0.00184113	0.000503618	0.00107509	0.000457728	0.000687154	0.000566907	0.00068458	0.00124481	0.000426818	0.000947471	0.00118998	0.000373562	0.000988251	0.000443606	0.00136624	0.00112531	0.00165863	0.000777389	0.00150812	0.000856471	0.00188982	0.00145514	0.000722484	0.00101113	0.00035186	0.00026337	0.000282021	0.000263802	0.000220707	0.000599562	0.000336979	0.000343647	0.000754729	0.00029357	0.000256614	0.000194202	0.000236663	0.000222917	0.000195443	0.000427894	0.000307873	0.000368675
Q9H583	HEAT1_HUMAN	3.02674e-05	6.17233e-06	3.60248e-06	3.02815e-05	3.90183e-06	3.5405e-05	6.47632e-05	3.6665e-05	3.22779e-05	2.39705e-05	1.29821e-05	5.77415e-05	1.62307e-06	3.78804e-05	2.17877e-05	1.32654e-05	1.43751e-05	8.08349e-06	6.90148e-06	1.63958e-05	3.20917e-05	8.26951e-06	2.02202e-05	4.29153e-06	1.14732e-05	7.31412e-06	2.11452e-05	2.5336e-05	8.14321e-06	1.79011e-05	7.43813e-06	2.73388e-06	2.44773e-06	1.11293e-05	2.03988e-06	1.17542e-05	1.34612e-05	1.27687e-05	9.76185e-06	3.91914e-06	6.29103e-06	1.09635e-05	9.39497e-07	1.41399e-05	6.08055e-06	7.17478e-06	9.92276e-06	7.27646e-06
P17213	BPI_HUMAN		1.48866e-05	5.39423e-06	3.03587e-05	6.02761e-06	1.54908e-05	0.000278351	0.000110354	5.51108e-05	1.68269e-05	0.000158848	1.18507e-05	4.19269e-06	1.40641e-05	4.12189e-05		0.000111773	1.13822e-05	2.72239e-06	6.29019e-06	1.86775e-05	4.42928e-06	2.74481e-05	1.80117e-05	6.2374e-06	3.02217e-06	4.74185e-05	1.02863e-05	4.43377e-06			3.48809e-06		3.96427e-05		1.64914e-05	2.06583e-05	1.80183e-05	7.38444e-06	9.91875e-06	3.62364e-06		2.48841e-06	1.25713e-05	3.39878e-06		5.8118e-05	3.91789e-06
Q9NVP1	DDX18_HUMAN	8.13275e-05	3.20708e-05	2.87517e-05	5.75078e-05	4.20938e-05	6.90975e-05	0.000194697	0.00010658	9.51511e-05	7.40282e-05	6.12711e-05	0.000187988	2.52265e-05	0.000216527	7.09708e-05	5.84743e-05	4.9859e-05	4.08226e-05	1.8026e-05	7.94563e-05	0.000134135	2.29022e-05	2.57839e-05	1.81858e-05	4.21397e-05	5.24531e-05	7.24937e-05	6.27665e-05	2.77554e-05	4.53075e-05	2.11514e-05	1.42525e-05	1.5434e-05	2.3214e-05	1.55861e-05	2.34136e-05	3.54329e-05	5.15354e-05	4.27711e-05	3.06045e-05	1.57929e-05	2.63042e-05	2.54457e-05	5.10264e-05	1.99041e-05	2.9001e-05	3.35639e-05	2.61781e-05
Q12864	CAD17_HUMAN	0.000140091	0.000365107	6.30688e-06	7.04135e-05	4.68291e-05		0.000294119	0.00014942	0.000684442	5.29735e-05	1.41196e-05	7.0688e-05	0.000165623	0.000354622		0.000143951	0.000376301	1.02505e-05	9.8316e-05	3.60717e-06	9.71791e-05	0.000234065			7.78595e-05	0.000101698	8.17458e-05	0.000528088		0.000127844		1.28909e-06			6.32458e-07	3.07865e-05		1.9581e-06	0.000462996			1.66235e-06	5.70131e-07	8.65182e-05		2.31325e-05	1.96352e-05	4.22002e-05
O95757	HS74L_HUMAN	3.4134e-05	6.46785e-06	1.16111e-06	4.73579e-06	9.02645e-06	5.15945e-06	9.8081e-06	7.9469e-06	7.40295e-05	2.07776e-05	2.45535e-05	0.000148621	7.23832e-06	4.07174e-05	3.98947e-05	3.01931e-06	7.81317e-06	6.09126e-06	8.46206e-06	2.06543e-05	0.000101495	9.65313e-06	5.07317e-05	2.15814e-06	4.89639e-05	5.59121e-05		1.69204e-05	1.02023e-05	2.72761e-06	1.51379e-05	4.52878e-06	4.12967e-06	2.23718e-06	4.22815e-06	1.85436e-05	3.19839e-06	6.6632e-06	1.7412e-05	1.19978e-05	7.45122e-06	1.37945e-05	5.45135e-06	1.74733e-05	1.32655e-05	3.40232e-06	4.88104e-06	5.60162e-06
Q70UQ0	IKIP_HUMAN	6.08139e-06	2.45192e-06	1.37446e-05	1.77766e-05	7.32704e-06	4.07357e-05	2.34205e-05	1.61473e-05	3.14846e-05	1.0386e-05	2.82811e-05	1.14687e-05	4.23496e-05	1.28594e-05	1.78861e-05	2.47042e-05	2.08937e-05	1.07691e-05	1.73597e-05	3.38409e-05	9.26211e-06	8.67567e-06	1.17986e-05	9.40565e-06	8.57636e-06	1.46398e-05	1.92368e-05	2.26649e-05	1.89998e-05	9.62664e-06		4.66177e-07	3.24913e-06	6.3954e-06	5.17248e-06	1.28808e-05	7.04372e-06	8.6052e-06	8.32212e-06	6.99101e-06	5.4018e-06	6.43833e-06	1.47711e-05	4.15313e-06	3.826e-06	9.4034e-06	1.53168e-05	7.21295e-06
P24821	TENA_HUMAN	0.000359067	0.000777944	0.000339132	0.000318229	0.00074113	0.00111316	0.00094095	0.000563644	0.0014091	0.000435244	0.00060957	0.000300184	0.000942629	0.000304327	0.000561186	0.00111155	0.000821108	0.000809176	0.000513472	0.00177238	0.000538048	0.000107032	0.000265145	5.12434e-05	9.97281e-05	0.000614094	0.000377255	0.000414512	0.000724337	0.000793692	0.000129214	0.000182371	0.000128216	0.000179376	0.000170203	0.00021528	0.000299815	0.000379766	0.000424454	0.000153831	0.000189168	0.00017084	0.000309481	0.000123622	9.7484e-05	0.000336325	0.000330248	0.000215147
P20592	MX2_HUMAN	4.33396e-06	1.53452e-05	9.04131e-05	2.35059e-05	2.56997e-05	2.87088e-05	7.06217e-05	2.44975e-05	5.22222e-05	4.45129e-05	5.29759e-05	5.89424e-06	4.86513e-06	6.82206e-05	2.9667e-05	1.40352e-05	8.38968e-05	3.44756e-05	1.45705e-05	4.71259e-05	5.11929e-06	7.26743e-06	7.17862e-05	0.000222552	6.69279e-05	6.62026e-05	0.00013463	3.52439e-05	2.66866e-05	2.56293e-05	4.1791e-06	1.47207e-05	1.22864e-05	1.86675e-05	1.01158e-05	2.30705e-05	5.10961e-05	2.06682e-05	2.4469e-05	1.83459e-05	1.11892e-05	5.1883e-06	5.02969e-06	1.09897e-05	1.40062e-05	6.34546e-06	1.95541e-05	2.15688e-05
Q14116	IL18_HUMAN	5.95541e-05	2.47865e-05	6.64753e-05	7.90701e-06	1.68834e-05		2.4985e-05	4.40405e-05	2.47777e-05	2.32908e-05	7.02035e-05	6.45181e-05	1.31846e-05	7.81952e-06	2.90163e-05	1.03768e-05	1.1093e-05	1.28127e-05	1.44925e-05	3.06016e-05	3.35438e-05	3.60679e-05	4.81725e-05	4.22101e-05	3.12515e-05	2.17673e-05	6.04541e-05	2.41419e-05	2.26847e-05	5.69669e-05	2.30442e-05	1.19618e-05	1.88131e-05	8.64406e-06		8.96228e-07	1.66021e-05	1.35326e-05	1.40852e-05	1.03474e-05	1.86744e-05	1.35043e-05	6.00962e-06	5.26433e-06	9.12027e-06	1.05287e-05	4.85232e-06	6.16547e-06
Q96FQ6	S10AG_HUMAN	0.000471592	0.000285835	0.000149088	4.45641e-05	0.000167997	7.58546e-05	0.000247153	0.000109887	0.000380254	0.00016757	0.00034216	0.000368145	0.000145804	0.000668415	0.000144732	0.000118267	0.000298522	0.000208927	0.000219553	0.000362088	0.000180425	0.000287043	0.000499265	7.41577e-05	0.000245116	0.000262612	0.000247883	5.51472e-05	0.000151598	0.000120982	0.000178046	0.00011079	5.29187e-05	3.9513e-05	0.00011178	0.000217505	0.000177513	8.17482e-05	0.000144726	7.83069e-05	5.86694e-05	5.61259e-05	6.002e-05	5.67738e-05	6.08129e-05	0.000107929	7.85583e-05	8.67977e-05
Q92598	HS105_HUMAN	0.00011863	0.000203684	0.000395055	0.00042998	0.000370002	0.000424562	0.000978009	0.000643191	0.00029916	0.000261933	0.000311475	0.000751853	0.000118884	0.00142765	0.000263617	0.000161332	0.000258043	0.000217491	0.000404143	0.000296349	0.00022368	0.000283401	0.000247308	0.000285011	0.000571024	0.000278408	0.000712368	0.000539474	0.000222765	0.000576925	0.000113099	0.000141872	0.000150115	0.000150698	0.000126663	0.000248126	0.000343229	0.000217356	0.000174232	0.000156533	0.000137618	0.000145862	7.02786e-05	0.000188431	8.05852e-05	0.000127768	0.000179826	0.000168655
O00748	EST2_HUMAN	0.000178157	0.000307657	1.94342e-05	7.41375e-05	0.00013044	7.95655e-06	0.000393965	0.000127528	0.00035118	0.000196294	2.10642e-05	7.05318e-06	0.00028138	0.000576366	6.0906e-05	8.99244e-05	0.000315896	4.56936e-05	4.74064e-05	0.00015724	0.000369761	0.000405858	6.65235e-05	4.26442e-05	0.000194968	0.00012111	0.000233988	0.00036971	2.98155e-05	0.000166421	8.6174e-05	5.23263e-05	9.27697e-06	6.06194e-05	2.90294e-05	0.000142399	5.79979e-05	5.63578e-05	0.000407887	5.9797e-05	3.27445e-05	2.53534e-05	3.65247e-05	1.32468e-05	1.04033e-05	0.000117431	5.18742e-05	8.47568e-05
Q96A72	MGN2_HUMAN			2.03412e-07				0.000168045				8.57078e-05	0.000101743	4.55618e-05		9.46761e-05		9.18165e-05			7.85059e-05		4.29236e-05			5.0884e-05			8.41186e-05	5.49875e-05	6.08673e-05							6.11419e-05	3.24658e-06	1.80746e-06		3.32223e-05	4.67678e-05	4.5378e-05		3.27753e-05		5.84756e-05
P16157	ANK1_HUMAN	5.91116e-05	5.33028e-05	1.30611e-06	2.83505e-05	5.83321e-06	4.5599e-05	1.18317e-05	1.82578e-05	1.36986e-05	1.46709e-06	0.000127831	1.72897e-05		2.64074e-05	0.000107073	6.15516e-06	2.53568e-06	8.5501e-06	7.73625e-06	1.43327e-05	1.67468e-05	1.31223e-06	3.87553e-05	2.50704e-05	0.000103551	1.11198e-05	3.46466e-05	1.01361e-05	1.49835e-05	1.71383e-05	1.13539e-05	1.99516e-05		1.5742e-05	3.6719e-06	2.56036e-06	1.58649e-05	1.21071e-05	1.45608e-05		2.63914e-05	5.80584e-06	6.04807e-06	2.14885e-05	1.09453e-05	7.13838e-06	3.38757e-06	4.8288e-06
P58107	EPIPL_HUMAN	0.00124725	0.000357195	3.82961e-05	0.000194874	8.50769e-05	0.000231641	0.000616421	0.000594609	0.000317408	0.000227509	0.000824474	0.000609766	0.000219449	8.08446e-05	0.000267297	0.000303318	0.000185856	0.000234826	0.000230755	0.000167195	0.000153664	0.000336448	0.000441729	9.25673e-05	8.94259e-05	0.000371533	7.03296e-05	0.000275683	0.000102868	8.64718e-05	0.000119013	0.000105823	5.493e-05	0.000140758	4.63326e-05	0.000166267	0.000188986	0.000310782	0.000119482	0.000173711	0.000199634	0.000108478	0.000102003	2.86145e-05	9.22458e-05	0.000207585	8.63295e-05	0.000151058
P19878	NCF2_HUMAN	2.28549e-05	1.7551e-05	6.083e-05	2.03343e-05	5.15608e-05	2.45107e-05	4.58152e-05	3.60838e-05	4.90903e-05	2.42935e-05	4.66944e-05	2.6627e-05	1.99252e-05	1.14794e-05	5.43035e-05	3.32537e-05	5.97307e-05	1.73016e-05	2.0007e-05	1.47282e-05		2.68449e-05	7.52588e-05	1.29334e-05	1.64798e-06	3.45146e-05	4.52291e-05	1.92638e-05	1.40995e-05	1.34068e-05	5.90454e-06	5.56214e-06	1.98836e-05	7.69226e-06	1.28923e-05	3.22399e-05	1.15189e-05	1.04696e-05	9.20042e-06		6.16835e-06	5.88598e-06	1.24678e-05	9.66022e-06	1.34619e-05	1.70562e-05	3.55847e-05	6.94828e-06
P55957	BID_HUMAN	6.42908e-05	2.98044e-05	4.52329e-05	8.87169e-05	5.91696e-05	9.4647e-05	0.000119939	5.07446e-05	8.3228e-05	6.70168e-05	0.00010343	2.65486e-05	2.97062e-05	2.0177e-05	3.34425e-05	1.82676e-05	3.20048e-05	3.17534e-05	3.60617e-05	3.27743e-05	0.000121615	2.39979e-05	3.68678e-05	3.20693e-05	4.16643e-05	3.10827e-05	7.15434e-05	7.03573e-05	7.41587e-05	5.2628e-05	2.0602e-05	1.41745e-05	2.18918e-05	3.70176e-05	1.22519e-05	3.73805e-05	2.47976e-05	2.11366e-05	2.35354e-05	3.03608e-05	1.96279e-05	1.94068e-05	1.80876e-05	1.27594e-05	1.06992e-05	1.37501e-05	2.01866e-05	2.73067e-05
P56470	LEG4_HUMAN	0.000603262	0.00211514	0.000758476	0.00105884	0.000988427	0.000210097	0.00106366	0.000495682	0.00121534	0.000794016	0.000412892	0.000536915	0.00142895	0.00177093	0.000640234	0.000741855	0.00179731	0.000961856	0.0010526	0.00094347	0.000899137	0.00109537	0.000445151	0.00100113	0.00110403	0.00100031	0.00109538	0.000781317	0.000891332	0.00183585	0.000652132	0.000477602	9.58447e-05	0.0004592	0.000367624	0.000771958	0.000322305	0.000294493	0.000862959	0.000311905	0.000177876	0.000324009	0.00041423	0.000142418	0.000178704	0.000474262	0.000353151	0.000658775
Q8NBJ5	GT251_HUMAN	7.82299e-05	9.01096e-05	6.30512e-05	5.14267e-05	7.03924e-05	9.50016e-05	6.45541e-05	9.72002e-05	0.000105316	8.38718e-05	9.16679e-05	8.90386e-05	3.65134e-05	0.000102358	5.57511e-05	8.04705e-05	8.39657e-05	0.000116616	5.50935e-05	0.000161836	0.000102304	6.63669e-05	7.00088e-05	1.65073e-05	3.49995e-05	5.27537e-05	8.78302e-05	0.000172204	8.40373e-05	6.1952e-05	2.66608e-05	4.21912e-05	2.39552e-05	2.83304e-05	2.72002e-05	3.28155e-05	3.07472e-05	3.79068e-05	2.53838e-05	4.83231e-05	1.99308e-05	1.80883e-05	2.55576e-05	4.05553e-05	1.18467e-05	3.51977e-05	5.33453e-05	5.46111e-05
Q9H0A0	NAT10_HUMAN	5.98747e-05	3.86717e-05	3.61657e-05	9.77342e-05	6.46414e-05	0.000102238	8.72888e-05	0.000134847	0.000110149	6.54451e-05	3.3886e-05	0.000196134	2.3776e-05	0.000266659	0.000119716	3.6628e-05	5.57375e-05	2.98167e-05	2.52077e-05	0.000127495	9.57452e-05	2.21047e-05	0.000125994	1.70422e-05	6.11585e-05	5.46068e-05	8.26201e-05	6.4452e-05	3.25543e-05	3.06813e-05	2.06959e-05	1.91046e-05	2.03341e-05	5.43173e-05	2.53064e-05	5.73754e-05	3.3239e-05	4.86477e-05	4.57446e-05	3.34872e-05	2.44111e-05	2.92688e-05	2.04609e-05	4.69367e-05	2.07427e-05	2.54217e-05	3.28627e-05	2.12601e-05
O14933	UB2L6_HUMAN	5.41536e-05	1.51162e-05	0.000109684	2.12e-05	2.30938e-05	1.95866e-05	1.20838e-05	3.28049e-05	4.38657e-05	2.13629e-05	3.87907e-05	5.94632e-05	8.47567e-06	2.66416e-05	3.03069e-05	6.52005e-06	1.38478e-05	8.52529e-06	1.46e-05	1.7016e-05	4.17355e-05	2.49028e-05	0.000110225	6.06297e-05	5.30477e-05	2.86244e-05	9.58558e-05	1.73159e-05	3.53966e-05	5.58772e-05	2.02885e-05	8.17414e-06	2.55414e-05	1.71457e-05	1.35866e-05	1.68986e-05	1.25908e-05	1.13853e-05	9.52023e-06	1.76423e-05	1.42025e-05	1.13931e-05	3.78408e-06	7.06417e-06	3.11449e-06	6.36486e-06	4.7741e-06	8.86327e-06
Q58FF8	H90B2_HUMAN		3.05338e-05		0.000132977	4.99574e-05	0.000161919	8.27101e-06		2.46998e-05	0.000101967		2.62729e-05	4.25298e-05	1.57522e-05	3.56147e-05	2.52039e-05	1.80272e-05	4.29956e-05	6.24259e-05	2.3067e-05		4.89026e-05	3.37608e-05	5.94237e-05	1.91373e-05	3.73645e-05	8.7891e-05	0.000383056	2.993e-05	3.41261e-05	5.85066e-06	2.3035e-05	1.85892e-05	4.89344e-05	2.47406e-05	6.20777e-05	3.23211e-05	2.30248e-05	1.85466e-05	3.71e-05	3.67097e-05	2.22853e-05	3.46134e-05	2.4758e-06	1.54518e-05	4.22632e-05	4.23728e-06	3.41162e-05
Q13501	SQSTM_HUMAN	0.000113211	5.07997e-05	5.84858e-05	3.75623e-05	1.56946e-05	1.12009e-05	6.08462e-05	6.6131e-05	6.48433e-06	6.92468e-05	2.34127e-05	0.000132673	3.62379e-05	0.000116962	0.000127697	6.58637e-05	5.57719e-05	3.81376e-05	8.553e-05	8.02255e-05	4.63345e-05	5.16245e-05	0.000108245	5.44372e-05	4.16735e-05	5.45203e-05	8.0053e-05	4.24184e-05	2.74828e-05	0.000175811	3.16323e-05	3.55108e-05	1.91169e-05	8.33213e-06	2.93878e-05	1.30588e-05	2.5233e-05	2.45053e-05	4.57699e-06	2.07308e-05	3.06853e-05	2.48619e-05	2.57196e-05	4.36373e-05	2.5443e-05	2.81587e-05	4.08753e-05	2.46419e-05
O76021	RL1D1_HUMAN	0.000129665	1.9755e-05	1.71739e-05	2.31268e-05	4.24897e-05	6.29691e-05	8.32637e-05	0.00013685	3.7801e-05	4.24232e-05	2.46403e-05	0.000164748	2.1961e-05	0.000190438	5.5742e-05	4.58127e-05	2.4077e-05	5.22887e-05	6.7502e-06	4.92591e-05	0.000101976	7.17976e-05	8.61131e-05	4.89568e-05	5.54036e-05	4.03561e-05	6.00968e-05	7.67237e-05	7.4295e-05	7.297e-05	3.2516e-05	1.05517e-05	1.19913e-05	1.58397e-05	1.31147e-05	1.41356e-05	2.26417e-05	4.1145e-05	2.3907e-05	2.21365e-05	1.26788e-05	2.3008e-05	2.45526e-05	3.72831e-05	1.35224e-05	4.43545e-05	3.62841e-05	3.14631e-05
P02549	SPTA1_HUMAN	0.000154717	9.84924e-05	3.42192e-06	6.99769e-05	1.20359e-05	0.000133118	5.82807e-05	3.43341e-05	7.10779e-05	1.22333e-05	0.000521991	1.86738e-05	2.49328e-05	8.91111e-05	0.000295559	4.25717e-05	2.805e-05	2.0807e-05	3.15004e-05	3.21632e-05	3.36643e-05	1.15342e-06	8.18371e-05	4.73864e-05	0.000327186	4.3888e-06	0.00015128	4.28633e-05	1.19856e-05	2.39596e-05	2.93692e-05	3.26233e-05	1.56659e-06	3.54386e-05	7.20685e-06	2.6958e-05	4.71863e-05	1.6817e-05	5.69186e-05	1.45216e-05	9.4618e-05	9.12581e-06	5.77751e-05	8.79472e-05	3.91028e-05	5.6397e-05	2.85727e-05	1.27526e-05
Q03519	TAP2_HUMAN	0.000318817	8.82023e-05	0.000363852	0.000168755	0.000213822	0.000148619	0.000202167	0.000231146	0.000291519	0.000210511	0.000301647	0.000371607	9.39895e-05	0.000169031	0.00049911	0.000193745	0.000150442	0.000158492	0.000165455	0.000171835	0.000101624	0.000170138	0.00052962	0.000406145	0.000283293	0.000150355	0.000864922	0.000128573	0.000103819	0.000145581	0.000121752	5.69698e-05	9.54177e-05	0.000132234	7.51871e-05	0.000124988	0.000122308	0.000118044	0.000128606	0.000105877	6.98813e-05	0.000109706	7.42947e-05	7.07957e-05	5.90421e-05	0.000168059	8.06372e-05	0.000142683
O94925	GLSK_HUMAN	0.000119813	5.47439e-05	5.06851e-05	9.51619e-05	0.00017623	0.000226391	0.000205052	4.98528e-05	0.000110026	0.000114244	3.16038e-05	4.53311e-05	5.02946e-05	8.00476e-05	5.85645e-05	3.88367e-05	0.000168049	3.25389e-05	4.04343e-05	8.72479e-05	5.93973e-05	3.94301e-05	4.58605e-05	1.28763e-05	3.28345e-05	2.30949e-05	4.87667e-05	0.000119403	5.50583e-05	0.000102056	3.7525e-05	2.01786e-05	3.72997e-05	4.71346e-05	3.30905e-05	5.1331e-05	4.41671e-05	2.21969e-05	8.73305e-05	2.2367e-05	1.97021e-05	3.59286e-05	2.75313e-05	2.04937e-05	1.90751e-05	2.94288e-05	4.84563e-05	4.31324e-05
Q96RS6	NUDC1_HUMAN	6.12203e-05	2.73873e-05	2.10471e-05	6.03047e-05	2.99279e-05	7.23411e-05	4.95857e-05	0.000135974	1.20716e-05	3.95395e-05	4.10327e-05	0.000112367	2.0561e-05	6.9363e-05	3.9043e-05	1.26303e-05	2.79042e-05	8.30793e-06	2.88865e-05	3.30044e-05	3.64742e-05	1.72134e-05	3.54649e-05	8.57614e-06	1.12921e-05	2.46363e-05	1.90997e-05	7.48709e-05	1.00993e-05	1.41631e-05	1.52551e-05	1.60533e-05	1.02534e-05	2.76072e-05	1.37348e-05	1.91559e-05	1.33319e-05	4.09429e-05	5.79321e-06	1.27251e-05	1.46971e-05	3.26976e-05	1.13941e-05	1.80342e-05	1.16258e-05	1.03969e-05	2.00298e-05	9.64843e-06
Q9UK76	JUPI1_HUMAN	9.43907e-05	7.2349e-05	3.13386e-05	0.000109947	5.00127e-05	6.76994e-05	6.91823e-05	0.000156759	8.95074e-05	4.66438e-05	3.54807e-05	5.94387e-05	2.33841e-05	0.000141381	9.79342e-05	5.50724e-05	5.92832e-05	4.62329e-05	7.19518e-05	4.66936e-05	4.4262e-05	3.09491e-05	6.68334e-05	3.99061e-05	6.92983e-05	4.52798e-05	5.28694e-05	0.000133042	6.61632e-05	4.98246e-05	4.91793e-05	4.23987e-05	1.00092e-05	5.76409e-05	2.08065e-05	5.89488e-05	3.36516e-05	3.0279e-05	3.60903e-05	2.67422e-05	2.3347e-05	2.74226e-05	1.90549e-05	1.97937e-05	1.57254e-05	5.35857e-05	1.63919e-05	2.81725e-05
P52701	MSH6_HUMAN	1.43225e-05	2.86341e-05	1.41182e-05	4.03846e-05	2.25923e-05	9.8374e-05	3.30521e-05	4.15112e-05	5.65892e-05	1.4999e-05	1.31502e-05	0.000106409	1.32344e-05	7.2706e-05	3.61116e-05	1.29341e-05	3.2677e-05	3.2165e-05	2.15732e-05	4.00756e-05	2.05963e-05	4.63219e-06	1.51732e-05	3.46129e-05	1.82471e-05	1.98777e-05	2.75992e-05	5.6445e-05	1.67143e-05	1.44734e-05	9.82811e-06	1.75265e-05	6.99977e-06	1.8167e-05	9.27647e-06	1.96674e-05	1.21344e-05	1.26476e-05	1.45725e-05	1.24013e-05	5.12758e-06	1.97756e-05	9.39566e-06	2.36529e-05	6.40835e-06	6.02474e-06	2.18321e-05	2.27498e-05
Q08752	PPID_HUMAN	6.77857e-05	2.27785e-05	4.01099e-05	7.22613e-05	3.20456e-05	5.01238e-05	7.02114e-05	0.000102221	7.81098e-05	2.06531e-05	3.70982e-05	6.43833e-05	4.27015e-06	8.0763e-05	2.43647e-05	1.11429e-05	7.22957e-05	2.04332e-05	6.22829e-06	2.36048e-05	7.65504e-05	1.52145e-05	3.67388e-05	1.9484e-05	1.78573e-05	3.44182e-05	2.41406e-05	4.84992e-05	7.18315e-06	3.55551e-05	2.13559e-05	1.18533e-05	1.63674e-05	3.28106e-05	1.67441e-05	2.18716e-05	2.10019e-05	4.61498e-05	2.56583e-05	1.23904e-05	7.09241e-06	1.77994e-05	2.4731e-06	2.07906e-05	8.28535e-06	6.18683e-06	4.25155e-05	1.56604e-05
Q14978	NOLC1_HUMAN	2.81081e-05	5.37973e-06	1.09474e-05	5.00188e-05	2.96457e-05	1.73725e-05	2.40054e-05	2.16395e-05	2.10282e-05		1.43044e-05	6.68218e-05	1.07506e-05	6.74807e-05	3.63653e-05	3.10311e-05	5.0671e-06	0.00011482	5.75615e-06	6.08012e-05	3.57265e-05	0.000219533	3.86648e-05	1.06625e-05	4.37147e-06	2.13914e-05	4.62123e-05	3.18579e-05	7.87151e-06	1.97236e-05	1.08061e-05	2.20252e-06	3.44194e-06	2.31601e-05	6.97859e-06	1.09685e-05	1.04547e-05	7.2858e-06	9.07109e-06	1.29527e-05	1.74211e-06	9.31881e-06	8.77093e-06	7.55897e-06	8.47282e-06	1.41171e-05	3.00667e-06	8.50215e-05
P13284	GILT_HUMAN	0.000695196	0.000208317	0.00113372	0.000372997	0.000241445	0.000558171	8.23453e-05	0.000353302	0.000671338	0.000438347	0.000319401	0.000343392	0.000144325	0.000157547	0.000218421	0.000292885	0.000255431	0.00019953	0.000197144	0.000386883	0.000323099	0.00043879	0.000598572	0.000506184	0.000240112	0.000254038	0.000450238	0.00014704	0.00071747	0.000746515	0.000160657	0.000108446	0.000262189	0.000132162	0.000184088	0.000191512	0.000364547	0.00023513	0.000138665	0.000153304	0.000141291	0.000117892	0.000151768	0.000173059	5.10084e-05	7.48993e-05	0.000197585	0.000159515
O15160	RPAC1_HUMAN	3.29004e-05	1.66933e-05	1.72876e-05	3.3136e-05	2.12289e-05	3.70533e-05	4.57423e-05	2.70869e-05	9.83557e-06	2.62056e-05	1.66947e-05	6.07499e-05	1.18673e-05	2.61452e-05	2.16461e-05	1.88126e-05	2.77928e-05	1.3264e-05	4.24847e-05	1.35503e-05	2.55039e-05	1.89858e-05	9.79224e-06	1.11234e-05	1.23639e-05	1.39867e-05	2.1013e-05	8.21434e-05	1.96228e-05	4.3252e-05	1.11049e-05	8.17888e-06	8.81367e-06	1.68945e-05	1.14966e-05	1.65067e-05	1.30035e-05	1.35669e-05	5.73713e-06	1.15227e-05	1.17792e-05	1.37478e-05	9.80963e-06	1.14107e-05	7.32161e-06	1.47404e-05	1.23665e-05	8.45804e-06
Q15785	TOM34_HUMAN	2.53767e-05	1.93653e-05	4.68791e-06	2.52138e-05	1.37074e-05	6.9029e-05	5.568e-05	1.8108e-05	9.796e-06	2.09475e-05	3.10299e-05	1.93919e-05	7.70522e-06	3.30358e-05	2.06591e-05	1.27174e-05	3.66865e-05	1.44293e-05	2.29617e-05	3.36875e-05	2.43144e-05	1.23521e-05	1.94921e-05	1.5919e-05	2.66397e-05	9.03867e-06	2.94997e-05	7.30304e-05	1.16128e-05	2.29227e-05	8.48719e-06	1.41445e-05	2.76938e-06	9.45646e-06	4.21744e-06	2.07211e-05	1.00021e-05	7.3389e-06	5.81567e-06	1.08661e-05	1.32014e-05	3.60376e-06	6.98942e-06	1.16455e-05	8.34326e-06	1.27991e-05	1.56965e-05	1.1387e-05
Q9BQG0	MBB1A_HUMAN	0.000139211	4.72594e-05	5.60714e-05	7.83012e-05	7.59302e-05	9.21771e-05	0.000162326	0.000162002	6.16763e-05	6.71495e-05	4.04319e-05	0.000238263	2.56478e-05	0.000107524	6.73859e-05	5.05327e-05	0.000140335	6.51712e-05	6.83943e-05	9.00968e-05	0.000113595	2.39854e-05	0.00010877	3.104e-05	2.71006e-05	6.6985e-05	8.6809e-05	0.000136021	3.50015e-05	6.87723e-05	2.8043e-05	2.7363e-05	2.32421e-05	4.38193e-05	2.36558e-05	3.01785e-05	3.90771e-05	3.96484e-05	3.15401e-05	4.62142e-05	1.32249e-05	4.86166e-05	2.42168e-05	4.63253e-05	1.70355e-05	3.91144e-05	9.39986e-05	4.38535e-05
P35250	RFC2_HUMAN	3.53631e-05	1.45063e-05	4.73093e-06	1.68945e-05	8.13411e-06	1.93787e-05	3.31016e-06	2.34032e-05	3.06491e-05	6.544e-06	1.50614e-05	6.60927e-05	4.94701e-06	9.82452e-06	6.89288e-05	7.32837e-06	3.80291e-06	1.98951e-05	6.51084e-06	1.18986e-05	1.38194e-05	8.65925e-06	3.60506e-05		2.42245e-06	1.0727e-05	6.90194e-06	2.0293e-05	6.7008e-06	2.42934e-05	1.02277e-05	6.33905e-06		5.11621e-06	3.59004e-06	6.78302e-06	2.14437e-06	9.60097e-06	1.78047e-05	3.83157e-06	3.62387e-06	1.13434e-05	3.31127e-06	4.98715e-06	2.74373e-05	6.72173e-06	6.96471e-06	1.39124e-05
Q8TDB6	DTX3L_HUMAN	7.9562e-05	2.02418e-05	0.000101274	5.10027e-05	4.51901e-05	4.62195e-05	7.46859e-05	0.000118874	7.95045e-05	4.27564e-05	4.89324e-05	4.69671e-05	1.65658e-05	5.9761e-05	5.59825e-05	3.03873e-05	6.08323e-05	3.02006e-05	4.14066e-05	4.33056e-05	5.59899e-05	3.83564e-05	0.000167893	9.09786e-05	5.02769e-05	4.97148e-05	9.66997e-05	4.86747e-05	4.41143e-05	4.80416e-05	2.20858e-05	1.71183e-05	3.93978e-05	2.34671e-05	1.62682e-05	2.93509e-05	2.63518e-05	4.60031e-05	3.27476e-05	3.34767e-05	1.21366e-05	2.13505e-05	1.26401e-05	1.65122e-05	1.70811e-05	2.37678e-05	2.8386e-05	2.1857e-05
Q9BYG3	MK67I_HUMAN	2.96971e-05	6.26534e-06	7.96668e-06	2.73282e-05	5.552e-06	3.33601e-05	9.52022e-06	1.30901e-05	3.99287e-05	2.55182e-05	8.38684e-06	4.36033e-05	4.18967e-06	4.18137e-05	2.33804e-05	1.43995e-05	6.34992e-06	1.01029e-05	5.37665e-06	1.05696e-05	1.83583e-05	7.13806e-07		1.81291e-06	5.57974e-06	8.08127e-06	2.3819e-05	2.78972e-05	9.47061e-06	3.793e-06	9.52156e-06	4.36971e-06	5.19262e-06	1.80163e-05	3.34715e-06	1.05488e-05	5.81418e-06	7.6924e-06	1.37806e-05		1.73878e-06	4.89792e-06	6.28471e-06	7.90408e-06	5.7223e-06	8.30304e-06	2.70664e-06	5.94727e-06
Q5EBM0	CMPK2_HUMAN	8.18784e-06	4.08434e-06	6.62514e-05		2.76113e-06	5.81017e-06		5.51318e-06	1.3912e-05	4.45731e-05	1.36373e-05	8.88854e-06	3.7152e-06	3.07455e-05	9.79887e-06	3.09756e-06	2.44577e-05	3.08013e-06	7.5435e-06	6.84742e-06		2.46966e-06	9.8827e-05	6.86626e-05	1.51062e-05	3.29156e-05	3.56374e-05	1.46563e-05	5.46359e-06	3.80439e-06	7.3369e-06	3.46312e-06	1.75891e-05	3.6482e-06	2.2407e-06	1.0934e-05	9.16977e-06		8.40795e-06	4.04402e-06	1.52582e-05	7.01123e-06	4.54714e-06	7.14365e-06	5.85818e-06	3.6404e-06	1.01886e-05	4.67042e-06
O00116	ADAS_HUMAN	0.000112263	6.55969e-05	3.83584e-05	6.37439e-05	6.89762e-05	0.000133993	8.23779e-05	4.1391e-05	9.72853e-05	6.79098e-05	1.93385e-05	0.000100616	3.0211e-05	0.00010179	7.56855e-05	6.18596e-05	7.22309e-05	9.22461e-05	3.25613e-05	3.62948e-05	4.42177e-05	3.11816e-05	4.81048e-05	7.76813e-06	5.30595e-05	5.71722e-05	7.73618e-05	9.4962e-05	3.98167e-05	4.39157e-05	3.22694e-05	1.75255e-05	1.35733e-05	2.91586e-05	1.87572e-05	7.26714e-05	2.90972e-05	3.2253e-05	4.03078e-05	4.19247e-05	1.96529e-05	2.67962e-05	1.54658e-05	4.06187e-05	2.08259e-05	3.54395e-05	2.49646e-05	3.80956e-05
Q8WW12	PCNP_HUMAN	2.41314e-05	6.59442e-05	2.19413e-05	2.71574e-05	7.06715e-05	5.07443e-05	2.30779e-05	3.3314e-05	8.27415e-05	3.21852e-05	1.10906e-05	7.1748e-05	1.42663e-05	5.77563e-05	5.95083e-05	1.4649e-05	2.78536e-05	3.04888e-05	6.70645e-05	5.71947e-05	0.000137662	5.69567e-06	1.41523e-05	1.50324e-05	5.05995e-06	3.61259e-05	2.80046e-05	5.17232e-05	2.23302e-05	5.76652e-05	2.407e-05	2.85992e-05	2.87969e-05	1.50287e-05	2.78475e-05	3.70957e-05	3.32441e-06	2.072e-05	6.32331e-06	4.50412e-06	9.75336e-06	2.12351e-05	6.9345e-06	1.77479e-05	6.35564e-06	2.09565e-05	4.48341e-06	1.4994e-05
P61289	PSME3_HUMAN	6.06152e-05	6.61031e-05	7.55228e-05	0.000127523	3.60022e-05	0.000138759	0.000107382	0.00014354	8.03348e-05	5.15141e-05	3.65243e-05	0.00012631	2.36884e-05	0.000149343	7.07303e-05	6.1904e-05	4.13399e-05	4.91282e-05	4.25848e-05	7.93727e-05	4.84171e-05	4.52187e-05	8.43736e-05	4.95844e-05	7.37034e-05	6.38802e-05	0.00012141	8.83996e-05	4.6744e-05	7.18407e-05	2.2465e-05	3.81344e-05	2.7883e-05	4.26958e-05	1.73317e-05	4.7515e-05	5.45248e-05	5.40637e-05	2.95148e-05	3.52779e-05	2.34856e-05	2.63042e-05	1.58304e-05	4.78153e-05	1.96538e-05	4.24359e-05	2.69413e-05	2.78437e-05
Q96SB4	SRPK1_HUMAN	1.73808e-05	3.85746e-05	5.06016e-06	2.75098e-05	1.39303e-05	9.44979e-05	5.72568e-05	3.00171e-05	4.77987e-05	2.14757e-05	8.79655e-05	0.000103658	9.44452e-06	4.31574e-05	7.30808e-05	1.32291e-05	2.60837e-05	2.70838e-05	1.92085e-05		9.45229e-06	1.35892e-05	3.02667e-05	1.06641e-05	1.30286e-05	7.84985e-05	2.92514e-05	2.14292e-05	1.57427e-05	2.03845e-05	1.39031e-05	2.17893e-05	2.02461e-06	1.44396e-05	4.83078e-06	1.94378e-05	2.31761e-05	2.30588e-05	2.0395e-05	1.74047e-05	2.79515e-05	1.15653e-05	9.43685e-06	1.33446e-05	1.40474e-05	1.52267e-05	1.93938e-05	2.41584e-05
Q14320	FA50A_HUMAN	2.50336e-05	3.17323e-05	2.24286e-05	5.3651e-05	1.87793e-05	0.000127534	2.45831e-05	7.43723e-05	1.63303e-05	3.13412e-05	9.44309e-06	5.12805e-05	3.91437e-06	2.66955e-05	2.44459e-05	1.05683e-05	3.51212e-05	1.4574e-05	1.21286e-05	3.12615e-05	1.76854e-05	1.47122e-05	3.51372e-05	1.89036e-05	1.91334e-05	2.14136e-05	2.09494e-05	6.51621e-05	4.44413e-05	1.34152e-05	1.18103e-05	1.61987e-05	8.36197e-06	3.1988e-05	9.4098e-06	3.49446e-05	1.8794e-05	2.53368e-05	5.34483e-06	1.41328e-05	4.29772e-06	1.4303e-05	4.5297e-06	1.07035e-05	7.221e-06	8.02855e-06	1.41963e-05	1.3042e-05
Q9NX58	LYAR_HUMAN	7.52226e-05	1.27232e-05	1.66686e-05	1.58896e-05	1.25552e-05	3.66613e-05	2.53608e-05	3.07085e-05	3.2034e-05	7.18799e-06	2.48771e-05	4.46817e-05	5.44195e-06	2.41397e-05	4.08799e-05	1.15972e-05	1.90002e-05	1.87404e-05	1.03384e-05	1.91011e-05	3.89324e-05	3.97584e-06	1.68178e-05	5.05571e-06	1.34496e-05	1.88791e-05	1.988e-05	6.22279e-05	2.0385e-05	2.5337e-05	1.80096e-05	5.579e-06	7.31289e-06	9.86666e-06	1.05524e-05	2.21592e-05	7.62309e-06	1.22541e-05	1.09065e-05		5.22701e-06	1.41807e-05	3.64059e-06	7.61218e-06	4.68097e-06	6.10419e-06	1.09603e-05	1.41665e-05
P24941	CDK2_HUMAN	2.63345e-05	7.61107e-06	7.34727e-06	9.67249e-05	9.44825e-06	2.99901e-05	6.27434e-05	3.40075e-05	1.02144e-05	9.39347e-06		2.61482e-05		3.34466e-05	1.74496e-05		2.32062e-05	1.34146e-05	1.36737e-05	6.35246e-06	7.38258e-06	5.07643e-06	2.34252e-05	2.02957e-06	5.12791e-06	7.10123e-06	1.32634e-05	5.58614e-05	7.55458e-06	4.07532e-05	5.73596e-06		3.97087e-06	3.25208e-05	2.47162e-06	1.76052e-05	3.85427e-05	1.69125e-05	1.21663e-05	8.18534e-06	3.03908e-06	8.75631e-06	1.24925e-06	2.97264e-06	3.03994e-06	2.57031e-06	6.92701e-06	1.17799e-05
P11277	SPTB1_HUMAN	0.000136696	0.000148548	2.76191e-05	7.41438e-05	2.39942e-05	0.00014822	6.17925e-05	3.28951e-05	6.95405e-05	7.88301e-06	0.000571085	2.13541e-05	1.03727e-05	6.95888e-05	0.000213997	3.76602e-05	9.50443e-06	1.81474e-05	5.02118e-05	2.4511e-05	2.15824e-05	3.7946e-06	0.000108751	0.000145023	0.000299386	1.22366e-05	0.000101697	3.85471e-05	1.92505e-05	2.60849e-05	3.42218e-05	4.78713e-05	2.07117e-05	4.4479e-05	2.26624e-05	1.32158e-05	4.40924e-05	1.89266e-05	7.25687e-05	6.85446e-06	0.000129901	1.14451e-05	3.22017e-05	7.1937e-05	2.77101e-05	5.40693e-05	1.51063e-05	1.05318e-05
O15533	TPSN_HUMAN	0.000315891	0.000122517	0.000676781	0.000382014	0.000337749	0.000407236	0.000492326	0.000431847	0.000171198	0.000241843	0.000174471	0.000553029	0.000107737	0.000315425	0.000444929	0.000263041	0.000342626	0.000229924	0.000443979	0.000382979	0.000139427	0.000239204	0.000896679	0.000425881	0.000334257	0.000264263	0.000949942	0.00014087	0.000212854	0.000170019	0.000103824	7.12281e-05	0.000128815	0.000225225	0.000120512	0.000182567	0.000326178	0.000104571	0.000231739	0.000183573	5.20422e-05	0.00012742	0.000132738	0.000110889	4.98539e-05	0.000257297	0.00021485	0.000189469
P45877	PPIC_HUMAN	1.97537e-05	1.01177e-05	4.01587e-06	1.00692e-05	3.35724e-05	4.10298e-07	2.32505e-05	8.24673e-06	5.06861e-06	1.35585e-05	1.51672e-05	5.11059e-05	1.06763e-05	1.3145e-05	1.54071e-05	1.10536e-05	6.01621e-06	7.48872e-06	1.18197e-05	9.04361e-06	7.63933e-06	6.70695e-06	1.13021e-05	8.95104e-06		1.70767e-05	1.02455e-05	4.46753e-05	1.6863e-05	5.08623e-06	4.82282e-06	5.33092e-06	2.70309e-06	5.75498e-06	1.29936e-05		9.80365e-06	6.10783e-06	2.19905e-06	7.44333e-06	4.95415e-06	1.55948e-05	3.05788e-06	2.87458e-06	4.99281e-06	6.92527e-06	4.48341e-06	4.20543e-06
Q15050	RRS1_HUMAN	4.79584e-05	3.47964e-06	2.27631e-05	3.62936e-06	1.03705e-05	6.38837e-05	3.39118e-05	3.90901e-05	6.28064e-06	1.25619e-05	3.1884e-07	2.91192e-05	1.6427e-06	3.51874e-05	3.64447e-05	1.57464e-05	1.62869e-05	1.47081e-05		1.37146e-05	5.19884e-05	6.61962e-06	3.91449e-05		3.9976e-05	9.31786e-06	2.01554e-05	1.25835e-05	2.7179e-05	3.06367e-06	8.76395e-06	1.4835e-06	9.27023e-06	7.06011e-06	3.42756e-06	1.69207e-05		1.84957e-05		7.01424e-06		2.96873e-06		6.07593e-06	7.08661e-06	8.41172e-06	6.93881e-06	1.25985e-05
Q9NZL4	HPBP1_HUMAN	1.29173e-05	1.389e-05	7.08081e-06	5.62834e-06	8.60769e-06	3.79313e-05	3.52249e-05	5.29873e-05	1.73339e-05	2.17181e-05	1.64066e-05	7.3387e-05	1.03769e-05	4.46072e-05	1.75625e-05	1.21941e-05	1.34726e-05	5.85017e-06	9.88222e-06	5.06487e-06	3.72014e-06	9.9401e-06	1.91379e-05	9.83141e-06	9.295e-06	1.41576e-05	8.53088e-06	2.28869e-05		1.24377e-05	6.92299e-06	7.55841e-06	3.70337e-06	4.53679e-06	2.87035e-06	1.51142e-05	1.54059e-05	1.47037e-05	1.01375e-05	9.57643e-06	8.49093e-06	2.35705e-05	4.78021e-06	1.0076e-05	8.38781e-06	7.94219e-06	7.02444e-06	7.27588e-06
Q2NL82	TSR1_HUMAN	4.12842e-05	6.96234e-06	1.50567e-05	1.65072e-05	8.47064e-06	2.23829e-05	3.70499e-05	4.56239e-05	3.31952e-05	4.95648e-06	1.26347e-05	6.70639e-05	3.63472e-06	1.34692e-05	7.53089e-06	6.25672e-06	1.65297e-05	4.93379e-06	7.39823e-06	8.43316e-06	3.97006e-05	3.62288e-06	2.0792e-05	5.73997e-06	6.88361e-06	6.87351e-06	2.59697e-05	1.57818e-05	1.22982e-05	1.21049e-05	9.71096e-06	4.88989e-06	7.28517e-06	9.31402e-06	2.19166e-06	1.0881e-05	1.37718e-05	1.44933e-05	1.41557e-05	3.67975e-06	4.04099e-06	1.73856e-05	2.77304e-06	4.31821e-06	2.23123e-06	4.41525e-06	9.77301e-06	4.14092e-06
Q12788	TBL3_HUMAN	9.61201e-05	9.99524e-06	1.16792e-05	1.62e-05	7.70164e-06	2.15262e-05	5.14197e-05	8.12006e-05	3.04739e-05	7.11961e-06	2.64804e-06	6.58354e-05	1.98971e-05	3.72167e-05	4.98293e-05	1.15253e-05	1.55263e-05	1.12594e-05	1.7698e-06	6.96082e-06	8.24911e-06	7.88109e-06	1.3941e-05	2.5816e-06	1.21217e-05	1.19982e-05	1.72244e-05	3.5275e-05	4.36864e-06	1.49788e-05	2.65225e-05	5.5416e-06	9.52904e-06	1.07619e-05	2.67966e-06	6.30068e-06	1.14657e-05	4.44404e-05	1.40658e-05	4.87261e-06	1.53234e-06	8.12913e-06	1.96186e-05	9.4118e-06	1.60988e-05	9.67045e-06	8.15586e-06	1.12929e-05
Q460N5	PAR14_HUMAN	4.06778e-05	5.52555e-05	7.02242e-05	7.92536e-05	2.47201e-05	5.00392e-05	0.00010477	0.000121477	5.93637e-05	3.25276e-05	0.000104307	5.35996e-05	1.4225e-05	4.3851e-05	6.86338e-05	4.74499e-05	5.63004e-05	3.41785e-05	1.58194e-05	4.22204e-05	2.21358e-05	2.12533e-05	7.2482e-05	6.613e-05	4.38412e-05	5.12425e-05	0.000143429	5.67715e-05	3.96941e-05	2.02984e-05	1.22385e-05	2.57402e-05	2.09124e-05	5.15706e-05	1.16747e-05	3.4197e-05	3.92495e-05	3.83056e-05	3.05366e-05	2.18938e-05	2.1793e-05	1.78608e-05	7.01139e-06	1.55523e-05	1.59979e-05	2.87911e-05	2.84829e-05	2.45837e-05
P08238	HS90B_HUMAN	0.0120643	0.002481	0.0063398	0.00631333	0.00565454	0.00767773	0.00730185	0.0083776	0.00430807	0.00448507	0.00513512	0.00767783	0.0026963	0.00384135	0.00631839	0.00334924	0.00304556	0.00400111	0.00407231	0.00236721	0.00709954	0.00221126	0.00747591	0.00247673	0.0074292	0.00247746	0.00662319	0.0166111	0.002126	0.00942456	0.00375254	0.00151942	0.00291508	0.0038776	0.00255112	0.00346982	0.0027245	0.00398898	0.00233438	0.00315579	0.0024792	0.00243735	0.00208838	0.00143616	0.0018712	0.00276378	0.00124379	0.00317413
P27708	PYR1_HUMAN	0.000157611	0.000126302	0.000135567	0.00025458	0.000174494	0.000262461	0.000366154	0.000236898	0.00023298	0.000217574	9.87569e-05	0.000376018	8.897e-05	0.000145124	0.000215449	0.000146642	0.000227628	0.000180062	0.000286778	0.000156961	0.000168369	0.000138069	0.000212961	4.8176e-05	0.000105869	0.000111388	0.000171778	0.000152799	9.12207e-05	0.000115224	7.04789e-05	4.47768e-05	6.35144e-05	0.000103172	6.07554e-05	0.000126658	0.000125927	0.000106486	0.000115138	9.95668e-05	3.18107e-05	8.10022e-05	5.55707e-05	5.34178e-05	3.95111e-05	0.000100658	0.000113812	0.000134784
P04839	CY24B_HUMAN	6.90952e-05	7.26728e-05	0.000127665	6.62529e-05	2.03183e-05	2.94328e-05	9.61596e-05	0.000108175	4.02732e-05	0.000104855	0.000110669	7.17725e-05	5.61126e-05	3.803e-05	8.71751e-05	8.30678e-05	0.000119986	4.32419e-05	5.30001e-05	8.55864e-05	2.96587e-05	4.22209e-05	5.73606e-05	3.6426e-05	1.94547e-05	2.77843e-05	7.80789e-05	7.39731e-05	3.54702e-05	3.81356e-05	2.13208e-05	2.53773e-05	2.86972e-05	5.82785e-05	9.79173e-06	2.20666e-05	3.32637e-05	9.53499e-06	1.6278e-05	5.52975e-05	1.5908e-05	2.27696e-05	1.92485e-05	1.53947e-05	1.57306e-05	4.97088e-05	9.26314e-05	3.36263e-05
P43246	MSH2_HUMAN	1.46205e-05	2.83892e-05	1.18995e-05	3.64043e-05	1.55525e-05	6.80378e-05	4.49125e-05	7.77774e-05	2.92239e-05	2.90704e-05	1.76902e-05	8.08681e-05	6.68302e-06	4.21781e-05	4.26328e-05	2.8531e-05	1.88199e-05	2.03765e-05	1.82004e-05	4.48462e-05	1.68325e-05	2.24547e-05	1.78874e-05	6.43001e-06	1.48139e-05	2.27136e-05	2.5881e-05	6.7219e-05	7.24773e-06	1.74655e-05	1.01563e-05	1.49836e-05	9.02004e-06	2.48647e-05	5.53271e-06	2.13376e-05	1.80936e-05	2.82245e-05	1.85931e-05	1.23837e-05	5.17771e-06	2.13652e-05	8.45582e-06	1.69531e-05	1.11528e-05	1.65022e-05	1.18951e-05	1.62621e-05
Q99873	ANM1_HUMAN	0.000145578	8.82847e-05	8.37142e-05	0.000144801	0.000195406	0.000334665	0.000355955	0.000289148	0.000262528	0.000105881	0.000284587	0.000233117	0.000116542	0.000258721	0.000250703	0.000155949	0.000143127	0.000124566	0.000112418	0.000194831	0.000133554	0.000194468	0.000201601	0.000103867	0.000145637	0.000125784	0.000120444	0.000186214	5.45515e-05	8.9669e-05	4.38116e-05	4.26463e-05	4.96302e-05	0.00010493	8.63963e-05	0.000106713	7.40567e-05	9.32937e-05	0.000106931	7.19868e-05	8.9438e-05	6.67013e-05	9.75058e-05	6.86104e-05	5.93985e-05	0.000120426	8.461e-05	9.76253e-05
P17844	DDX5_HUMAN	0.000311682	0.000231599	0.000202802	0.000274956	0.000257571	0.000347498	0.000328789	0.000442049	0.000281438	0.000173632	0.000156827	0.000476043	0.000103839	0.000475966	0.000315929	0.000160766	0.000218414	0.000152757	0.000159295	0.000261655	0.000220242	0.000182582	0.000254987	0.000109409	0.000198471	0.000197525	0.00027888	0.000221287	0.000190418	0.000256045	0.000103388	9.93022e-05	9.14963e-05	9.75376e-05	0.000101013	0.000102228	0.000131715	0.00022728	0.000171169	9.64423e-05	6.87181e-05	0.000117182	8.40707e-05	0.00013042	8.99961e-05	0.000106334	0.000102172	0.000127579
P29728	OAS2_HUMAN	5.41627e-05	2.53534e-05	0.000228465	4.83355e-05	5.0565e-05	5.83878e-05	0.000108769	8.15093e-05	0.00015899	9.9303e-05	0.000128431	0.000107656	2.46488e-05	0.000154087	8.02233e-05	3.24518e-05	0.000155796	3.67342e-05	6.29378e-05	4.67029e-05	4.82499e-05	4.30615e-05	0.000134401	0.000265553	0.000148178	0.00018051	0.000299964	0.000303671	0.00012332	8.04713e-05	3.79634e-05	1.93648e-05	7.55297e-05	5.3318e-05	2.69801e-05	7.62916e-05	8.29311e-05	5.5419e-05	6.12107e-05	5.54113e-05	1.88994e-05	4.99759e-05	2.36676e-05	3.38546e-05	2.0044e-05	3.25431e-05	4.25367e-05	2.95464e-05
Q5K651	SAMD9_HUMAN	4.25471e-06	5.83684e-06	3.53066e-05	1.36809e-05	5.41597e-06	8.73661e-06	2.14718e-05	1.46382e-05	2.27148e-05	1.76439e-05	1.73286e-05	5.79406e-06	9.19354e-06	3.55465e-05	2.35238e-05	1.62131e-05	3.38677e-05	1.65214e-05	2.15741e-05	5.21591e-06	6.39485e-06	1.43178e-05	8.85799e-05	5.34619e-05	2.9687e-05	3.26055e-05	9.36004e-05	3.29198e-05	1.08569e-05	2.62905e-06	3.41537e-06	3.73691e-06	1.05639e-05	1.5885e-05	2.70732e-06	2.12169e-05	2.21276e-05	1.90106e-05	9.15986e-06	1.19788e-05	4.26561e-06	7.72767e-06	6.34602e-06	2.33313e-06	9.87834e-06	1.3697e-05	1.44375e-05	1.45388e-05
Q9P1F3	ABRAL_HUMAN	0.000129042	5.21525e-05	7.63349e-05	0.000342244	0.000110309	0.000177633	0.000433995	0.000281251	8.59396e-05	0.000171428	0.000129371	7.63035e-05	9.42769e-05	7.42538e-05	0.00017426	6.27781e-05	9.56518e-05	6.58386e-05	8.58131e-05	3.05946e-05	0.000120867	6.20066e-05	0.000101578	0.000156941	6.95011e-05	8.56594e-05	0.000165869	0.000233979	0.000136817	8.01122e-05	4.25502e-05	1.71647e-05	2.79601e-05	0.000126379	5.23982e-05	0.000124661	8.27029e-05	0.000107339	5.42161e-05	6.03327e-05	4.99263e-05	4.86977e-05	0.000108847	2.44998e-05	6.32891e-05	3.85484e-05	4.6099e-05	5.89081e-05
Q05048	CSTF1_HUMAN	2.83434e-05	1.11284e-05	2.81898e-05	8.14335e-05	1.2841e-05	0.000106235	2.86128e-05	4.19782e-05	5.09527e-05	2.19018e-05	3.91262e-05	4.84529e-05	6.84587e-06	4.52464e-05	3.12535e-05	1.83731e-05	1.94533e-05	7.95768e-06	1.32485e-05	1.31069e-05	2.27845e-05	1.4239e-05	2.60692e-05	1.0642e-05	1.17559e-05	1.6102e-05	3.12914e-05	2.43765e-05	2.32417e-05	2.71399e-05	1.22805e-05	5.37042e-06	1.68592e-05	2.66938e-05	7.81838e-06	2.78216e-05	1.13174e-05	1.75568e-05	2.3636e-05	1.22372e-05	1.45093e-05	1.93406e-05	1.03382e-05	8.78045e-06	8.01694e-06	1.491e-05	8.16308e-06	8.35688e-06
O95302	FKBP9_HUMAN	4.45619e-05	2.4435e-05	1.36002e-05	2.82005e-05	1.8894e-05	7.83527e-05	7.41714e-05	6.34774e-05	4.06831e-05	4.40276e-05	4.97503e-05	4.25831e-05	5.12024e-05	3.23232e-05	2.57346e-05	6.72151e-05	3.0563e-05	0.000157972	4.54217e-05	9.94523e-05	5.09744e-05	1.86276e-05	2.1293e-05	6.34034e-06	2.20595e-05	1.85418e-05	2.28446e-05	4.91399e-05	4.11384e-05	4.59019e-05	1.81443e-05	1.48271e-05	8.58258e-06	2.00693e-05	1.22175e-05	1.93221e-05	2.59087e-05	2.56175e-05	1.5502e-05	1.31504e-05	1.45918e-05	1.96082e-05	1.97112e-05	2.97241e-05	8.67144e-06	2.06913e-05	2.1552e-05	8.35805e-05
Q13751	LAMB3_HUMAN	1.47831e-05	4.43631e-05	4.14067e-05	7.56309e-05	1.6991e-05	1.45706e-05	3.66721e-05	3.50456e-05	7.24726e-05	6.09086e-05	6.03696e-05	3.88364e-05	8.99234e-06	7.28502e-05	8.66851e-05	2.42755e-05	5.43159e-05	2.29316e-05	4.92939e-05	7.60357e-05	2.23366e-05	2.15284e-05	3.06873e-05	6.21712e-05	6.10742e-05	0.000166748	0.000172353	3.6343e-05	0.000125443	5.03596e-05	6.98258e-06	3.0931e-05	1.14662e-05	5.32159e-05	7.5508e-06	1.73842e-05	2.66105e-05	5.11474e-05	2.84902e-05	2.98961e-05	1.38353e-05	1.09219e-05	6.12262e-06	3.76997e-05	1.89852e-05	1.80195e-05	2.5213e-05	1.00942e-05
Q63HN8	RN213_HUMAN	0.000609177	0.000211084	0.000728274	0.000340155	0.000269814	0.000273364	0.000412007	0.000444534	0.000654926	0.000411021	0.000679189	0.000624808	0.000163365	0.000413893	0.000560415	0.000275304	0.000408539	0.000230627	0.000231238	0.000388184	0.000270844	0.000227758	0.00115412	0.000608918	0.000345017	0.000323795	0.000949562	0.000414839	0.000233483	0.000541412	0.000170111	0.000112813	0.000217956	0.000257066	9.39353e-05	0.000255502	0.000270998	0.000217464	0.000267136	0.000242469	0.000183836	0.000212959	0.00013006	0.000159737	0.00010766	0.000205263	0.000256763	0.000198968
Q8TEX9	IPO4_HUMAN	8.00722e-06	1.22269e-05	0.00013878	2.48904e-05	3.48556e-06	3.329e-05	5.42048e-05	8.51108e-05	2.2347e-05	2.02719e-05	8.22027e-06	0.000159053	2.21797e-05	6.22173e-05	6.40779e-05	1.56055e-05	2.92771e-05	2.77335e-05	8.39571e-06	3.92948e-05	3.71604e-05	4.57506e-06	1.25482e-05	8.51217e-06	1.37814e-05	3.12182e-05	2.11926e-05	3.58047e-05	1.82169e-05	0.00011141	3.22192e-06	4.17745e-06	7.32113e-05	1.1267e-05	1.36164e-06	1.08265e-05	1.59783e-05	3.47312e-05	1.76078e-05	1.15763e-05	6.71489e-06	2.24011e-05	1.39987e-05	2.01189e-05	1.37801e-05	8.88524e-06	2.02835e-05	2.93829e-05
Q14444	CAPR1_HUMAN	0.000140552	0.000133466	9.27441e-05	0.000157817	0.00012708	0.000262755	0.000320914	0.000254675	0.000140443	0.000110407	0.000219594	0.000192595	6.96246e-05	0.000205184	0.000179097	6.71624e-05	0.00013003	0.000139397	0.000115835	0.000140318	0.000170455	7.97073e-05	0.000135976	8.04341e-05	5.45568e-05	0.000100467	0.00013735	0.00020313	9.07601e-05	7.26852e-05	5.38164e-05	7.71432e-05	4.08098e-05	6.63749e-05	5.7709e-05	0.000101388	0.000120444	0.000110466	4.95218e-05	7.96819e-05	5.30509e-05	4.25224e-05	4.77945e-05	8.06441e-05	3.96151e-05	5.5645e-05	7.71735e-05	8.81621e-05
Q13443	ADAM9_HUMAN	1.53751e-05	1.90133e-05	7.31522e-06					4.83756e-06	7.98872e-06	1.52828e-05	2.44027e-05	6.74897e-05	1.1338e-05	5.59963e-05	3.49985e-05	5.92124e-06	8.38199e-06	8.80407e-06	0.000223917	1.93197e-05	9.17744e-06	9.65772e-05	1.55407e-05	5.83383e-05	5.66165e-06	2.12864e-05	2.09734e-05	1.77505e-05	1.25704e-05	1.55294e-05	4.90895e-06	1.14003e-05	3.78734e-06	5.99651e-06	3.99461e-06	5.91303e-05	2.60577e-06	7.53058e-06		5.56199e-06	6.82539e-06	7.91255e-06	8.9405e-06	7.71975e-06	7.0506e-06	5.45582e-06
Q15758	AAAT_HUMAN	4.41077e-05	2.04549e-05	1.40027e-05	2.38378e-05	3.57154e-05	0.000121043	6.51442e-05	4.51829e-05	3.84049e-05	1.54818e-05	6.46601e-05	6.38778e-05	5.765e-06	1.61768e-05	3.15956e-05	7.46295e-06	5.64037e-05	2.7385e-05	4.23875e-05	1.74863e-05	2.0864e-05	1.3738e-05	1.76135e-05	1.2224e-05	2.29774e-05	2.7744e-05	1.22175e-05	4.13614e-05	1.75282e-05	2.15673e-05	1.26794e-05	1.09399e-05	6.53085e-06	2.51278e-05	1.025e-05	2.43281e-05	2.03477e-05	2.75111e-05	1.96478e-05	1.2572e-05	1.19844e-05	1.1582e-05	7.85168e-06	9.75895e-06	1.47149e-05	1.03813e-05	3.18549e-05	1.43577e-05
Q8TAX9	GSDMB_HUMAN	2.37968e-05	3.44567e-05	2.45629e-05	8.64958e-05	7.33465e-05		0.000123404	1.70787e-05	0.000142565	7.66205e-05	8.65761e-05	7.06359e-05	6.27669e-05	0.000125183	3.43509e-05	5.66901e-05	5.18617e-05	6.66714e-05	8.76806e-05	1.22774e-05	4.32002e-05	6.29456e-05	3.58324e-05	0.000153973	0.000129455	7.22723e-05	9.59369e-05	0.000116783	5.04202e-05	6.95772e-05	1.94444e-05	1.95075e-05	8.46422e-06	5.82426e-05	3.13942e-05	2.45121e-05	1.11709e-05	9.05526e-06	8.17926e-05	4.0408e-05	2.74645e-05	6.30189e-05	3.82678e-05	2.96041e-05	1.58286e-05	4.15591e-05	2.08614e-05	5.36036e-05
Q92922	SMRC1_HUMAN	4.26632e-05	3.30445e-05	4.29093e-06	1.56852e-05	6.2474e-05	0.000116675	2.61664e-05	0.00014079	3.28754e-05	3.34456e-05	1.78718e-05	5.10753e-05	2.93262e-05	4.89893e-05	4.93392e-05	8.48936e-05	5.51502e-05	2.09594e-05	3.14089e-05	0.000617586	2.80537e-05	1.4065e-05	4.27478e-06	8.17344e-06	1.32323e-05	1.69346e-05	3.17779e-05	6.84555e-05	8.85991e-06	7.55307e-06	1.13572e-05	1.8521e-05	1.6306e-06	7.93849e-06	2.84097e-05	1.83044e-05	1.38859e-05	5.31929e-05	1.69217e-05	2.18288e-05	8.80597e-06	1.50298e-05	2.47928e-05	2.24851e-05	1.58412e-05	4.49842e-05	5.33365e-05	3.48485e-05
Q9HB71	CYBP_HUMAN	0.000257262	0.00010787	0.000121765	0.000294278	0.000140957	0.000222124	0.00028672	0.000121072	0.000286653	0.000194202	0.000137305	0.000353808	3.35311e-05	0.000320783	0.000157515	8.75242e-05	0.000106127	0.000138251	9.46698e-05	0.000103807	0.000200565	0.000161004	0.000255474	0.000108093	8.92389e-05	9.18074e-05	0.000109918	0.000203314	9.68971e-05	9.77993e-05	8.159e-05	7.03327e-05	8.02226e-05	0.000116325	6.56774e-05	0.000151391	8.38185e-05	7.6182e-05	0.000106854	0.000104389	5.40384e-05	6.63995e-05	2.71599e-05	7.14411e-05	5.70819e-05	7.13679e-05	4.24768e-05	0.000119234
Q9UHD1	CHRD1_HUMAN	0.000151877	6.01986e-05	0.000115712	8.92232e-05	7.33059e-05	0.000138127	0.000114201	0.000132242	0.000139957	9.75119e-05	8.12949e-05	0.000221037	3.934e-05	0.000313847	9.54112e-05	4.104e-05	9.96936e-05	0.000100155	6.14507e-05	0.000148416	0.000120973	8.8684e-05	0.000118657	9.90325e-05	6.66092e-05	7.56201e-05	7.6267e-05	7.35568e-05	6.69589e-05	5.79203e-05	5.93189e-05	4.59588e-05	5.70424e-05	5.26969e-05	4.21179e-05	7.96769e-05	7.3987e-05	4.70742e-05	4.74612e-05	4.84321e-05	4.09734e-05	5.15838e-05	3.23205e-05	4.99621e-05	2.60332e-05	4.47451e-05	5.78872e-05	6.9724e-05
P28799	GRN_HUMAN	8.39781e-06	3.5285e-05	1.37595e-05					1.3422e-05	1.13263e-05	0.000108555	8.7705e-05	9.1854e-05	7.13386e-05	6.57779e-05	5.87823e-05	6.94766e-05	6.13527e-05	3.79527e-05	8.33108e-05	0.000170462	2.47839e-05	0.00011066	0.000119606	6.93285e-05	9.70521e-06	0.000101826	3.5351e-05	6.78189e-05	1.97446e-05	2.41964e-05	7.96797e-06	2.47768e-05	6.05144e-06				1.09548e-05			5.24812e-05	2.93373e-05	3.59945e-05	2.72224e-05	1.51625e-05	1.99282e-05	4.98284e-05	4.12206e-05	2.34344e-05
P30508	1C12_HUMAN	0.000241346	0.000257119					5.58832e-05	5.72884e-05	0.000527295	0.00030739	0.000713726	0.000521077			0.000734756	0.000291803			0.00119301	0.000252593	0.000285829	5.27573e-07	0.000649801		0.000535389	0.000674009	0.00116562				0.000189476	0.000138811					6.18481e-05	4.78931e-05	0.00039202	0.000297562	0.000211683	0.000294185	1.91538e-06		0.000177416	0.000210838
P04216	THY1_HUMAN	0.000101624	0.000153534	9.55492e-05	8.43349e-05	0.000117689	0.000270511	5.18893e-05	5.92345e-05	8.62704e-05	9.29958e-05	0.000163758	0.000103287	0.000282641	0.000125395	7.88574e-05	0.000334813	0.000150875	8.97004e-05	0.000146946	0.000189298	9.6865e-05	0.000162888	4.97582e-05	7.88401e-05	6.86083e-05	6.43578e-05	0.000172784	0.000117093	0.000140458	0.00031033	5.80739e-05	5.87502e-05	5.56116e-05	0.000124844	6.14514e-05	8.60168e-05	2.17853e-05	3.29056e-05	9.45557e-05	5.75591e-05	5.53236e-05	4.30981e-05	7.83727e-05	4.26251e-05	3.2325e-05	8.29826e-05	0.000104643	2.91647e-05
P05107	ITB2_HUMAN	0.000169573	0.000102401	0.000285116	0.000454152	0.000163941	0.000103165	0.000429462	0.000277343	0.000286822	0.00021813	0.000568456	0.000148119	0.00018345	0.000105973	0.000172744	0.000174119	0.000142044	0.000141116	0.000134049	0.00013778	8.97464e-05	0.000241279	0.000252779	0.00013937	6.76245e-05	7.15929e-05	0.000201813	0.000124884	0.000120205	0.000107911	5.75881e-05	3.83193e-05	6.23683e-05	0.000367995	4.34793e-05	0.000150027	0.000226493	9.10747e-05	9.06638e-05	0.000150701	6.50202e-05	4.74424e-05	0.000111648	9.30197e-05	3.24394e-05	7.89144e-05	0.000104349	9.48258e-05
P04003	C4BPA_HUMAN		0.000185447		2.82059e-05	2.26557e-05	3.84374e-05	2.38347e-05	4.21486e-05	7.43084e-05	0.000169565	0.000222373	0.000141348	0.000413219		0.000104941	0.000102062	5.20399e-05	9.58312e-05	0.000132436	0.000241903	6.03908e-05	0.000101384		0.000154906	4.93801e-05	0.000115926	2.42724e-05	0.000144628	4.91312e-05	9.51371e-05		4.12542e-05		2.31099e-05	1.54379e-05	2.43819e-05	4.03588e-05	3.19061e-05	4.24442e-05	9.10846e-05	0.00011449	8.10732e-05	0.000131914		3.65553e-05	4.12508e-05	3.27129e-05	8.77328e-05
P22234	PUR6_HUMAN	0.000309741	0.000138452	0.000129329	0.00025826	0.000105705	0.000421298	0.000376777	0.000255437	0.000328306	0.000183961	0.00022838	0.00060511	9.71722e-05	0.000130441	0.000255699	9.25106e-05	0.000123864	0.000133106	0.00013326	0.000174275	0.000299076	0.000197367	0.000255569	8.961e-05	0.000113682	0.000134065	0.000105861	0.000233416	0.000122756	0.000150583	0.000113813	6.95953e-05	8.54699e-05	0.000171733	7.31396e-05	0.000135144	9.74026e-05	0.000104204	0.000139094	0.00013835	8.90291e-05	0.000112774	7.06631e-05	6.17467e-05	5.45389e-05	9.42174e-05	8.72879e-05	9.71783e-05
Q08380	LG3BP_HUMAN	0.000413799	0.000215717	0.000381257	0.000330126	0.000246074	0.000291246	0.000284421	0.000401624	0.000311174	0.0006098	0.000704198	0.000750015	0.000190888	0.00062511	0.000303182	0.000288057	0.000315471	0.000285119	0.000558485	0.000477277	0.000337701	0.000493098	0.000248149	0.000397913	0.000229945	0.000706375	0.000270999	0.000352301	0.000401983	0.00042784	0.000160715	0.000212947	0.000190319	0.000285209	0.000147251	0.000328266	0.000164816	0.000134162	0.000192092	0.000255797	0.000154112	0.000123514	0.000144374	0.000149542	9.59991e-05	0.000200844	0.000173547	0.000179806
P13762	DRB4_HUMAN	1.0064e-05	8.11498e-05	0.000159272	3.1e-05	3.16248e-05		2.49654e-05	1.99866e-05							2.31758e-05	1.3423e-05			1.06301e-05	4.62777e-05				0.00016673	9.98743e-06	1.13373e-05	9.62359e-05	3.18922e-05	8.89616e-06	3.93491e-06	6.82951e-06	5.18896e-05	5.1282e-05	3.30922e-05	1.59798e-05		1.83262e-05	1.73152e-05						3.91332e-06	5.83516e-06	1.10958e-05
Q9UKD2	MRT4_HUMAN	4.7105e-05	7.23785e-06	2.43056e-05	1.81332e-05	2.35186e-05	3.54952e-05	3.38617e-05	6.67523e-05	3.78263e-05	1.6014e-05	9.28442e-06	8.01084e-05	1.04421e-05	5.69402e-05	2.9776e-05	1.40396e-05	3.07432e-05	1.58953e-05	8.20554e-06	1.39904e-05	3.92773e-05	1.2819e-05	3.53061e-05	9.67568e-06	1.8758e-05	1.47435e-05	2.94592e-05	5.04173e-05	2.85129e-05	2.92202e-05	1.11405e-05	2.6495e-06	1.3016e-05	1.03053e-05	1.04711e-05	1.8776e-05	8.89276e-06	2.33431e-05	2.89534e-05	9.05773e-06		1.03609e-05	7.84619e-06	1.85267e-05	9.6994e-06	8.49197e-06	9.53076e-06	1.28838e-05
P49321	NASP_HUMAN	0.000271671	0.000410423	0.000142981	9.46873e-05	0.00011975	0.0002865	9.80224e-05	0.00028089	0.000266317	0.000107529	6.09538e-05	0.000531095	7.23131e-05	0.000498135	0.000312979	0.000364615	0.000140045	0.000112706	7.75598e-05	0.000167227	0.00153507	7.22803e-05	0.000171461	5.97593e-05	0.000505534	0.000153592	0.000920648	0.000212525	0.000107045	0.00117391	7.56875e-05	0.000195713	6.19713e-05	4.35046e-05	7.02334e-05	0.000112284	5.51574e-05	7.57814e-05	9.97408e-05	5.3785e-05	3.23916e-05	7.11445e-05	6.11377e-05	0.000141141	4.75225e-05	0.00023061	6.99237e-05	7.65346e-05
Q15165	PON2_HUMAN	3.8318e-05	2.83262e-05	7.85693e-05	7.48114e-05	7.03518e-05	9.23181e-05	4.5879e-05	0.00010263	0.000195654	0.000123307	3.71219e-05	5.1691e-05	3.6805e-05	4.19959e-05	3.71843e-05	2.98629e-05	4.881e-05	2.68824e-05	2.54425e-05	3.46194e-05	8.75339e-05	5.36766e-05	3.55553e-05	3.31091e-05	0.000147744	3.86942e-05	0.00014072	0.000101553	8.47976e-05	0.000229381	3.31524e-05	1.68408e-05	3.49891e-05	3.16899e-05	2.49245e-05	3.63055e-05	3.08366e-05	4.89731e-05	4.34766e-05	5.29553e-05	2.77561e-05	3.59134e-05	3.24708e-05	2.20356e-05	3.88726e-05	2.09685e-05	1.86961e-05	2.08066e-05
Q13287	NMI_HUMAN	4.32367e-05	2.48371e-05	4.68615e-05	0.00011021	3.14639e-05	1.96998e-05	6.56848e-05	0.000107061	6.07811e-05	4.10648e-05	6.02804e-05	0.000105205	1.78227e-05	0.000133811	3.80814e-05	1.87688e-05	6.34263e-05	4.61041e-05	3.10056e-05	3.00067e-05	1.57963e-05	1.98736e-05	6.54166e-05	4.49901e-05	3.40065e-05	3.71623e-05	7.99086e-05	4.27245e-05	4.73898e-05	2.34804e-05	1.36913e-05	1.40818e-05	1.15328e-05	9.16026e-05	1.37967e-05	3.64763e-05	4.4029e-05	4.01562e-05	2.97741e-05	2.51103e-05	1.79497e-05	2.0719e-05	1.61757e-05	2.50184e-05	1.3603e-05	1.64323e-05	4.85338e-05	3.48437e-05
P31483	TIA1_HUMAN	1.20246e-05	3.65736e-06	1.99299e-05	1.08511e-05	2.70524e-05	3.84825e-05	1.65954e-05	1.6567e-05	2.05378e-05	5.55709e-06	9.37678e-06	2.06801e-05	3.57836e-06	6.56664e-06	1.13608e-05	8.01847e-06	4.52684e-06	9.64928e-06	1.34246e-05	1.83456e-05	2.79345e-05	2.39943e-05	2.32677e-05	8.09269e-06	1.90161e-06		8.2985e-06	1.06324e-05	1.26541e-05	1.20687e-05	5.10162e-06	2.39383e-06	8.23762e-06	7.74719e-06	1.23974e-05	1.17477e-05	6.79904e-06	7.83169e-06	8.03229e-06	5.79242e-06	4.8089e-06	6.86845e-06	8.40776e-07	2.79079e-06		3.92101e-06	4.27129e-06	6.15841e-06
P01892	1A02_HUMAN	0.00107278	0.000829394					0.000916591				0.0034261			0.001667	4.4114e-05		0.00166722	0.00172177		0.00123626	1.80862e-05			0.00105277					0.00110416		0.000678175	0.000468253					0.000313456				0.000676874			0.000520047	6.77922e-06		0.00134675	0.00139965
P12268	IMDH2_HUMAN	0.000427372	0.000234655	0.000231072	0.000291864	0.000253383	0.000308487	0.000450818	0.000494419	0.000375506	0.000226004	0.000111293	0.000659365	0.000177316	0.000330331	0.000259538	0.000202228	0.000238157	0.000234466	0.000160979	0.000319563	0.000466452	0.000194451	0.000365016	0.000131914	0.000147546	0.000252309	0.000206721	0.000224123	0.000194192	0.000262286	0.000143962	0.00010035	0.000123943	0.000172647	0.000121212	0.00016108	0.000153742	0.000153726	0.000138165	0.000148829	7.02395e-05	0.000137197	0.000135141	0.000111482	6.09763e-05	0.000163436	0.000125159	0.000196309
O95816	BAG2_HUMAN	4.83106e-05	1.51968e-05	9.87933e-06	1.73112e-05	1.36694e-05	5.1667e-05	5.53667e-05	7.94209e-06	3.27502e-05	1.59237e-05	1.52209e-05	5.27418e-05	4.0801e-05	3.55574e-05	8.5891e-06	1.56865e-05	3.25009e-05	1.08412e-05	1.29919e-05	5.03326e-05	9.54345e-06	6.02795e-06		2.43164e-06	4.25335e-06	4.0205e-05		8.16373e-06	9.38722e-06	5.36607e-06	8.84722e-06	1.09721e-05	5.51922e-06	9.971e-06	9.49568e-06	1.09166e-05	2.03927e-05	4.91376e-06	1.32704e-05	8.558e-06	1.32817e-05	1.32474e-05	2.04513e-05	1.94486e-05			1.83561e-05	1.44741e-05
P55060	XPO2_HUMAN	0.00037982	0.000268257	0.000526912	0.00132737	0.0005318	0.00214025	0.000595572	0.000721496	0.000249957	0.000308334	0.000470907	0.000501041	0.000297476	0.000647415	0.000304167	0.000196279	0.000865414	0.000196453	0.000272184	0.00107362	0.00032962	0.000151177	0.000538564	0.000243636	0.00017561	0.000250217	0.000368006	0.000353035	0.000366065	0.00093723	0.000182488	0.000167654	0.000334475	0.000427621	0.000267704	0.000553357	0.000193531	0.000314037	0.000174532	0.000169923	0.000256659	0.00017559	0.000264302	0.000206221	0.000115073	0.000164381	0.00047704	0.000166261
P29466	CASP1_HUMAN	0.000105982	0.000120974	0.000281086	0.000124299	0.000120542	8.74266e-05	0.000313704	0.000270368	0.000168337	0.000123042	0.000116124	0.000251706	0.00012982	0.000329624	7.39022e-05	0.000350768	0.000127329	8.64932e-05	8.66968e-05	9.16747e-05	0.000213949	0.000111835	0.000403784	0.000113247	0.000110317	8.32093e-05	0.000148637	0.000590161	0.000119289	6.92131e-05	7.27934e-05	5.00151e-05	8.2747e-05	5.74393e-05	5.60638e-05	0.000176241	0.000138415	0.000100464	0.00020248	5.99914e-05	5.40619e-05	9.80396e-05	7.88395e-05	6.59089e-05	1.76573e-05	0.000119791	8.04839e-05	0.000103066
P00915	CAH1_HUMAN	0.0016037	0.00150944	0.00024235	0.000889637	0.00058393	0.00151435	0.00109062	0.00104153	0.00082229	0.000173617	0.00415869	0.000514061	0.000398188	0.00120055	0.00282517	0.000451634	0.000578252	0.000914192	0.000617625	0.000550173	0.000449893	0.000224455	0.00108859	0.00117893	0.0035675	0.000327558	0.0014744	0.000571021	0.000592823	0.000694187	0.000299146	0.000575229	0.00019251	0.000401037	0.000457134	0.000447918	0.000590856	0.000469294	0.000994351	0.000169188	0.00065829	0.000268697	0.00078915	0.000942086	0.000231082	0.000604068	0.000564425	0.000585693
O95373	IPO7_HUMAN	0.000196494	9.75623e-05	9.5119e-05	0.000154255	9.55028e-05	0.000231851	0.000331563	0.000245436	0.000126697	0.000148822	0.000233772	0.000290782	9.22859e-05	0.000188093	0.00026251	8.42776e-05	0.000148668	0.000163394	0.00011522	0.000110116	0.000139358	9.99427e-05	0.000206807	6.13742e-05	0.000149588	0.000115683	0.000104928	0.000188675	9.82161e-05	8.61821e-05	7.78877e-05	3.70815e-05	4.89036e-05	8.18665e-05	5.56841e-05	7.51383e-05	0.000105922	8.80815e-05	5.86064e-05	0.000106124	8.27813e-05	7.27093e-05	7.06219e-05	8.00598e-05	6.63555e-05	7.34777e-05	9.65215e-05	0.000116575
Q15287	RNPS1_HUMAN	5.27493e-05	1.91781e-05	2.3073e-05	2.34068e-05	2.3347e-05	5.44553e-05	2.20332e-05	2.03187e-05	4.41122e-05	2.20253e-05	3.98493e-05	2.66295e-05	1.00741e-05	6.95997e-05	2.51706e-05	3.85731e-05	1.28505e-05	3.45052e-05	3.77976e-06	1.78734e-05	5.98719e-05	1.73031e-05	3.62694e-05	1.66169e-05	5.15438e-05	7.7712e-06	3.55107e-05	2.67362e-05	3.46744e-05	5.94879e-05	2.70421e-05	1.06739e-05	1.2401e-05	9.51167e-06	6.10265e-06	1.76049e-05	1.06087e-05	1.06844e-05	1.98318e-05	1.61649e-05	8.77038e-06	7.06373e-06	1.05909e-05	2.22634e-05	1.24559e-05	1.44654e-05	2.6485e-06	2.66857e-05
Q8TE67	ES8L3_HUMAN	0.00040251	2.19161e-05	1.82481e-05	3.43604e-05	1.85955e-05	3.06412e-05	6.87264e-05	0.000132446	3.54968e-05	0.000198295	5.89226e-05	0.00027744	0.000127254	0.000225022	1.07768e-05	7.63138e-05	7.19535e-05	3.55524e-05	0.000128836	4.5634e-05	0.000154572	6.47679e-05	1.87641e-05	1.48761e-05	3.71157e-05	8.51777e-05	1.18169e-05	0.00021932	3.36607e-05	0.000125093	0.00034268	1.27029e-05	7.94773e-06	1.27397e-05	8.12979e-06	1.66833e-05	2.09163e-05	2.76273e-05	4.76364e-05	0.000113644	1.02509e-05	6.02495e-05	7.41094e-05	2.15286e-05	5.29686e-06	5.48771e-05	2.50086e-05	3.275e-05
P28068	DMB_HUMAN	4.70283e-06	2.19249e-05	4.08843e-05	9.16721e-05	6.6824e-06		4.83143e-06	2.45356e-05	7.94202e-06	2.76885e-06	2.44824e-05	5.07536e-06	1.86037e-05		2.30782e-05	2.11979e-05		1.08873e-05	2.76254e-05	2.38743e-05	1.96499e-06	5.62738e-05	0.000114084	4.97648e-05					1.69159e-05	1.059e-05	3.41063e-06	4.39294e-06	1.48621e-05	7.02533e-05	7.2647e-07	3.11464e-06	2.50277e-06	2.74252e-05			2.43141e-06	4.2497e-06	6.63415e-06	9.44758e-07	2.46329e-06	9.97099e-06	1.58611e-05	1.07594e-05
Q9UI30	TR112_HUMAN	2.45978e-05	6.6892e-05	1.15931e-05	3.854e-05	2.51835e-05	4.13924e-05	6.91432e-05	2.77383e-05	3.29675e-05	2.89454e-05	3.13228e-05	0.000457171	1.45979e-05	9.46955e-05	0.000130983	2.61199e-05	7.443e-06	3.85351e-05	1.37412e-05	8.83842e-05	3.31303e-05	1.25872e-05	5.02048e-05	1.62457e-05	2.73548e-05	6.41066e-05	2.10026e-05	2.57584e-05	1.62521e-05	3.60231e-05	1.17221e-05	5.30195e-05	7.88481e-06	1.6142e-05	1.47106e-05	1.5877e-05	1.79231e-05	1.64119e-05	2.23844e-05	2.10138e-05	1.9899e-05	0.000136656	9.43341e-06	4.75685e-05	3.52619e-05	1.93372e-05	1.28729e-05	4.37005e-05
P36551	HEM6_HUMAN	5.70209e-05	1.2848e-05	1.57534e-05	3.1224e-05	2.68245e-05	2.61027e-05	5.63691e-05	2.69607e-05	6.17847e-05	2.78656e-05	0.000159479	4.32418e-05	1.40981e-05	4.06712e-05	1.94707e-05	1.91539e-05	2.88053e-05	1.5222e-05	1.66599e-05	1.14761e-05	2.32178e-05	1.68693e-05	2.00551e-05	1.16435e-05	1.53011e-05	1.53122e-05	1.97548e-05	1.94568e-05	1.31073e-05	2.3051e-05	2.88084e-05	7.94818e-06	1.47145e-05	2.20024e-05	1.29212e-05	2.32549e-05	1.79446e-05	1.43862e-05	2.24861e-05	2.11864e-05	2.03117e-05	2.06594e-05	1.20511e-05	1.35835e-05	7.90854e-06	1.41402e-05	1.70409e-05	1.49223e-05
P19525	E2AK2_HUMAN	0.000116408	5.59372e-05	0.00010033	8.01901e-05	5.96264e-05	7.6189e-05	8.60448e-05	0.00013778	0.000100912	0.000107942	0.000223983	0.000149504	4.53424e-05	0.000164268	8.25829e-05	3.97941e-05	7.78381e-05	5.17288e-05	5.31031e-05	8.8031e-05	5.73351e-05	7.7005e-05	0.000148038	0.000143581	8.3704e-05	8.26164e-05	0.000110792	9.53129e-05	8.22278e-05	0.00011305	5.15101e-05	4.1714e-05	4.47987e-05	3.94688e-05	3.08866e-05	5.12099e-05	5.53869e-05	6.52391e-05	4.25348e-05	5.4904e-05	6.09527e-05	3.73564e-05	3.29713e-05	5.14703e-05	2.97627e-05	3.48389e-05	3.10287e-05	4.43963e-05
P54709	AT1B3_HUMAN	3.53265e-05	5.88859e-05	4.77834e-05	4.62379e-05	6.22659e-05	0.000100554	3.9024e-05	6.54495e-05	6.23172e-05	3.1605e-05	1.98406e-05	4.55517e-05	5.2486e-05	0.000141033	3.90965e-05	4.63316e-05	9.55688e-05	5.8996e-05	1.27943e-05	5.84007e-05	0.000104182	3.06589e-05	2.84039e-05	2.09978e-05	5.19889e-05	2.48973e-05	6.8799e-05	0.000106728	3.74268e-05	0.000136841	1.61613e-05	2.75147e-05	1.83659e-05	2.76679e-05	2.14678e-05	4.36598e-05	3.27173e-05	2.41924e-05	5.29063e-05	1.49976e-05	1.4176e-05	3.22411e-05	2.56167e-05	2.15777e-05	9.25577e-06	2.63541e-05	4.54102e-05	6.12077e-05
Q96HS1	PGAM5_HUMAN	0.000128902	6.5067e-05	3.2192e-05	4.44787e-05	7.32704e-05	8.03029e-05	0.000300932	0.000101405	4.32007e-05	6.08678e-05	7.67557e-05	8.46179e-05	2.03781e-05	0.000232268	5.43171e-05	3.41472e-05	8.01546e-05	3.95805e-05	4.18213e-05	0.000122016	5.07422e-05	4.98712e-05	0.000171069	1.52688e-05	3.37379e-05	4.89159e-05	4.73679e-05	8.70529e-05	2.21468e-05	2.35772e-05	3.02717e-05	4.61916e-05	1.66101e-05	4.0896e-05	5.144e-05	5.79378e-05	0.000105193	3.56557e-05	3.2643e-05	6.075e-05	2.24587e-05	2.17775e-05	1.92149e-05	4.31187e-05	1.77772e-05	2.38688e-05	6.14477e-05	3.80803e-05
Q9Y5B9	SP16H_HUMAN	0.000111766	5.21884e-05	5.13523e-05	4.28651e-05	5.71392e-05	0.000127824	0.000155462	0.000170144	0.000155824	3.95436e-05	0.000149154	0.000139817	3.31301e-05	0.000102467	9.99399e-05	9.26743e-05	0.000100135	3.09229e-05	1.5848e-05	7.09142e-05	0.000111908	2.13741e-05	7.39494e-05	1.12891e-05	4.48091e-05	3.94679e-05	4.79862e-05	0.000101202	4.55667e-05	0.000102061	4.67832e-05	2.30387e-05	2.88643e-05	3.35698e-05	3.28202e-05	6.48543e-05	6.41047e-05	6.75439e-05	6.04347e-05	4.00306e-05	2.97387e-05	3.47518e-05	2.64391e-05	3.34877e-05	2.04535e-05	4.34988e-05	7.12856e-05	3.03186e-05
Q9Y446	PKP3_HUMAN	0.000293639	9.64026e-05	3.03026e-05	0.00032171	7.24278e-05	0.000202079	0.000113641	8.17458e-05	7.53463e-05	7.23851e-05	7.17878e-05	0.00098701	0.000780336	0.000561024	6.37421e-05	0.000176203	0.00015936	0.000247561	0.000107871	5.37532e-05	0.000256702	0.000112909	0.000168102	0.000101497	0.000124558	0.00013154	0.000111849	4.86951e-05	3.95633e-05	0.000110754	0.0002164	4.83638e-05	1.43029e-05	0.000113612	5.20999e-05	0.000152619	3.30374e-05	6.82805e-05	4.63307e-05	4.25676e-05	2.43088e-05	0.000278131	0.000457659	0.000105563	3.19215e-05	0.000190454	5.25049e-05	0.000154504
O95793	STAU1_HUMAN	3.70293e-05	4.75426e-05	3.11814e-05	0.000140504	5.72306e-05	0.000133505	0.000103109	0.00011248	7.26932e-05	5.10548e-05	5.36343e-05	5.80479e-05	3.79996e-05	0.000123716	7.65477e-05	1.58791e-05	5.95708e-05	2.86661e-05	5.44958e-05	5.5187e-05	2.94627e-05	5.97312e-05	9.25522e-05	4.56277e-05	3.08446e-05	3.95902e-05	6.92171e-05	0.000144906	5.64372e-05	0.000269468	2.47693e-05	3.06945e-05	1.73828e-05	7.08027e-05	3.08373e-05	4.50303e-05	3.40516e-05	5.26315e-05	3.9195e-05	2.40653e-05	2.67655e-05	3.21067e-05	2.99596e-05	4.79625e-05	3.90062e-05	1.9697e-05	2.24487e-05	2.7779e-05
Q12805	FBLN3_HUMAN	8.7622e-05	0.000245569	0.000100874	2.62016e-05	1.43597e-05	6.66961e-05	2.57112e-05	1.54398e-05	8.31048e-06	0.000122603	2.91179e-05	2.72554e-05	0.000322587	7.43381e-05	4.1065e-05	0.000253563	0.000107362	6.98845e-05	0.000111391	0.000219035	7.66084e-05	0.000100603	2.32823e-05	6.74671e-05	5.93135e-05	0.000202009	8.85525e-05	0.000177689	0.000185556	0.000279151	4.6873e-05	8.063e-05	3.96375e-05	8.22447e-06	1.32815e-05	1.22536e-05	6.8282e-05	1.02613e-05		4.89963e-05	3.76071e-05	8.66906e-05	9.66271e-05	3.81345e-05	3.25325e-05	7.29728e-05	6.35672e-05	5.27355e-05
Q14151	SAFB2_HUMAN		2.91975e-05	2.60107e-06	1.15373e-05	1.60236e-05	3.29677e-05	4.3436e-05	6.17057e-05	8.80025e-05	8.64385e-06	1.75063e-05	0.000254859	6.6078e-05	0.00024314	0.000204263	1.45535e-05	1.75233e-05	9.1685e-06	4.32798e-06	1.82557e-05	0.000115551	1.02766e-05	9.14516e-06	1.82324e-06		4.26732e-06	1.56051e-05	1.9003e-05	9.70088e-06		8.88722e-07	2.10413e-05		1.08289e-05	8.43714e-06	9.52008e-06	1.33819e-05	1.4953e-05	5.74177e-05	4.3926e-06	3.91384e-06	0.000133405	6.62563e-05	9.61198e-05	5.48693e-05	1.12449e-05	1.29382e-05	6.64127e-06
P80217	IN35_HUMAN	5.48219e-05	2.04708e-05	6.45657e-05	5.1876e-05	3.00284e-05	2.37169e-05	4.79515e-05	7.10573e-05	9.09086e-05	3.7354e-05	5.26135e-05	8.22621e-05	1.50704e-05	7.10468e-05	2.6236e-05	2.12079e-05	5.13635e-05	2.9519e-05	5.36121e-05	1.11062e-05	6.37504e-05	3.71908e-05	3.99318e-05	5.28642e-05	4.59509e-05	5.40673e-05	0.000106114	3.73616e-05	5.12595e-05	4.03743e-05	2.03069e-05	1.97983e-05	1.63524e-05	3.0779e-05	1.45949e-05	2.92391e-05	3.68521e-05	2.52045e-05	6.08698e-05	2.40591e-05	2.00331e-05	1.4409e-05	1.4815e-05	1.75788e-05	8.36553e-06	1.7889e-05	5.38121e-05	2.73173e-05
P51580	TPMT_HUMAN	0.000122621	7.2455e-05	0.000101778	0.00013231	5.71392e-05	0.000103644	0.000350399	9.89319e-05	0.000189407	7.99068e-05	9.44388e-05	0.00010579	8.41748e-05	0.000156265	5.52156e-05	4.15977e-05	0.000102782	3.66267e-05	8.45806e-05	6.27648e-05	0.000320408	9.86097e-05	7.10398e-05	5.61256e-05	0.000100832	0.000116329	0.000134752	7.13e-05	9.6859e-05	4.13228e-05	5.13591e-05	3.07061e-05	3.90233e-05	8.35587e-05	4.20185e-05	5.95219e-05	8.33114e-05	6.01252e-05	8.28685e-05	5.51742e-05	2.2726e-05	3.83708e-05	5.3483e-05	5.33091e-05	2.96257e-05	5.04661e-05	7.33363e-05	3.42721e-05
Q08J23	NSUN2_HUMAN	0.000137748	3.78676e-05	7.9737e-05	9.8522e-05	5.70631e-05	0.000244547	0.000113921	7.43703e-05	9.36072e-05	0.000127333	6.59066e-05	0.000206939	4.06425e-05	8.60836e-05	0.000127171	9.06681e-05	6.48843e-05	8.71902e-05	6.45364e-05	0.000105204	0.000153794	5.63723e-05	0.000106367	3.51771e-05	9.74867e-05	6.84798e-05	0.000101611	7.47363e-05	0.000144407	0.000121665	4.10685e-05	2.34268e-05	4.64317e-05	6.12073e-05	3.09115e-05	8.76436e-05	6.61902e-05	3.52819e-05	4.84683e-05	4.83326e-05	4.03365e-05	6.13629e-05	3.10099e-05	3.8139e-05	2.77313e-05	6.79719e-05	2.65572e-05	7.39997e-05
O43847	NRDC_HUMAN	2.32423e-05	1.86459e-05	2.39768e-05	4.4118e-05	2.56611e-05	4.82623e-05	5.95019e-05	7.73886e-05	3.52256e-05	2.94944e-05	4.49214e-05	7.01059e-05	3.23737e-06	5.425e-05	6.14777e-05	1.69091e-05	3.57692e-05	2.97493e-05	1.08843e-05	2.51477e-05	1.38792e-05	1.5972e-05	3.72429e-05	1.40545e-05	1.02721e-05	1.52311e-05	2.05735e-05	4.73728e-05	9.17167e-06	1.88303e-05	1.01334e-05	1.10748e-05	1.04489e-05	3.62943e-05	1.00412e-05	2.62233e-05	2.1083e-05	2.98802e-05	2.02227e-05	1.5999e-05	1.73991e-05	1.38021e-05	6.32233e-06	1.44406e-05	1.02626e-05	1.61185e-05	1.8386e-05	1.83147e-05
Q13643	FHL3_HUMAN	1.86587e-05	4.85056e-05	2.13794e-05	9.36464e-06			1.03461e-05	1.64375e-05	2.09335e-05	1.29538e-05	2.98331e-05	1.40175e-05	5.32502e-05	2.70285e-05	2.93335e-05	3.30234e-05	2.02058e-05	1.7425e-05	2.42223e-05	5.29376e-05	1.22642e-05	2.67099e-05	2.73792e-07	7.94902e-06	1.37274e-05	6.71827e-05	2.49295e-05	1.5295e-05	5.89607e-05	3.19022e-05	1.18928e-05	2.5726e-05	1.32752e-05	2.14139e-06		5.56596e-06	1.66071e-05	4.51949e-06	8.26274e-06	5.61699e-06	1.04433e-05	1.1281e-05	2.05618e-05	1.08147e-05	1.7217e-05	8.1848e-06	5.24503e-06	7.09238e-06
P35249	RFC4_HUMAN	1.55909e-05	4.03077e-06	7.88941e-07	3.61512e-05	2.10781e-05	3.21695e-05	1.63473e-05	4.24312e-05	2.751e-05	1.53236e-05	1.11467e-05	5.0919e-05	3.1395e-06	3.14092e-05	4.27671e-05	8.49769e-06	9.02775e-06	1.18772e-05	8.41802e-06	5.53101e-06	2.00675e-05	2.04009e-06	3.09037e-05	2.45885e-06	8.81591e-06	8.32464e-06	1.6004e-05	3.64883e-05	5.71267e-06	1.2961e-05	4.65301e-06	2.27932e-06		1.53031e-05	1.38691e-05	1.1574e-05	7.8608e-06	9.37246e-06	1.45866e-05	1.37658e-05		1.02247e-05	2.07088e-06	9.45528e-06	1.45255e-05	6.85937e-06	6.63279e-06	1.22315e-05
Q9UG63	ABCF2_HUMAN	3.66807e-05	2.28521e-05	1.43148e-05	6.54177e-05	1.56464e-05	4.59334e-05	4.4383e-05	5.78656e-05	5.32069e-05	2.93459e-05	1.80644e-05	9.78401e-05	9.22439e-06	1.82618e-05	1.43076e-05	1.95463e-05	2.16166e-05	1.73719e-05	1.15586e-05	2.95164e-05	1.76137e-05	1.19298e-05	2.79662e-05	1.3539e-05	2.70295e-05	1.50454e-05	2.21401e-05	4.10227e-05	6.9932e-06	1.04543e-05	9.72443e-06	1.52448e-05	6.62298e-06	1.89988e-05	1.09728e-05	2.50301e-05	1.39461e-05	2.4947e-05	2.98405e-05	1.80453e-05	8.64694e-06	1.41531e-05	7.77891e-06	1.38926e-05	6.6931e-06	1.70366e-05	1.47795e-05	1.10758e-05
Q9Y6N9	USH1C_HUMAN	5.42394e-06	1.68958e-05	2.48381e-06	7.09609e-06	5.29821e-06	1.45283e-05	3.33432e-05	2.76521e-05	1.00036e-05	1.56425e-06	5.05326e-06	4.06684e-05	2.48178e-05	1.0124e-05	4.81049e-06	9.65785e-06	1.46159e-05	6.97545e-06	3.39512e-05	1.58522e-06	1.7925e-05	1.22848e-05	1.09169e-06	5.48619e-06	9.23811e-06	6.96575e-06	4.39772e-05	1.82598e-05	3.73096e-06	3.97304e-05	2.53252e-06	1.65495e-06			2.85404e-06	1.29812e-05	5.74813e-06	4.43796e-06	1.64596e-05	6.52921e-07		5.53955e-06				6.25884e-06	1.39072e-06	4.67289e-06
Q9UNF1	MAGD2_HUMAN	1.35702e-05	1.47689e-05	7.98687e-06	1.66711e-05	2.361e-05	4.88788e-05	1.65505e-05	3.90541e-05	2.84805e-05	1.09545e-05		8.4091e-06	6.86908e-06	3.21736e-05	1.82323e-05	1.41129e-05	1.49308e-05	8.38826e-06	1.63796e-05	6.84812e-06	7.70557e-06	7.29041e-06	5.98079e-06	7.12791e-06	6.10057e-06	2.67821e-06	2.06257e-05	1.9094e-05	7.99278e-06	1.92758e-05	7.66631e-06	7.90393e-06	3.88285e-06	1.17672e-05	1.08561e-05	8.23538e-06	1.07621e-05	1.13753e-05	1.04038e-05	7.32906e-06	4.8735e-06	6.43529e-06	4.22434e-06	1.45224e-05	9.49002e-06	7.62944e-06	4.90571e-06	5.59297e-06
P62306	RUXF_HUMAN	4.23846e-05	4.48811e-06	3.8347e-05	1.38413e-05	1.47713e-05	1.74938e-05		1.04606e-05			2.12647e-05	2.53737e-05	1.3444e-05	3.33894e-05	1.15473e-05	9.52688e-06	9.47669e-06		9.39778e-06	4.20879e-06	3.15918e-05	2.70311e-05	3.20859e-05	2.03969e-05			1.02543e-05		1.41319e-05	1.86666e-05	1.84806e-05	4.41211e-06		8.72549e-06	7.18922e-06	9.1876e-06	7.03231e-06		2.69029e-06	6.25801e-06		9.38931e-06		1.57959e-05	9.35266e-06	4.74262e-06	7.92119e-06	3.72692e-06
O14683	P5I11_HUMAN		1.80755e-05	3.81042e-06	3.2288e-05	3.10167e-05	2.12519e-05	5.39214e-05	1.13266e-05	2.71396e-05					2.37202e-05	2.47835e-05		1.39515e-05		1.81452e-05	1.81923e-05	1.1621e-05	3.66129e-05	2.09735e-05	2.62213e-05	1.24541e-05	4.75364e-06	3.84452e-05	2.26351e-05	1.23505e-05	2.7026e-05	3.84577e-06	1.48661e-05		6.65019e-06	1.8411e-05	3.50361e-05	2.613e-05	5.99554e-06	1.40052e-05		2.35417e-06	4.3448e-06		5.80419e-06	6.28213e-06			5.3309e-06
Q9C0J8	WDR33_HUMAN	1.57372e-05	6.26417e-05	1.31735e-05	2.29205e-05	1.61261e-05	3.07258e-05	2.05372e-05	3.66751e-05	1.99708e-05	1.63697e-05	1.60458e-05	5.21506e-05	4.24295e-06	4.8157e-05	1.1388e-05	1.16477e-05	1.76548e-05	1.39479e-05	1.30549e-05	1.25488e-05	8.69091e-06	6.34348e-06	1.19245e-05	8.85823e-06	1.02228e-05	8.37158e-06	9.20724e-06	1.38903e-05	1.05732e-06	9.52213e-06	7.00789e-06	4.13879e-05	4.7016e-06	1.56349e-05	8.83579e-06	1.30915e-05	6.46625e-06	1.09431e-05	1.20928e-05	7.92504e-06	4.53885e-06	1.38614e-05	4.97401e-06	1.27126e-05	4.89963e-06	8.22386e-06	5.60989e-06	7.85931e-06
Q7Z7M9	GALT5_HUMAN	2.4881e-05	1.07034e-05	6.20284e-06	6.55347e-06	5.29516e-06		1.52029e-05	3.48192e-06	3.74954e-06	2.18589e-05			4.03621e-06		6.44954e-06	5.54747e-06	1.95627e-05	1.98538e-05	2.90753e-05	6.35293e-05		1.11149e-05		1.54419e-05	1.28949e-05	3.56354e-05	3.17323e-05	9.65413e-07	2.58837e-05	2.48219e-06	1.01881e-05	4.50202e-06	2.0163e-06		4.63778e-06	9.78564e-06	1.16052e-05	1.14534e-05	3.13385e-06	1.15825e-05	1.74181e-06	3.24288e-06	5.90115e-06		5.77279e-06	5.68806e-06	7.68564e-06	7.89342e-06
P25774	CATS_HUMAN	7.84286e-05	5.38256e-05	0.000207486	8.23922e-05	6.84179e-05	5.96852e-05	0.000384261	0.000234713	0.000131757	0.000144204	0.000316654	8.14441e-05	9.14306e-05	0.000113032	8.15483e-05	0.00015051	0.000129601	0.000104785	0.000109289	7.16833e-05	0.000118986	0.000150142	0.00023293	0.000105403	0.000102637	4.80594e-05	0.00014873	0.000203502	8.53072e-05	8.94139e-05	4.97222e-05	2.98523e-05	5.96529e-05	6.95522e-05	4.44723e-05	0.000125458	0.000101948	0.000121461	0.000109506	8.2209e-05	9.12859e-05	8.2179e-05	4.22097e-05	4.74734e-05	4.29637e-05	9.08214e-05	5.53149e-05	7.07591e-05
O95340	PAPS2_HUMAN	2.85972e-05	9.31472e-05	7.21338e-06	1.96196e-05	9.70306e-05	4.61792e-05	5.40849e-05	2.73655e-05	0.000111433	5.93981e-05	3.34361e-05	0.000215814	4.10667e-05	2.31555e-05	2.53135e-05	2.43207e-05	8.49356e-05	6.57559e-05	4.78411e-05	8.71224e-05	6.70622e-05	3.85206e-05	1.42605e-05	7.13839e-06	4.97067e-05	4.17138e-05	5.04646e-05	8.67917e-05	3.03578e-05	0.000132753	2.17258e-05	2.79708e-05	6.41249e-06	2.14136e-05	3.32952e-05	4.87466e-05	2.70377e-05	2.34557e-05	8.86592e-05	4.11472e-05	1.73885e-05	2.41488e-05	2.30765e-05	1.75804e-05	1.33301e-05	1.81677e-05	3.48324e-05	3.50578e-05
Q99543	DNJC2_HUMAN	6.84495e-06	1.38876e-05	9.05492e-06	2.95439e-05	1.63251e-06	3.37316e-05	3.97118e-05	2.92635e-05	4.38222e-05	1.37881e-05	4.85046e-06	3.29054e-05	5.03296e-06	1.80273e-05	7.63526e-06	6.93378e-06	8.81067e-06	4.8964e-06	9.13868e-06	1.73764e-05	1.33326e-05	3.71941e-06	2.11715e-06	1.08324e-05	9.92975e-06	9.06256e-06	1.03993e-05	2.51385e-05	3.15405e-06	1.7259e-05	2.89586e-06	9.09642e-06	4.3956e-06	4.75652e-06		1.0619e-05	1.07596e-05	1.45346e-05	1.87365e-05		2.7026e-06	1.06122e-05	4.8952e-06	8.40205e-06	5.8307e-06	5.8273e-06	1.36304e-05	2.38526e-06
Q5JTH9	RRP12_HUMAN	8.32014e-05	3.51296e-05	3.4325e-05	5.0468e-05	2.65778e-05	3.14845e-05	9.32418e-05	6.35616e-05	3.7029e-05	9.06229e-06	4.04643e-05	0.000132241	6.80269e-06	0.000107855	4.02509e-05	3.65863e-05	6.86062e-05	5.32018e-05	2.1786e-05	4.24388e-05	5.74e-05	8.95147e-06	3.08512e-05	2.80801e-05	5.21548e-05	2.66758e-05	8.12821e-05	4.47242e-05	1.794e-05	1.04171e-05	2.21752e-05	2.28369e-05	1.52333e-05	3.35201e-05	1.61574e-05	2.006e-05	1.56664e-05	2.88092e-05	2.69675e-05	7.46656e-06	9.28762e-06	2.87616e-05	3.75771e-06	3.48238e-05	1.39449e-05	2.17571e-05	4.39479e-05	4.5295e-05
O60232	SSA27_HUMAN	2.55759e-05	1.5281e-05	1.56792e-05	7.9127e-06	9.12289e-06	3.27179e-05	2.74951e-05	2.8075e-05	2.01609e-05	1.61426e-05		7.85613e-05	5.12122e-06	3.9303e-05	3.24337e-05	4.76413e-06	1.51432e-05	1.97728e-05	2.01242e-05	2.73646e-05	6.08176e-06	2.55371e-06	1.90108e-05	1.18559e-05	2.04832e-06	1.28065e-05	4.32043e-06	1.38311e-05	1.18295e-05	2.52603e-05	8.23778e-06	5.80496e-06	5.44805e-06	6.07905e-06		1.8765e-05	7.37397e-06	1.47468e-05	9.25157e-06	1.71653e-05		1.4251e-05	5.15676e-06	8.26731e-06	7.64421e-06	6.4297e-06	8.53605e-06	1.27726e-05
O60264	SMCA5_HUMAN	0.000159585	5.48363e-05	4.78668e-05	9.5956e-05	6.87123e-05	9.7536e-05	0.000121795	0.000177932	0.000160735	4.83753e-05	9.33178e-05	0.000105585	3.02537e-05	0.000128245	5.61867e-05	8.37504e-05	6.81162e-05	5.10897e-05	3.20094e-05	7.75253e-05	5.82467e-05	2.62302e-05	5.12143e-05	5.51555e-05	4.28179e-05	3.55395e-05	5.4656e-05	9.466e-05	4.12665e-05	4.53595e-05	4.80772e-05	3.52511e-05	2.89901e-05	5.45492e-05	3.42263e-05	5.44991e-05	5.39822e-05	7.70081e-05	7.9153e-05	2.89061e-05	2.27594e-05	3.68771e-05	1.76091e-05	4.11509e-05	1.68721e-05	4.99187e-05	3.77446e-05	4.78616e-05
Q92879	CELF1_HUMAN	4.70779e-05	1.93877e-05	4.20481e-05	5.2474e-05	3.75382e-05	6.1164e-05	6.67399e-05	0.000127793	2.86543e-05	2.61393e-05	4.13934e-05	7.80589e-05	8.16931e-06	0.000145132	5.00698e-05	1.53826e-05	2.14951e-05	2.284e-05	3.10771e-05	3.2363e-05	3.60781e-05	2.83513e-05	2.97986e-05		1.54381e-05	2.88327e-05	1.59389e-05	2.72231e-05	3.07285e-05	2.42199e-05	1.88455e-05	1.56093e-05	2.39488e-05	2.28457e-05	1.59902e-05	4.17233e-05	2.69515e-05	4.16063e-05	2.32315e-05	2.23859e-05	2.26632e-05	3.01286e-05	1.02641e-05	3.70113e-05	1.45949e-05	1.30502e-05	1.39659e-05	2.31033e-05
O15355	PPM1G_HUMAN	0.00013885	6.68743e-05	6.38151e-05	7.80355e-05	4.75204e-05	0.000164784	4.35441e-05	4.4736e-05	6.63684e-05	0.000114418	1.74186e-05	0.00010287	2.6494e-05	0.000165446	0.000143108	6.45429e-05	7.83646e-05	6.67777e-05	6.66269e-05	4.6194e-05	9.87463e-05	4.18171e-05	4.12918e-05	4.52429e-05	5.61898e-05	7.04893e-05	8.59119e-05	0.000110078	6.74631e-05	0.000105632	4.8514e-05	3.16184e-05	2.73916e-05	5.32214e-05	2.63917e-05	6.5431e-05	3.79842e-05	8.69729e-05	3.25912e-05	4.60667e-05	1.97892e-05	4.20304e-05	1.76682e-05	4.2299e-05	3.50626e-05	4.3451e-05	4.66998e-05	5.89845e-05
P26583	HMGB2_HUMAN	0.000471547	0.000210778	0.000380946	0.000764883	0.000489402	0.00062679	0.000925514	0.00137084	0.00113704	0.000241399	0.000597231	0.000620305	0.000238314	0.000358484	0.0004134	0.000378711	0.000300891	0.000410063	0.000358444	0.000407378	0.000369761	0.00027409	0.00032146	0.000126786	0.000189516	0.000251917	0.000322771	0.000540005	0.000239113	0.000301068	0.000264069	9.13909e-05	0.000149479	0.000357947	0.000192784	0.000291618	0.000291023	0.000517464	0.000465682	0.00022797	0.000115656	0.000249555	0.000211838	0.000190464	5.81808e-05	0.000236464	0.000327446	0.00030258
Q9GZP8	IMUP_HUMAN		3.35502e-05		3.15521e-05					2.9436e-05			1.99644e-05		4.45909e-05			2.53203e-05	3.83295e-05	2.20045e-05				1.12357e-05		4.2544e-05	6.3629e-05	6.42325e-05	1.2419e-05	3.70535e-05	5.72962e-05	1.47313e-05		6.94359e-06		9.43873e-06		1.02328e-05	1.05356e-05	2.43932e-05	1.42565e-05		2.29606e-05	1.31722e-05	3.36168e-05	1.06227e-05	3.49027e-05		2.37814e-05
Q8IXQ6	PARP9_HUMAN	4.27553e-05	1.73031e-05	6.30644e-05	3.40377e-05	2.52774e-05	4.77587e-05	5.47232e-05	4.68625e-05	7.96342e-05	2.03551e-05	8.39789e-05	2.11896e-05	2.54978e-05	3.70045e-05	3.38976e-05	2.50224e-05	5.76855e-05	2.25731e-05	1.21946e-05	2.47062e-05	4.50917e-05	3.81791e-05	6.95407e-05	0.000163023	5.94439e-05	5.28526e-05	0.00012071	5.69796e-05	2.3663e-05	3.16496e-05	1.53102e-05	8.06932e-06	2.39027e-05	2.87362e-05	1.01985e-05	4.45604e-05	2.99738e-05	3.47598e-05	3.3981e-05	1.39394e-05	2.35818e-05	9.36953e-06	2.02454e-05	1.38226e-05	1.05967e-05	1.55073e-05	3.5005e-05	2.05202e-05
Q8IY67	RAVR1_HUMAN	4.72089e-05	1.86695e-05	3.62763e-05	3.97454e-05	2.39587e-05	7.22484e-05	5.96797e-05	6.52511e-05	3.02722e-05	1.87497e-05	4.9954e-05	4.73132e-05	1.91337e-05	2.96629e-05	3.96742e-05	2.15425e-05	1.39065e-05	1.72567e-05	1.02277e-05	5.69205e-06	4.53819e-05	1.70427e-05	2.83166e-05	2.44197e-05	1.36181e-05	1.72002e-05	3.15879e-05	2.60244e-05	4.34739e-05	2.89602e-05	1.80467e-05	8.20311e-06	1.5337e-05	3.03124e-05	1.29764e-05	3.4328e-05	2.76069e-05	2.12225e-05	1.57824e-05	1.36975e-05	1.27781e-05	2.15683e-05	1.12946e-05	1.15565e-05	7.41739e-06	1.22748e-05	1.35831e-05	1.38078e-05
Q7Z739	YTHD3_HUMAN	5.43026e-05	1.5248e-05	2.19983e-05	2.72659e-05	2.87356e-05	9.9615e-05	6.97815e-05	0.000130226	5.60592e-05	4.07933e-05	7.22741e-05	8.17045e-05	1.6427e-05	6.3357e-05		3.44664e-05	7.71354e-06	1.8099e-05	4.32397e-05	4.30965e-05	2.30706e-05	1.81702e-05	4.37422e-05	1.65703e-05	2.15407e-05	3.32413e-05	3.07795e-05	7.37242e-05	7.99169e-06	1.80247e-05	2.4286e-05	9.0506e-06	1.79599e-05	3.23359e-05	1.72815e-05	3.69177e-05	1.78083e-05	3.53141e-05	6.03524e-05	1.83023e-05	2.40165e-05	2.54901e-05	1.48143e-05	1.7805e-05	3.03315e-06	3.30639e-05	4.69042e-06	1.89463e-05
O15162	PLS1_HUMAN		4.71841e-05	2.12222e-05	3.02375e-05	3.67311e-05	1.19789e-05	0.000101351	0.000100824	2.26441e-05	4.16297e-05	7.23507e-05	0.000126331	3.31743e-05	2.85096e-05	2.65138e-05	3.52294e-05	1.19733e-05	4.44297e-05	1.24017e-05	1.36972e-05	1.59325e-05	2.14779e-05	0.000105791	3.00768e-05	0.000271625	0.000135881	0.000269479	7.61197e-05	5.04502e-06	2.04618e-05	3.54623e-06	3.11959e-05	3.24303e-06	2.73513e-05	2.46542e-05	8.51874e-06	3.08315e-05	3.40285e-05	1.52451e-05	3.49821e-05	1.89334e-05	3.06738e-05	1.61215e-05	1.10995e-05	4.30825e-06	2.54541e-05	4.81779e-06	2.88665e-05
Q9NZT2	OGFR_HUMAN	1.63933e-05	1.21981e-05	3.08193e-05	6.6563e-05	2.15959e-05	5.51805e-05	3.9306e-05	2.78645e-05	2.37177e-05	3.60216e-05	4.54992e-05	4.45499e-05	1.14621e-05	2.11174e-05	2.82726e-05	1.28048e-05	1.86762e-05	2.09447e-05	2.37241e-05	3.33111e-05	1.29915e-05	5.04918e-06	1.30985e-05	1.27688e-05	1.06223e-05	1.57627e-05	4.76846e-05	5.21109e-05	1.10122e-05	8.28091e-06	6.79971e-06	7.06803e-06	1.06088e-05	1.30155e-05	1.07816e-05	3.33021e-05	1.87902e-05	9.78085e-06	1.67265e-05	1.79021e-05	8.79234e-06	2.46367e-05	1.15856e-05	7.50598e-06	1.03873e-05	1.02885e-05	1.85587e-05	1.68655e-05
P13498	CY24A_HUMAN	9.39482e-05	5.69368e-05	0.000144017	0.000133996	0.000110573	6.32551e-05	0.000281028	0.000203187		5.27847e-05	0.000230891	8.85637e-05	5.64322e-05		9.98673e-05		0.000114893	8.66291e-05	5.65291e-05	0.000122564	0.00012168	5.19857e-05	0.000115248		3.34969e-05	0.000110519	0.000101555	0.000121954	6.71606e-05	8.93025e-05	2.92786e-05	1.61186e-05	5.71997e-05	9.24087e-05	3.6173e-05	5.89879e-05	0.000110378	0.000118895		6.1262e-05	1.19836e-05	3.31364e-05	1.6878e-05		1.84321e-05		0.000133359	6.65421e-05
Q9H0C8	ILKAP_HUMAN	3.80615e-05	3.43626e-05	1.52218e-05	3.27879e-05	1.78473e-05	7.20671e-05	3.58554e-05	3.60798e-05	4.61264e-05	3.68396e-05	2.78161e-05	7.09699e-05	8.02349e-06	5.22208e-05	3.01921e-05	1.19368e-05	2.45346e-05	1.51269e-05	2.38874e-05	4.81692e-06	2.62223e-05	2.07739e-05	2.73248e-05	1.82665e-05	4.69359e-06	2.07354e-05	3.42462e-05	4.67362e-05	1.56874e-05	7.82202e-06	1.5631e-05	1.30094e-05	7.11588e-06	2.36233e-05	7.13001e-06	2.82666e-05	1.73538e-05	2.47056e-05	2.82233e-05	1.93131e-05	9.22401e-06	2.4134e-05	8.07343e-06	1.68449e-05	9.79815e-06	5.84298e-06	1.51318e-05	1.68384e-05
P07948	LYN_HUMAN	0.000115279	5.62745e-05	6.21337e-05	5.88683e-05	3.72951e-05	3.49976e-05	3.88188e-05	0.000148201	5.2014e-05	3.73856e-05	7.53663e-05	0.000260342	4.8537e-05	5.98644e-05	4.7034e-05	4.46084e-05	7.12589e-05	4.56003e-05	3.24155e-05	3.41616e-05	0.00018569	8.57093e-05	8.80992e-05	2.82799e-05	3.40368e-05	3.67217e-05	0.000114662	8.47675e-05	2.33249e-05	3.3819e-05	4.35667e-05	3.69603e-05	3.00358e-05	5.41378e-05	2.1183e-05	4.39588e-05	2.29105e-05	5.37579e-05	4.13555e-05	3.31164e-05	2.74978e-05	3.89338e-05	2.47056e-05	2.60759e-05	1.22019e-05	3.10683e-05	6.365e-05	2.9397e-05
Q9ULZ3	ASC_HUMAN	0.000193392	0.000130346	0.000292697	0.000162048	0.000157231	0.000116268	0.000252598	0.000162544	0.000264773	0.000134258	0.000188972	0.000103312	0.000114769	0.000203005	0.000365332	0.000153513	0.000126719	9.59966e-05	8.70228e-05	8.5045e-05	0.000176669	0.000173707	0.00018513	0.000137016	0.000131809	0.000122514	0.000311621	0.00013898	0.000176754	0.000371202	0.000101971	6.87051e-05	0.000106736	0.000146364	7.42696e-05	0.000180805	7.71057e-05	0.000106515	0.000117019	6.5477e-05	4.65191e-05	5.83551e-05	5.76165e-05	5.72969e-05	5.34438e-05	8.03387e-05	0.000130908	7.99929e-05
Q16576	RBBP7_HUMAN	0.000164646	0.000297502	0.000260098	0.000262202	0.000222126	0.00053178	0.000364578	0.00031422	0.000108754	0.000265133	0.000266723	0.000268353	4.09524e-05	0.00054843	9.15496e-05	0.000157717	0.000379946	8.51938e-05	0.000223354	0.000245133	0.000370717	8.28888e-05	0.0002965	0.000133676	0.000163863	0.00015054	3.53029e-05	0.000400433	0.000344074	0.000313624	7.12708e-05	0.000174602	0.000127909	0.000166877	0.000103983	0.000197461	0.00015025	0.000108975	7.41325e-05	0.000177964	0.000171803	5.1107e-05	2.67041e-05	0.00012016	1.29374e-05	0.000122078	0.000287137	3.7501e-05
P30533	AMRP_HUMAN	5.02342e-05	5.7818e-05	2.94641e-05	8.92137e-05	4.83483e-05	0.000143167	6.93517e-05	0.000138044	9.24915e-05	0.000104855	6.4166e-05	8.09631e-05	4.67269e-05	9.26309e-05	0.000105018	6.31194e-05	4.98772e-05	3.24037e-05	3.29817e-05	9.37637e-05	0.000150277	4.83838e-05	5.89521e-05	1.64449e-05	8.37408e-05	5.82634e-05	6.84949e-05	0.000225115	7.3611e-05	0.000126202	2.37778e-05	3.59785e-05	1.94813e-05	3.53089e-05	4.66038e-05	6.52388e-05	4.24937e-05	7.56527e-05	4.09287e-05	4.99351e-05	1.66676e-05	3.05394e-05	2.5745e-05	3.55779e-05	4.32941e-05	7.34936e-05	2.61696e-05	2.33838e-05
A1X283	SPD2B_HUMAN	8.03702e-06	1.66462e-05	1.24838e-05	8.31294e-06	6.02355e-06	1.73096e-05	3.88553e-05	1.20311e-05	3.14353e-05	1.48511e-05		7.88217e-06	2.50393e-05	5.23133e-06	9.46534e-06	2.77929e-05	1.43702e-05	7.63933e-06	1.90904e-05	2.3298e-05	9.77288e-06	6.2069e-06		1.59956e-06	5.76582e-06	1.07892e-05	1.03448e-05	7.47322e-06	1.32136e-05	1.03134e-05	2.87504e-06	7.77541e-06	6.7728e-06	5.98602e-06	2.45168e-06	1.08859e-05	1.88422e-05	5.9224e-06	1.52833e-05	2.34589e-06	1.97688e-06	2.87895e-06	9.41488e-06	1.67756e-06	2.28721e-06	1.30754e-05	6.55809e-06	2.4059e-06
Q8N4A0	GALT4_HUMAN	6.69368e-05	2.21562e-05	1.97582e-05	2.25342e-05	3.6254e-05	6.39643e-06	4.87201e-05	5.4244e-05	2.65383e-05	7.0099e-05	3.50283e-05	1.98202e-05	7.31684e-06	1.16212e-05	3.95898e-05	1.86733e-05	5.95141e-05	7.00557e-05	0.000199026	7.88684e-05	3.87685e-05	9.50505e-05	4.05998e-05	5.79136e-05	8.53791e-05	5.0316e-05	6.40652e-05	1.41714e-05	0.000141385	9.615e-05	5.09305e-05	1.65e-05	1.22976e-05	2.06015e-05	1.81281e-05	1.65245e-05	4.0805e-05	3.21064e-05	2.03309e-05	3.12711e-05	1.44767e-05	2.63371e-05	5.48176e-06	5.17465e-06	9.59879e-06	2.47409e-05	2.93867e-05	3.74921e-05
O75718	CRTAP_HUMAN	5.70029e-06	2.74432e-05		1.68401e-05	1.02005e-05	4.84799e-05	1.45672e-05		1.62337e-05	4.03785e-05	1.10677e-05	1.39933e-05	4.53354e-05	4.15607e-05	8.60952e-05	3.42832e-05	1.72771e-05	2.85929e-05	3.82037e-05	3.90136e-05	6.61677e-06	7.94577e-06	5.72177e-06	1.28296e-06	4.37977e-06	1.77282e-05	1.00123e-05	5.11315e-05	7.16652e-06		3.68959e-06	1.10663e-05		2.62242e-05		1.33685e-05	6.16173e-06	2.10115e-06		1.31869e-05	2.64581e-06	3.54772e-06	1.93048e-05	4.25481e-05	2.09175e-05	6.98293e-06	3.25156e-06	2.34485e-05
Q8TDL5	BPIB1_HUMAN	3.1133e-05	0.000195672	0.000114373	0.000138593	0.000816152	0.000221903	0.000158184	4.31326e-06	0.000159502	0.000896279	3.07023e-05	7.93394e-05	0.000148664	0.000183214	9.35916e-05	0.000456185	0.000924544	0.000411239	0.000333163	5.23543e-06	0.000277826	0.000183127	3.73226e-05	4.40159e-05	1.77308e-05	3.48378e-05	0.000133095	0.000176481	0.00121995	1.8048e-05	0.000105347	4.53568e-05	5.05591e-05	4.94479e-05	4.72185e-05	0.000533814	9.49812e-05	7.43117e-06	0.000628157	0.000138972	7.53816e-05	1.64949e-05	6.0101e-05	7.98991e-06	1.47334e-05	0.000449337	0.000299804	0.00011047
Q9BVP2	GNL3_HUMAN	4.59987e-05	3.55958e-06	8.51233e-06	1.82468e-05	6.92198e-06	1.80877e-05	1.3501e-05	1.86961e-05	2.14849e-05	1.65335e-05	4.65176e-06	3.89437e-05	1.60182e-05	2.95514e-05	1.83458e-05	2.24355e-05	1.04282e-05	2.10575e-05	3.14489e-06	6.46795e-06	2.71906e-05	5.3959e-06	2.60553e-05	1.05351e-05	1.12665e-05	6.23977e-06	1.07209e-05	1.82672e-05	2.28482e-05	1.12713e-05	1.21777e-05	1.56962e-06	5.77091e-06	8.39424e-06	3.43605e-06	6.70506e-06	1.54864e-05	1.21048e-05	1.29359e-05	7.83543e-06		6.47308e-06	1.55729e-05	1.16695e-05	4.41219e-06	1.06055e-05	7.57975e-06	1.02436e-05
Q9Y606	TRUA_HUMAN	9.1713e-05	3.92828e-06	1.91546e-05	4.09762e-05	1.99589e-05	2.63541e-05	0.000103702	7.9477e-05	2.83053e-05	1.79399e-05	2.08345e-05	3.47527e-05	7.18013e-06	7.0228e-05	2.05402e-05	2.18788e-05	3.06217e-05	1.05352e-05	1.13092e-05	1.71435e-05	1.42435e-05	1.76449e-05	3.59563e-05	7.17143e-06	2.07308e-05	1.70685e-05	2.95327e-05	3.3352e-05	1.548e-05	1.1222e-05	2.0251e-05	4.18704e-06	1.36287e-05	2.36393e-05	1.12882e-05	1.97222e-05	3.17101e-05	2.92687e-05	1.97689e-05	1.35809e-05	1.00669e-05	1.11288e-05	1.13275e-05	1.40221e-05	1.22316e-05	1.58025e-05	2.06006e-05	9.6749e-06
Q9UBX5	FBLN5_HUMAN	4.16933e-05	0.000106504	8.40083e-05	7.9937e-05	7.60571e-05	4.64048e-05	1.92782e-05	2.94198e-05	2.11229e-05	0.000135488	2.25041e-05	7.39292e-06	0.000614581	4.08398e-05	4.29791e-05	0.000212181	7.87716e-05	6.83134e-05	9.93913e-05	0.000316775	7.44301e-05	0.000133788	1.75629e-05	0.000107092	7.53982e-05	0.000108752	0.000115227	0.00016574	0.000203076	0.000170965	4.57423e-05	4.92123e-05	5.82447e-05	3.33407e-05	3.68044e-05	2.26369e-05	4.45754e-05	2.38867e-05	3.47553e-05	5.05989e-05	5.01603e-05	5.00748e-05	0.000130637	3.94615e-05	5.04924e-05	8.13271e-05	5.97723e-05	5.14387e-05
O75223	GGCT_HUMAN	0.00015273	3.90214e-05	0.000111634	0.000107941	4.9131e-05	0.000324439	0.000191023	0.000255958	0.000196043	4.83855e-05	0.000340431	0.00014129	2.32502e-05	0.000138927	6.12191e-05	1.26108e-05	6.95377e-05	2.65888e-05	0.000137864	1.60718e-05	0.000155375	4.67323e-05	3.11662e-05	3.92554e-05	3.82759e-05	6.87351e-05	6.7096e-05	0.000134409	5.26221e-05	9.84556e-05	7.38955e-05	3.34729e-05	5.88289e-05	5.54849e-05	2.76161e-05	0.000146503	7.69472e-05	5.6921e-05	6.36505e-05	2.90119e-05	0.000142207	4.87256e-05	1.96392e-05	7.88347e-05	1.51997e-05	9.68002e-06	3.4813e-05	3.77592e-05
P13984	T2FB_HUMAN	1.82098e-05	1.68587e-05	1.18455e-05	3.54077e-05		3.86489e-05	2.06023e-05	1.21411e-05	2.74049e-05	2.38705e-05	1.05893e-05	3.9538e-05	8.21137e-06	9.65098e-06	1.60855e-05	2.54462e-05	7.45252e-06	1.01301e-05	1.71641e-05	2.77503e-05	2.36818e-05		8.62459e-06	1.08161e-05	1.32362e-05	1.54679e-05	2.58633e-05	2.8005e-05	7.65132e-06	2.04764e-05	7.42833e-06	8.3606e-06	3.80869e-06	1.48015e-05	1.40146e-06	9.63684e-06	4.76725e-06	8.77453e-06	9.73011e-06	1.40531e-05	9.767e-06	1.1089e-05	5.03683e-06	8.00349e-06	9.18932e-06	1.80987e-05		7.58112e-06
P19338	NUCL_HUMAN	0.00257357	0.00123806	0.00153916	0.0018815	0.00130851	0.00290698	0.00216021	0.00219782	0.00222834	0.00140576	0.00127121	0.0020019	0.000744022	0.00290101	0.00212994	0.0008415	0.00137289	0.00119587	0.00109944	0.00166381	0.00135275	0.000990759	0.00139663	0.000814251	0.00140712	0.0010041	0.00125087	0.00147889	0.00120851	0.00122339	0.00103624	0.000660663	0.00085867	0.00105427	0.000655464	0.00095418	0.000778854	0.00108614	0.00114832	0.000636184	0.0006547	0.000655753	0.000645531	0.000673446	0.00050949	0.000671455	0.000557343	0.000940083
Q86X55	CARM1_HUMAN	2.57569e-05	2.57702e-05	1.51884e-05	5.97542e-05	1.89762e-05	5.98786e-05	0.000120975	6.01364e-05	5.48987e-05	1.20888e-05	7.6676e-05	7.81385e-05	1.85974e-05	1.72124e-05	2.31136e-05	2.09734e-05	3.52629e-05	2.41507e-05	2.17606e-05	2.31147e-05	3.22836e-05	1.04704e-05	4.11969e-05	6.24491e-06	2.01566e-05	1.91377e-05	2.44954e-05	1.62487e-05	1.50146e-05	3.47725e-06	1.01261e-05	9.0211e-06	4.89711e-06	4.16303e-05	7.42606e-06	3.55935e-05	3.81326e-05	2.81029e-05	3.04884e-05	7.00334e-06	2.25882e-05	2.96214e-05	9.90436e-06	5.77362e-06	8.52257e-06	1.87638e-05	2.44325e-05	1.29873e-05
P34897	GLYM_HUMAN	0.000480713	0.000244321	0.000158017	0.000602509	0.000153688	0.000432258	0.000205645	0.000289148	0.000237151	0.000304283	0.000119171	0.000622357	0.000139046	0.000376655	0.000343187	0.000206854	0.000403578	0.000211408	0.000225487	0.000323281	0.0004882	0.000157848	0.000379545	0.000124138	0.000131304	0.000129815	0.000284151	0.00031069	0.000142197	0.000334476	0.000124475	0.000123905	0.000101871	0.000212609	7.85273e-05	0.000190843	0.000110683	0.000158386	0.000125173	0.0002046	9.26339e-05	0.000122049	0.000198506	0.000154612	0.000108202	0.000155182	0.000243233	0.000153675
Q09161	NCBP1_HUMAN	6.04572e-05	6.38073e-05	3.7383e-05	7.32484e-05	6.57429e-05	9.31078e-05	0.000136202	7.39474e-05	0.00020205	9.122e-05	7.89353e-05	0.000112	2.61175e-05	0.00012812	6.62333e-05	8.47798e-05	6.94506e-05	8.40893e-05	5.57341e-05	6.57322e-05	5.66932e-05	1.69573e-05	4.0713e-05	3.2569e-05	6.41505e-05	6.56797e-05	7.27192e-05	0.000134426	4.40598e-05	7.27496e-05	2.21152e-05	3.5899e-05	1.80318e-05	5.0599e-05	3.06163e-05	4.16593e-05	3.5675e-05	3.44308e-05	0.000110529	4.70387e-05	2.20823e-05	3.97783e-05	2.81822e-05	3.65018e-05	2.39019e-05	5.92349e-05	5.85866e-05	5.92198e-05
Q9NUQ6	SPS2L_HUMAN	3.83613e-05	3.64647e-05	7.66422e-05	5.81659e-05	4.35024e-05	4.80891e-05	5.07958e-05	5.70779e-05	3.77419e-05	9.46032e-05	7.4749e-05	9.69977e-05	2.8818e-05	9.73775e-05	8.37355e-05	6.5503e-05	9.0723e-05	4.23731e-05	7.36734e-05	7.65842e-05	4.30568e-05	5.84605e-05	0.000116974	0.000103662	5.92292e-05	0.000120949	5.24995e-05	8.97423e-05	6.22608e-05	8.35248e-05	5.27061e-05	2.66298e-05	2.22638e-05	4.73389e-05	2.13037e-05	5.50865e-05	3.60566e-05	2.60413e-05	4.14395e-05	5.02338e-05	2.40672e-05	3.90074e-05	1.94696e-05	1.63806e-05	2.07639e-05	4.52446e-05	4.28661e-05	3.25477e-05
Q12996	CSTF3_HUMAN	2.49184e-05	2.6516e-05	1.2594e-05	5.14647e-05	1.97452e-05	8.91189e-05	3.00157e-05	6.6137e-05	2.75269e-05	2.59285e-05	1.48191e-05	4.18969e-05	1.31446e-05	5.68124e-05	3.13823e-05	1.72482e-05	1.35848e-05	2.78162e-05	1.13358e-05	1.45223e-05	7.00531e-06	1.043e-05	2.15846e-05	1.2999e-05	1.5234e-05	2.63452e-05	2.90765e-05	2.75655e-05	7.33384e-05	2.29886e-05	1.2683e-05	1.55055e-05	8.37995e-06	2.5517e-05	9.5011e-06	3.4322e-05	1.37851e-05	2.48504e-05	1.66178e-05	1.9838e-05	4.37913e-06	1.03715e-05	1.17532e-05	2.31321e-05	1.61772e-05	1.48592e-05	1.08939e-05	1.64867e-05
P31947	1433S_HUMAN	0.0010674	0.000276781	0.00209443	0.00110494	0.00116268	0.00141966	0.00090402	0.000602286	0.00116221	0.000982875	0.00116835	0.00147681	0.000801858	0.000749828	0.0014058	0.000913229	0.00139146	0.000983415	0.00165938	0.00124356	0.00113533	0.00123274	0.00144787	0.000889127	0.00135562	0.00200852	0.00130056	0.00161483	0.00044553	0.000937057	0.000795286	0.000137226	0.000289407	0.000953899	0.000887918	0.000858637	0.000389332	0.000517535	0.000730566	0.000823654	0.00034281	0.000534275	0.000598752	0.000527226	0.000316408	0.00110294	0.000929345	0.000604549
Q9NZM1	MYOF_HUMAN	0.000240935	0.000133578	0.000511899	0.000350375	0.000244307	0.00023397	0.00033439	0.000160898	0.000784471	0.000219763	0.00062265	0.000792169	0.000600111	0.000469547	0.000353597	0.000414839	0.000406048	0.000343658		0.000556308	0.000233434	0.000456882	0.000310972	0.000258506	0.0003816	0.000581605	0.000381563	0.000411166	0.00028284	0.00036407	0.000187635	4.94199e-05	0.00015585	0.000216654	0.000150392	0.00027838	0.000217378	0.000199583	0.000326577	0.000134818	0.000145176	0.000267328	0.000233106	0.000204531	0.000122903	0.00023944	0.0002133	0.000196721
Q99829	CPNE1_HUMAN	3.90689e-05	2.95942e-05	0.000143355	9.76994e-05	0.000260322	0.000529362	0.00012302	0.000306985	6.41427e-05	0.000119271	6.9789e-05	7.48054e-05	0.000133585	0.000282539	0.000130878	4.04128e-05	5.23598e-05	8.21461e-05	0.000137707	0.000128044	8.18219e-05	9.87377e-05	9.15149e-05	9.97928e-05	0.000123868	0.000113467	6.39638e-05	0.00020526	9.86494e-05	0.000180688	5.97475e-05	1.68592e-05	7.15933e-05	3.85027e-05	5.91915e-05	0.000115975	0.000112952	0.000128332	4.91355e-05	8.47456e-05	3.98412e-05	6.06401e-05	0.000100094	6.93577e-05	5.31542e-05	3.74297e-05	3.30283e-05	7.75462e-05
P00338	LDHA_HUMAN	0.00414815	0.00270311	0.0034883	0.00288726	0.00336521	0.00264697	0.00345716	0.00348292	0.00295949	0.002863	0.00414969	0.00603271	0.0028567	0.00362156	0.0031111	0.00292385	0.00336146	0.0033054	0.00305109	0.00444466	0.00328384	0.00242891	0.00305691	0.00255171	0.00272152	0.00282546	0.00328093	0.00318163	0.00178547	0.00231976	0.00208286	0.00129346	0.00153947	0.00172296	0.00147075	0.00212305	0.00210754	0.00196561	0.00176636	0.00201969	0.000975639	0.001715	0.00156889	0.00117748	0.000771438	0.00185012	0.00179562	0.0018974
Q9H0D6	XRN2_HUMAN	5.6321e-05	4.27607e-05	4.69625e-05	8.92801e-05	4.65743e-05	0.000227447	0.000147796	0.000118423	9.59036e-05	5.46065e-05	8.51631e-05	0.000143514	5.22196e-05	9.85063e-05	7.10978e-05	5.75003e-05	8.73879e-05	6.1208e-05	5.06065e-05	5.09484e-05	6.50615e-05	4.89059e-05	9.59236e-05	3.1761e-05	6.62312e-05	4.57863e-05	6.57732e-05	8.47226e-05	5.70504e-05	7.32969e-05	3.05407e-05	2.34163e-05	3.03647e-05	4.78937e-05	1.883e-05	6.60433e-05	5.4386e-05	4.85869e-05	4.96423e-05	4.10557e-05	2.35235e-05	4.95321e-05	4.29395e-05	4.95703e-05	2.43185e-05	3.53757e-05	6.19463e-05	4.46557e-05
Q15181	IPYR_HUMAN	0.000831472	0.000502169	0.000810539	0.000883721	0.000451942	0.000625984	0.000650074	0.000592124	0.000442322	0.000875561	0.000660219	0.00113057	0.000431123	0.000781762	0.000634834	0.00050677	0.000625313	0.000521594	0.000954963	0.000621234	0.00115811	0.000527704	0.00050917	0.000411168	0.000572012	0.000795856	0.00107282	0.00069333	0.000859094	0.000755629	0.000353799	0.00029778	0.00033373	0.000360735	0.000256703	0.00050167	0.00050963	0.000356431	0.000279534	0.000455741	0.000376518	0.000366336	0.000337539	0.000242439	0.000224441	0.000473199	0.000381921	0.000327523
O60488	ACSL4_HUMAN	0.000107373	2.68716e-05	7.97019e-05	5.93524e-05	4.15517e-05	4.19445e-05	6.72219e-05	2.94519e-05	2.89475e-05	4.69954e-05	4.14282e-05	2.52644e-05	1.42593e-05	0.000101586	7.86895e-05	2.55563e-05	7.45353e-05	4.17045e-05	3.38883e-05	9.49093e-05	4.02571e-05	5.10237e-05	0.00010896	8.64483e-05	2.94974e-05	5.39479e-05	8.00986e-05	0.000112502	4.02201e-05	3.37522e-05	3.34993e-05	1.652e-05	2.65107e-05	3.85027e-05	2.12897e-05	2.68445e-05	2.90306e-05	1.54159e-05	2.23226e-05	2.23034e-05	2.18839e-05	1.63841e-05	9.18833e-06	6.44188e-05	3.60961e-05	2.07702e-05	4.26917e-05	2.62193e-05
[truncated: 16 more columns]
