# Supplementary material for: Screening of Potential Biomarkers for Gastric Cancer with Diagnostic Value Using Label-free Global Proteome Analysis
Source: Genomics Proteomics Bioinformatics. 2021 Feb 17;18(6):679–95. doi: 10.1016/j.gpb.2020.06.012 (PMC8377014; doi:10.1016/j.gpb.2020.06.012)
Supplement: Supplementary Table S4 [file mmc4.xlsx]

## Sheet: Down
Table S4 GO term enrichments analysis of DEPs
GO terms level 1	GO terms description	GO terms level	GO terms ID	Mapping	Background	All mapping	All background	Fold enrichment	Fisher' exact test P value	–Log10 P value	Related protein
Cellular component	Mitochondrial part	9	GO:0044429	151	513	255	3879	4.48	4.20461e-73	72.38	Q9Y2R0 P55809 Q9NTG7 P11310 Q9UDR5 P10515 Q16795 Q96I99 Q9NX14 O75438 P42126 P24752 P24539 O94911 Q9NNW7 P18859 Q96RQ3 P56378 Q13825 P82909 P11177 O00217 P14406 O95563 P03928 Q6JQN1 P09669 P35914 P43155 O75964 O43677 P12694 P30044 Q9BUR5 P00395 P12236 P20674 P21953 O00330 O95822 P31937 O43678 P31930 P12074 P08559 O95169 P25705 Q9UIJ7 Q13423 O95139 Q8IXI2 Q99798 Q9Y2Z9 Q9UL12 O43674 O14949 P51970 …
	Mitochondrial protein complex	10	GO:0098798	76	104	255	3879	11.12	1.99641e-69	68.7	P03915 P28331 Q16795 Q96IX5 P19404 Q96I99 Q9NX14 O75438 P24539 P11182 P18859 Q9Y6M9 P47985 Q9P0J0 P56378 P82909 O00217 Q9UI09 P21912 P03928 P10606 O14521 O75964 O43677 O43920 P12694 Q9BUR5 O43676 P00395 P12236 P20674 Q9UDW1 P21953 Q16718 P56556 P13073 O43181 P48047 O43678 P31930 P12074 O95169 P14927 P25705 O95139 Q16134 O95168 O14949 O43674 P51970 P49821 O75251 P00403 O95299 O75947 O96000 P22695 …
	Inner mitochondrial membrane protein complex	13	GO:0098800	70	89	255	3879	11.96	2.076e-67	66.68	P03915 P28331 Q16795 Q96IX5 P19404 Q9NX14 O75438 P24539 P18859 Q9Y6M9 P47985 Q9P0J0 P56378 O00217 Q9UI09 P21912 P03928 P10606 O14521 O75964 O43677 O43920 Q9BUR5 O43676 P00395 P12236 P20674 Q9UDW1 Q16718 P56556 P13073 O43181 O43678 P48047 P31930 P12074 O95169 P14927 P25705 O95139 O95168 O14949 O43674 P51970 P49821 O75251 P00403 O75947 O95299 O96000 P22695 P30049 P17568 O00483 Q86Y39 P56385 P56134 …
	Mitochondrion	8	GO:0005739	173	786	255	3879	3.35	1.82946e-65	64.74	Q9Y2R0 Q9NPJ3 P55809 Q9NTG7 P11310 Q9UDR5 P10515 Q96A26 Q16795 Q96I99 Q9NX14 O75438 P42126 O75146 P24752 P24539 O94911 Q9NNW7 P18859 Q96RQ3 P56378 Q13825 P82909 Q9BX68 P11177 O00217 P14406 O95563 Q9BV79 P03928 Q6JQN1 P09669 P35914 P43155 O75964 O43677 P12694 P30044 Q9BUR5 P00395 P12236 Q4G0N4 P20674 P21953 O00330 O95822 P31937 O43678 A8MXV4 P31930 P12074 P08559 O95169 P25705 Q9UIJ7 Q13423 Q9NWU1 …
	Mitochondrial membrane part	12	GO:0044455	79	125	255	3879	9.61	1.22379e-64	63.91	Q9Y2R0 P03915 P28331 Q16795 Q96IX5 P19404 Q9NX14 O75438 P24539 P18859 Q9Y6M9 P47985 Q9P0J0 P56378 O00217 P14406 Q9UI09 O95563 P21912 P03928 P10606 O14521 O75964 O43677 O43920 Q9BUR5 O43676 P00395 P12236 P20674 Q9UDW1 Q16718 Q9H9P8 P56556 P13073 O43181 P48047 O43678 P31930 P12074 Q02338 O95169 P14927 P25705 Q13423 O95139 Q16134 Q8IXI2 O95168 O14949 O43674 P51970 P49821 O75251 P00403 O95299 O75947 …
	Respiratory chain	4	GO:0070469	56	67	255	3879	12.71	6.52173e-56	55.19	O43181 O43678 P31930 P12074 P03915 P28331 O95169 Q16795 P19404 P14927 Q13423 Q9NX14 O75438 O95139 O95168 O43674 O14949 P51970 Q9Y6M9 P47985 Q9P0J0 O75251 P49821 P00403 O95299 O00217 O96000 P14406 Q9UI09 P21912 P22695 P17568 Q86Y39 O00483 P10606 O95167 O14521 P56181 O75306 O43677 O43920 P31040 P00414 O75380 O43676 P00395 O75489 O95298 P20674 Q99643 Q9UDW1 Q16718 P03905 O95182 P56556 P13073
	Respiratory chain complex	5	GO:0098803	54	62	255	3879	13.25	9.36375e-56	55.03	O43181 O43678 P31930 P12074 P03915 P28331 O95169 Q16795 P19404 P14927 Q9NX14 O75438 O95139 O95168 O43674 O14949 P51970 Q9Y6M9 P47985 Q9P0J0 O75251 P49821 P00403 O95299 O00217 O96000 Q9UI09 P21912 P22695 P17568 Q86Y39 O00483 P10606 O95167 O14521 P56181 O75306 O43677 O43920 P00414 P31040 O75380 O43676 P00395 O75489 O95298 P20674 Q99643 Q9UDW1 Q16718 P03905 O95182 P56556 P13073
	Mitochondrial respiratory chain	13	GO:0005746	55	65	255	3879	12.87	1.95702e-55	54.71	O43181 O43678 P31930 P12074 P03915 P28331 O95169 Q16795 P19404 P14927 Q13423 Q9NX14 O75438 O95139 O95168 O43674 O14949 P51970 Q9Y6M9 P47985 Q9P0J0 O75251 P49821 P00403 O95299 O00217 O96000 P14406 Q9UI09 P21912 P22695 P17568 Q86Y39 O00483 P10606 O95167 O14521 P56181 O75306 O43677 O43920 P31040 O75380 O43676 P00395 O75489 O95298 P20674 Q99643 Q9UDW1 Q16718 P03905 O95182 P56556 P13073
Molecular function	NADH dehydrogenase (quinone) activity	6	GO:0050136	35	38	252	3824	13.98	3.97105e-37	36.4	O43181 O43678 P03915 P28331 Q16795 O95169 P19404 O95139 O75438 O95168 O43674 P51970 Q9Y6M9 Q9P0J0 O75251 P49821 O95299 O96000 O00217 Q9UI09 P17568 O00483 P56181 O95167 O75306 O43920 O43677 O75380 O43676 O75489 O95298 Q16718 P03905 O95182 P56556
	NADH dehydrogenase (ubiquinone) activity	7	GO:0008137	35	38	252	3824	13.98	3.97105e-37	36.4	O43181 O43678 P03915 P28331 Q16795 O95169 P19404 O95139 O75438 O95168 O43674 P51970 Q9Y6M9 Q9P0J0 O75251 P49821 O95299 O96000 O00217 Q9UI09 P17568 O00483 P56181 O95167 O75306 O43920 O43677 O75380 O43676 O75489 O95298 Q16718 P03905 O95182 P56556
	NADH dehydrogenase activity	5	GO:0003954	35	38	252	3824	13.98	3.97105e-37	36.4	O43181 O43678 P03915 P28331 Q16795 O95169 P19404 O95139 O75438 O95168 O43674 P51970 Q9Y6M9 Q9P0J0 O75251 P49821 O95299 O96000 O00217 Q9UI09 P17568 O00483 P56181 O95167 O75306 O43920 O43677 O75380 O43676 O75489 O95298 Q16718 P03905 O95182 P56556
	Oxidoreductase activity, acting on NAD(P)H	4	GO:0016651	42	69	252	3824	9.24	4.36548e-32	31.36	P09622 O43181 Q9UHQ9 O43678 P03915 P28331 O95169 Q16795 P19404 Q7Z4W1 Q16698 Q13423 O95139 O75438 O95168 Q9NNW7 O43674 P51970 Q9Y6M9 Q9P0J0 O75251 P49821 O95299 O00217 O96000 Q9UI09 P17568 O00483 O95167 P56181 O75306 O43677 O43920 O75380 O43676 O95831 O75489 O95298 Q16718 P03905 O95182 P56556
	Oxidoreductase activity, acting on NAD(P)H, quinone or similar compound as acceptor	5	GO:0016655	36	49	252	3824	11.15	1.17577e-31	30.93	O43181 O43678 P03915 P28331 Q16795 O95169 P19404 Q7Z4W1 O95139 O75438 O95168 O43674 P51970 Q9Y6M9 Q9P0J0 O75251 P49821 O95299 O96000 O00217 Q9UI09 P17568 O00483 P56181 O95167 O75306 O43920 O43677 O75380 O43676 O75489 O95298 Q16718 P03905 O95182 P56556
	Hydrogen ion transmembrane transporter activity	9	GO:0015078	28	45	252	3824	9.44	1.775e-21	20.75	O75947 P51164 P14406 P48047 P03928 P30049 P31930 P12074 P20648 P09669 P10606 P56385 P25705 O75964 P36542 Q13423 P00414 P14854 P00395 P24539 P20674 Q9UDW1 O14949 P18859 P47985 P06576 P00403 P13073
	Catalytic activity	2	GO:0003824	181	1685	252	3824	1.63	4.65161e-20	19.33	Q9NPJ3 Q86YB8 P55809 Q9NTG7 P11310 Q9UDR5 P30039 P07998 P00813 P10515 Q16795 Q96I99 P32929 O75438 Q15661 P42126 P24752 Q16790 O94911 Q9NNW7 Q15124 Q96RQ3 Q13825 P09210 Q9BX68 P11177 P08294 O00217 P14406 Q9BV79 Q6JQN1 P09669 P00488 P35914 P43155 Q9H8H3 P00325 Q06520 O43677 P12694 P30044 P00395 Q9NYL4 Q4G0N4 P20674 P21953 O00330 O95822 P51164 P31937 O43678 P08263 A8MXV4 P31930 P12074 P08559 Q96GK7 …
	Cofactor binding	3	GO:0048037	42	139	252	3824	4.59	9.787e-19	18.01	P09622 P49748 P31937 P53597 Q9NTG7 Q02218 P11310 P45954 Q16795 Q16698 Q13423 P32929 O75521 Q16134 P24752 Q9Y2Z9 Q9NNW7 P26440 P48735 Q02252 O75251 P49821 P40925 P16219 Q969Z3 P21912 Q6JQN1 P24298 O14521 P00505 P51687 P35914 O75306 Q86WU2 Q16853 P17174 P31040 O95831 Q9UKU7 Q16836 Q16798 Q9NXA8
Biological process	Cellular respiration	6	GO:0045333	75	107	252	3774	10.5	8.48993e-66	65.07	Q9NTG7 P03915 P28331 P10515 Q16795 P19404 Q96I99 Q9NX14 O75438 Q9Y6M9 P47985 Q9P0J0 P11177 O00217 Q9UI09 P21912 P09669 P10606 O14521 O43677 O43920 P00414 O43676 P51649 P00395 P20674 Q9UDW1 Q16718 P56556 Q16798 P13073 P09622 O43181 O43678 O75208 Q02218 P53597 P31930 P12074 P08559 O95169 P14927 Q13423 O95139 Q16134 Q99798 O95168 O14949 O43674 P51970 P36957 P48735 P49821 Q9P2R7 O75251 P00403 O95299 …
	Small molecule metabolic process	4	GO:0044281	165	722	252	3774	3.42	5.30599e-63	62.28	Q86YB8 P55809 P11310 Q9UDR5 Q9UBU3 P00813 P10515 Q16795 Q96I99 Q9NX14 P32929 O75438 P42126 P24752 Q16790 P24539 P18859 Q96RQ3 Q13825 P07585 P11177 O00217 O95563 Q9BV79 P03928 Q6JQN1 P09669 P35914 P43155 P00325 O75964 Q06520 O43677 P12694 P30044 P00395 Q4G0N4 P20674 P21953 O00330 O95822 P31937 O43678 P08263 A8MXV4 P31930 P12074 P08559 O95169 P25705 Q9UIJ7 Q13423 Q9NWU1 O95139 Q99798 Q9Y2Z9 Q9UL12 …
	Oxidative phosphorylation	12	GO:0006119	59	71	252	3774	12.45	1.89687e-58	57.72	P09622 O43181 O43678 O75208 P31930 P12074 P03915 P28331 O95169 Q16795 P19404 P14927 Q9NX14 O75438 O95139 O95168 O43674 O14949 P51970 Q9Y6M9 P47985 Q9P0J0 O75251 P49821 P00403 O95299 O00217 O96000 Q9UI09 P22695 P30049 P17568 P09669 Q86Y39 O00483 P10606 O95167 O14521 P56181 O75306 O75323 P36542 O43677 O43920 P31040 P00414 O75380 O43676 P14854 P00395 O75489 O95298 P20674 Q9UDW1 Q16718 P03905 O95182 …
	Energy derivation by oxidation of organic compounds	5	GO:0015980	76	129	252	3774	8.82	2.99993e-58	57.52	P49748 Q9NTG7 P03915 P28331 P10515 Q16795 P19404 Q96I99 Q9NX14 O75438 Q9Y6M9 P47985 Q9P0J0 P11177 O00217 Q9UI09 P21912 P09669 P10606 O14521 O43677 O43920 P00414 O43676 P51649 P00395 P20674 Q9UDW1 Q16718 P56556 Q16798 P13073 P09622 O43181 O43678 O75208 Q02218 P53597 P31930 P12074 P08559 O95169 P14927 Q13423 O95139 Q16134 Q99798 O95168 O14949 O43674 P51970 P36957 P48735 P49821 Q9P2R7 O75251 P00403 …
	Mitochondrial ATP synthesis coupled electron transport	14	GO:0042775	56	66	252	3774	12.71	2.67798e-56	55.57	P09622 O43181 O43678 O75208 P31930 P12074 P03915 P28331 O95169 Q16795 P19404 P14927 Q9NX14 O75438 O95139 O95168 O43674 O14949 P51970 Q9Y6M9 P47985 Q9P0J0 O75251 P49821 P00403 O95299 O00217 O96000 Q9UI09 P22695 P17568 P09669 Q86Y39 O00483 P10606 O95167 O14521 P56181 O75306 O43677 O43920 P31040 P00414 O75380 O43676 P14854 P00395 O75489 O95298 P20674 Q9UDW1 Q16718 P03905 O95182 P56556 P13073
	ATP synthesis coupled electron transport	13	GO:0042773	56	67	252	3774	12.52	1.4176e-55	54.85	P09622 O43181 O43678 O75208 P31930 P12074 P03915 P28331 O95169 Q16795 P19404 P14927 Q9NX14 O75438 O95139 O95168 O43674 O14949 P51970 Q9Y6M9 P47985 Q9P0J0 O75251 P49821 P00403 O95299 O00217 O96000 Q9UI09 P22695 P17568 P09669 Q86Y39 O00483 P10606 O95167 O14521 P56181 O75306 O43677 O43920 P31040 P00414 O75380 O43676 P14854 P00395 O75489 O95298 P20674 Q9UDW1 Q16718 P03905 O95182 P56556 P13073
	Electron transport chain	5	GO:0022900	59	77	252	3774	11.48	1.20886e-54	53.92	P09622 O43181 O43678 O75208 P31930 P12074 P03915 P28331 O95169 Q16795 P19404 P14927 Q9NX14 O75438 O95139 Q16134 O95168 O43674 O14949 P51970 Q9Y6M9 P47985 Q9P0J0 O75251 P49821 P00403 O95299 O00217 O96000 Q9UI09 P21912 P22695 P17568 P09669 Q86Y39 O00483 P10606 O95167 O14521 P56181 O75306 O43677 O43920 P31040 P00414 O75380 O43676 P14854 P51649 P00395 O75489 O95298 P20674 Q9UDW1 Q16718 P03905 O95182 …
	Respiratory electron transport chain	7	GO:0022904	59	77	252	3774	11.48	1.20886e-54	53.92	P09622 O43181 O43678 O75208 P31930 P12074 P03915 P28331 O95169 Q16795 P19404 P14927 Q9NX14 O75438 O95139 Q16134 O95168 O43674 O14949 P51970 Q9Y6M9 P47985 Q9P0J0 O75251 P49821 P00403 O95299 O00217 O96000 Q9UI09 P21912 P22695 P17568 P09669 Q86Y39 O00483 P10606 O95167 O14521 P56181 O75306 O43677 O43920 P31040 P00414 O75380 O43676 P14854 P51649 P00395 O75489 O95298 P20674 Q9UDW1 Q16718 P03905 O95182 …
	ATP metabolic process	11	GO:0046034	70	126	252	3774	8.32	7.19757e-51	50.14	P03915 P28331 Q16795 P19404 Q9NX14 O75438 P24539 P18859 Q9Y6M9 P47985 Q9P0J0 O00217 Q9UI09 P03928 P09669 P10606 O14521 O75964 O43677 O43920 P00414 O43676 P00395 P20674 Q9UDW1 Q16718 P56556 P13073 P09622 O43181 O43678 P48047 O75208 Q02218 P31930 P12074 O95169 P14927 P25705 O95139 O95168 O14949 O43674 P51970 P49821 O75251 P00403 O75947 O95299 O96000 P22695 P30049 P17568 O00483 Q86Y39 P56385 P56134 …
	Purine ribonucleoside triphosphate metabolic process	10	GO:0009205	71	138	252	3774	7.71	1.40623e-48	47.85	P03915 P28331 Q16795 P19404 Q9NX14 O75438 P24539 P18859 Q9Y6M9 P47985 Q9P0J0 O00217 Q9UI09 P03928 P09669 P10606 O14521 O75964 O43677 O43920 P00414 O43676 P00395 P20674 Q9UDW1 Q16718 P56556 P13073 P09622 O43181 O43678 P48047 O75208 Q02218 P31930 P12074 O95169 P14927 P25705 Q9UIJ7 O95139 O95168 O14949 O43674 P51970 P49821 O75251 P00403 O95299 O75947 O96000 P22695 P30049 P17568 O00483 Q86Y39 P56385 …
	Nucleoside triphosphate metabolic process	8	GO:0009141	72	151	252	3774	7.14	4.1562e-46	45.38	P00813 P03915 P28331 Q16795 P19404 Q9NX14 O75438 P24539 P18859 Q9Y6M9 P47985 Q9P0J0 O00217 Q9UI09 P03928 P09669 P10606 O14521 O75964 O43677 O43920 P00414 O43676 P00395 P20674 Q9UDW1 Q16718 P56556 P13073 P09622 O43181 P48047 O43678 O75208 Q02218 P31930 P12074 O95169 P14927 P25705 Q9UIJ7 O95139 O95168 O14949 O43674 P51970 P49821 O75251 P00403 O95299 O75947 O96000 P22695 P30049 P17568 O00483 Q86Y39 …
	Purine nucleoside monophosphate metabolic process	9	GO:0009126	72	154	252	3774	7	3.1084e-45	44.51	P00813 P03915 P28331 Q16795 P19404 Q9NX14 O75438 P24539 P18859 Q9Y6M9 P47985 Q9P0J0 O00217 Q9UI09 P03928 P09669 P10606 O14521 O75964 O43677 O43920 P00414 O43676 P00395 P20674 Q9UDW1 Q16718 P56556 P13073 P09622 O43181 P48047 O43678 O75208 Q02218 P31930 P12074 O95169 P14927 P25705 Q9UIJ7 O95139 O95168 O14949 O43674 P51970 P49821 O75251 P00403 O95299 O75947 O96000 P22695 P30049 P17568 O00483 Q86Y39 …
	Purine ribonucleoside monophosphate metabolic process	10	GO:0009167	72	154	252	3774	7	3.1084e-45	44.51	P00813 P03915 P28331 Q16795 P19404 Q9NX14 O75438 P24539 P18859 Q9Y6M9 P47985 Q9P0J0 O00217 Q9UI09 P03928 P09669 P10606 O14521 O75964 O43677 O43920 P00414 O43676 P00395 P20674 Q9UDW1 Q16718 P56556 P13073 P09622 O43181 P48047 O43678 O75208 Q02218 P31930 P12074 O95169 P14927 P25705 Q9UIJ7 O95139 O95168 O14949 O43674 P51970 P49821 O75251 P00403 O95299 O75947 O96000 P22695 P30049 P17568 O00483 Q86Y39 …
	Single-organism metabolic process	3	GO:0044710	186	1236	252	3774	2.25	3.90913e-43	42.41	Q86YB8 P55809 Q9NTG7 P11310 Q9UDR5 Q9UBU3 Q9BX97 P00813 P10515 Q16795 Q96I99 Q9NX14 P32929 O75438 P42126 P15090 P24752 Q16790 P24539 Q9NNW7 P18859 Q96RQ3 P16671 Q13825 P09210 P07585 Q9BX68 P11177 P08294 O00217 O95563 Q9BV79 P03928 Q6JQN1 P09669 P35914 P43155 P00325 O75964 Q06520 O43677 P12694 P30044 P00395 Q4G0N4 P20674 P21953 O00330 O95822 P31937 O43678 P08263 A8MXV4 P31930 P12074 P08559 O95169 …

## Sheet: Up
Table S4 GO term enrichments analysis of DEPs
GO terms level 1	GO terms description	GO terms level	GO terms ID	Mapping	Background	All mapping	All background	Fold enrichment	Fisher' exact test P value	–Log10 P value	Related protein
Cellular component	Nucleolus	11	GO:0005730	53	289	276	3879	2.58	6.8995e-11	10.16	Q9BYG3 O00541 Q5JTH9 Q9NUQ6 P39748 O43818 P07858 Q15397 O15160 Q9NVP1 Q14690 Q14137 Q9UNF1 Q9UKD2 Q8TDN6 O75691 Q9NX58 Q9C0J8 Q9H583 Q12788 P19338 Q14978 O95347 Q9GZL7 O76021 Q9ULZ3 Q08J23 Q63HN8 Q9BQG0 P46087 Q9BVP2 Q9H0A0 P41218 O60264 Q9H0D6 Q96GQ7 P31327 O00116 Q9UK76 O15162 Q9NR30 Q15050 Q2NL82 P19878 P17844 Q9BZE4 P42224 P26583 P46013 Q96FQ6 Q9P258 Q9BQ67 Q08752
	Preribosome	7	GO:0030684	12	23	276	3879	7.33	1.17405e-07	6.93	Q9H583 Q15050 O00541 Q12788 Q2NL82 O43818 Q9H0A0 Q14690 Q14137 Q9GZL7 O75691 O76021
	90S preribosome	8	GO:0030686	8	11	276	3879	10.22	2.15444e-06	5.67	Q9H583 O00541 Q12788 Q9H0A0 Q14137 Q9GZL7 O75691 O76021
	MCM complex	4	GO:0042555	6	6	276	3879	14.05	9.78297e-06	5.01	P49736 P25205 P33992 P33993 P33991 Q14566
	Chromosome	8	GO:0005694	35	226	276	3879	2.18	1.44385e-05	4.84	Q9BYG3 P06493 O00541 P33993 P35250 P39748 Q15397 Q9NVP1 Q8TEX9 Q92922 Q9NTJ3 P25205 P33991 O15347 P49736 O95347 P26358 P33992 P43246 P24941 Q9H0A0 P35249 O60264 Q9Y5B9 P12004 Q96GQ7 O14929 P52701 Q15050 Q14566 P42224 P26583 P46013 Q9P258 P49321
	Extracellular space	4	GO:0005615	49	376	276	3879	1.83	2.34732e-05	4.63	P59666 P49913 P09758 P31947 P07858 Q6P4A8 P20160 Q99715 P11215 P24158 P14780 Q08380 Q9Y6K5 P28799 Q9UGM3 P25774 P01033 P02786 P09486 Q9H3R2 P05164 Q14116 P01833 P08246 P24821 Q13753 Q9BVP2 O75718 P80188 Q14767 Q0VD83 P08311 P06702 Q8TDL5 P56470 P04003 P17213 P11166 Q12805 Q13443 Q92820 Q16270 P05109 P36952 P19801 P26583 P02751 Q92626 Q9UBX5
	Nuclear chromosome, telomeric region	13	GO:0000784	12	41	276	3879	4.11	8.63467e-05	4.06	O14929 P25205 P06493 P33992 P33993 P39748 P43246 P33991 Q14566 Q9H0A0 P49736 P12004
	Chromosome, telomeric region	11	GO:0000781	13	49	276	3879	3.73	0.000108699	3.96	O14929 P25205 P06493 P33992 P33993 P39748 P43246 P33991 P24941 Q14566 Q9H0A0 P49736 P12004
Molecular function	Carbohydrate derivative binding	3	GO:0097367	81	708	274	3824	1.6	4.44112e-06	5.35	P00966 P20592 P07858 Q7Z406 Q9NVP1 O95340 Q6UB35 P05107 P25205 P23381 P33991 P20591 P52790 P02786 P22234 Q58FF8 Q96SB4 P27708 P08246 P24821 P33992 P43246 P04216 Q13753 Q9BVP2 O60264 Q96GQ7 P32455 P31327 Q9UG63 P52701 Q9NR30 Q9UHD1 P17844 Q9BZE4 P46013 P08238 P02751 O60488 P07948 P06493 P30533 P33993 P35250 P20160 P11215 Q9Y223 Q9NTJ3 Q8TD06 Q9Y6K5 P09327 Q14978 P49736 O95347 Q03519 P25774 P05164 …
	Heparin binding	5	GO:0008201	11	32	274	3824	4.8	4.59873e-05	4.34	P08311 P08246 P30533 Q14956 Q13753 Q14767 P19801 P02751 P20160 P21741 P05164
	Helicase activity	8	GO:0004386	13	56	274	3824	3.24	0.000446853	3.35	P25205 P33992 P33993 Q9NR30 P33991 P13984 Q14566 P17844 P49736 O60264 Q9NVP1 O00148 Q96GQ7
	Glycosaminoglycan binding	4	GO:0005539	11	41	274	3824	3.74	0.000449067	3.35	P08311 P08246 P30533 Q14956 Q13753 Q14767 P19801 P02751 P20160 P21741 P05164
	Transferase activity, transferring one-carbon groups	4	GO:0016741	10	41	274	3824	3.4	0.00193736	2.71	Q08J23 P34897 P51580 P27708 P26358 P46087 P40261 Q86X55 Q99873 Q9UI30
	Histone binding	4	GO:0042393	10	41	274	3824	3.4	0.00193736	2.71	O14929 P52701 Q8TDB6 O95373 Q86X55 P49736 Q9Y5B9 Q9BQ67 P49321 Q99543
	Glycoprotein binding	4	GO:0001948	10	42	274	3824	3.32	0.00231494	2.64	P24821 Q14956 P07858 P08238 P20160 P25774 P11215 P02786 Q8TD06 P05107
	Sulfur compound binding	3	GO:1901681	12	62	274	3824	2.7	0.00384265	2.42	P08311 P08246 P30533 Q14956 Q13753 Q14767 P19801 P02751 P20160 P21741 O00154 P05164
Biological process	Defense response	4	GO:0006952	50	277	270	3774	2.52	5.92026e-10	9.23	P59666 P49913 Q13287 P20592 P80217 P05161 P80511 P20160 P05107 P34897 Q08380 Q9Y6K5 O15347 P01892 Q9UGM3 P13762 P20591 P05164 Q14116 Q9ULZ3 Q96SB4 P13498 P30508 P08246 O95373 Q03518 P80188 P41218 P09914 P21741 P32455 Q01628 P08311 O14879 P04839 P06702 Q8TDL5 P04003 O15162 P17213 P19878 Q9HCY8 P05109 P42224 P26583 P19525 P02751 P29728 P07948 P13284
	Defense response to other organism	6	GO:0098542	27	96	270	3774	3.93	1.03249e-09	8.99	P59666 P08246 P49913 P20592 P09914 P05161 P80511 P20160 P32455 Q01628 P08311 O14879 P06702 O15162 Q9Y6K5 P17213 P01892 Q9HCY8 P05109 Q9UGM3 P20591 P42224 P26583 P19525 P29728 P05164 Q9ULZ3
	Response to other organism	5	GO:0051707	40	199	270	3774	2.81	2.12217e-09	8.67	P59666 P49913 P20592 P05161 P80511 P20160 P24158 P29466 Q9Y6K5 P16949 P01892 Q9UGM3 P09327 P20591 P09486 Q14116 P05164 Q9ULZ3 P08246 P80188 Q5EBM0 P09914 P32455 Q01628 P08311 O14879 P31327 P06702 Q8TDL5 Q9NR30 P17213 O15162 Q13443 Q9HCY8 P05109 P42224 P26583 P19525 P29728 P07948
	Response to external biotic stimulus	4	GO:0043207	40	199	270	3774	2.81	2.12217e-09	8.67	P59666 P49913 P20592 P05161 P80511 P20160 P24158 P29466 Q9Y6K5 P16949 P01892 Q9UGM3 P09327 P20591 P09486 Q14116 P05164 Q9ULZ3 P08246 P80188 Q5EBM0 P09914 P32455 Q01628 P08311 O14879 P31327 P06702 Q8TDL5 Q9NR30 P17213 O15162 Q13443 Q9HCY8 P05109 P42224 P26583 P19525 P29728 P07948
	Response to biotic stimulus	3	GO:0009607	40	205	270	3774	2.73	5.21373e-09	8.28	P59666 P49913 P20592 P05161 P80511 P20160 P24158 P29466 Q9Y6K5 P16949 P01892 Q9UGM3 P09327 P20591 P09486 Q14116 P05164 Q9ULZ3 P08246 P80188 Q5EBM0 P09914 P32455 Q01628 P08311 O14879 P31327 P06702 Q8TDL5 Q9NR30 P17213 O15162 Q13443 Q9HCY8 P05109 P42224 P26583 P19525 P29728 P07948
	DNA replication	8	GO:0006260	19	52	270	3774	5.11	6.05034e-09	8.22	P23921 P06493 P33992 P33993 P35250 P39748 P24941 P31350 Q9Y5B9 P35249 Q16576 P12004 P25205 P33991 Q14566 P49736 Q9BQ67 P49321 Q99543
	Innate immune response	5	GO:0045087	36	179	270	3774	2.81	1.66807e-08	7.78	P59666 P49913 Q13287 P20592 P80217 P05161 P80511 P34897 Q9Y6K5 O15347 P01892 Q9UGM3 P13762 P20591 Q9ULZ3 Q96SB4 P13498 P30508 O95373 P80188 P09914 P32455 Q01628 O14879 P04839 P06702 Q8TDL5 P04003 P19878 P05109 P42224 P26583 P19525 P13284 P07948 P29728
	DNA metabolic process	7	GO:0006259	36	195	270	3774	2.58	1.61989e-07	6.79	P06493 P33993 P35250 P39748 P05161 Q16576 P25205 Q9C0J8 Q8TDB6 P33991 O15347 P49736 P52292 P23921 P26358 Q9BQG0 P33992 P43246 P24941 P31350 Q9Y5B9 P35249 O60264 Q9H0D6 Q8IXQ6 P12004 P52701 Q9H773 Q14566 P26583 P08238 P46013 Q9BQ67 O14933 P49321 Q99543
	Antimicrobial humoral response	6	GO:0019730	13	30	270	3774	6.06	3.66002e-07	6.44	P08311 P59666 P08246 P06702 P49913 Q8TDL5 P17213 P01892 P80188 Q9UGM3 P05109 P20160 P24158
	Immune response	3	GO:0006955	67	514	270	3774	1.82	4.02969e-07	6.39	P59666 Q13287 P20592 P07858 P80217 P05161 P05107 P34897 P14780 O95395 Q9UGM3 P20591 P52790 Q14116 Q9ULZ3 Q96SB4 P08246 P43246 Q99829 O95373 P80188 P28068 P09914 P32455 O14879 P52701 P04003 Q8TDL5 O15533 Q92820 P19878 P42224 P26583 P08238 Q92626 P07948 P49913 P20160 P80511 P11215 Q12864 P24158 P28799 Q9Y6K5 O15347 P20702 P01892 P13762 P12268 Q03519 P25774 P05164 P01833 P30508 P13498 Q03518 P41218 …
	Response to external stimulus	3	GO:0009605	56	399	270	3774	1.96	4.84422e-07	6.31	P59666 P49913 P20592 P19971 P05161 P80511 P20160 P24158 P05107 P29466 Q9Y6K5 P16949 P01892 Q9UGM3 P09327 P20591 P09486 Q14116 P02549 P05164 Q9ULZ3 P00338 P27708 P13498 P08246 P24821 Q9BQG0 Q14956 P80188 Q5EBM0 P09914 P11277 P32455 Q01628 P08311 O14929 O14879 P31327 P04839 P06702 Q9H773 Q8TDL5 O15162 Q9NR30 P17213 P11166 Q13443 Q9HCY8 P05109 P42224 P19801 P26583 P19525 O60488 P29728 P07948
	Defense response to virus	7	GO:0051607	16	48	270	3774	4.66	5.43407e-07	6.26	P59666 P20592 P09914 P05161 P20160 P32455 O14879 Q01628 Q9Y6K5 O15162 Q9UGM3 P20591 P42224 P19525 P29728 Q9ULZ3
	Response to type I interferon	6	GO:0034340	13	33	270	3774	5.51	1.23583e-06	5.91	Q01628 P34897 O14879 P30508 Q9Y6K5 P20592 P01892 P20591 P42224 P09914 P80217 P05161 P29728
	Defense response to bacterium	7	GO:0042742	16	51	270	3774	4.39	1.3029e-06	5.89	P59666 P08246 P49913 P05161 P80511 P20160 P08311 P06702 P17213 P01892 Q9HCY8 P05109 Q9UGM3 P26583 P05164 Q9ULZ3
