# Supplementary material for: Screening of Potential Biomarkers for Gastric Cancer with Diagnostic Value Using Label-free Global Proteome Analysis
Source: Genomics Proteomics Bioinformatics. 2021 Feb 17;18(6):679–95. doi: 10.1016/j.gpb.2020.06.012 (PMC8377014; doi:10.1016/j.gpb.2020.06.012)
Supplement: Supplementary Table S5 [file mmc5.xlsx]

## Sheet: Supplementary Table 5
Table S5 IPA canonical pathway analysis of DEPs
Ingenuity canonical pathways	–Log P value	Ratio	z-score	Molecules
Oxidative Phosphorylation	81.5	0.624	-8.246	NDUFA9,ATP5F1D,NDUFB5,ATP5MG,NDUFB8,MT-CO2,NDUFB3,NDUFB10,NDUFS1,NDUFA5,NDUFS6,NDUFA10,UQCRFS1,ATP5PB,NDUFA8,ATP5PF,NDUFS7,ATP5F1A,ATP5PO,NDUFB1,SDHC,NDUFS5,ATP5F1C,NDUFB11,ATP5F1B,NDUFA6,NDUFB7,UQCRC2,NDUFA12,NDUFS3,NDUFA4,SDHB,ATP5PD,NDUFA7,COX6A1,COX6C,COX5B,NDUFA2,NDUFB9,ATP5MF,NDUFS2,NDUFB6,MT-CO3,ATP5ME,COX4I1,NDUFS4,MT-CO1,SDHA,NDUFV1,NDUFB4,COX17,COX6B1,NDUFV3,MT-ND4,NDUFA13,UQCRB,MT-ND5,…
Mitochondrial Dysfunction	72.7	0.433		NDUFA9,ATP5F1D,NDUFB5,ACO2,ATP5MG,NDUFB8,MT-CO2,NDUFB3,NDUFB10,PDHA1,NDUFS1,NDUFA5,NDUFS6,NDUFA10,UQCRFS1,ATP5PB,NDUFA8,ATP5PF,NDUFS7,ATP5F1A,ATP5PO,NDUFB1,SDHC,NDUFS5,ATP5F1C,NDUFB11,ATP5F1B,NDUFA6,NDUFB7,UQCRC2,NDUFA12,NDUFS3,TXNRD2,NDUFA4,SDHB,ATP5PD,NDUFA7,COX6A1,COX6C,PRDX5,COX5B,NDUFA2,NDUFB9,ATP5MF,NDUFS2,NDUFB6,MT-CO3,OGDH,ATP5ME,COX4I1,NDUFS4,AIFM1,SDHA,MT-CO1,NDUFV1,NDUFB4,COX17,COX6B1,…
Sirtuin Signaling Pathway	47.1	0.236	4.082	RRP9,NDUFA9,ATP5F1D,NDUFB5,NDUFB8,NDUFB3,NDUFB10,PDHA1,NDUFS1,NDUFA5,SLC25A6,NDUFS6,NDUFA10,UQCRFS1,ATP5PB,NDUFA8,ATP5PF,PPID,SLC2A1,NDUFS7,LDHD,ATP5F1A,SMARCA5,NDUFB1,SDHC,NDUFS5,ATP5F1C,NDUFB11,ATP5F1B,NDUFA6,TOMM34,UQCRC2,NDUFB7,NDUFA12,IDH2,MLYCD,H1F0,NDUFS3,CPS1,NDUFA4,SDHB,NDUFA7,NDUFA2,SOD3,POLR1C,NDUFB9,NDUFS2,NDUFB6,GOT2,PDK1,NDUFS4,SDHA,NDUFV1,NDUFB4,SLC25A4,SIRT5,GLS,NDUFV3,MT-ND4,SIRT…
TCA Cycle II (Eukaryotic)	14.7	0.542	-3.606	SDHA,SUCLA2,SDHB,LIPF,SUCLG1,ACO2,DLST,DLD,SDHD,SDHC,MDH1,OGDH,FH
Valine Degradation I	11.6	0.556	-3.162	BCAT2,HIBADH,BCKDHA,AUH,ACAD8,DLD,DBT,ACADSB,ALDH6A1,BCKDHB
Leucine Degradation I	9.75	0.778	-2.646	BCAT2,AUH,MCCC1,IVD,HMGCL,ACADM,MCCC2
Acetyl-CoA Biosynthesis I (Pyruvate Dehydrogenase Complex)	6.76	0.714	-2.236	PDHA1,DLAT,DLD,DBT,PDHB
Superpathway of Methionine Degradation	6.69	0.243	-2.333	PCCA,MCEE,DLD,GOT1,PCCB,CTH,GOT2,SUOX,PRMT1
Branched-chain α-keto acid Dehydrogenase Complex	6.45	1	-2	BCKDHA,DLD,DBT,BCKDHB
Isoleucine Degradation I	6.27	0.429	-2.449	BCAT2,AUH,ACAT1,ACAD8,DLD,ACADSB
Mismatch Repair in Eukaryotes	5.86	0.375		PCNA,MSH2,RFC4,RFC2,MSH6,FEN1
2-oxobutanoate Degradation I	5.76	0.8	-2	PCCA,MCEE,DLD,PCCB
Interferon Signaling	5.69	0.222	2.828	IFITM3,IFIT3,IFIT1,MX1,IFI35,STAT1,TAP1,ISG15
Cell Cycle Control of Chromosomal Replication	5.09	0.161		MCM5,MCM3,MCM6,PCNA,MCM2,CDK1,MCM4,CDK2,MCM7
Fatty Acid β-oxidation I	4.99	0.219	-1.89	ECI2,AUH,ACSL4,IVD,ACADM,HADH,ECI1
Aspartate Degradation II	4.93	0.571	-2	LIPF,GOT1,MDH1,GOT2
Antigen Presentation Pathway	4.48	0.184		HLA-DRB4,HLA-C,HLA-A,HLA-DMB,TAP1,TAPBP,TAP2
LPS/IL-1 Mediated Inhibition of RXR Function	4.43	0.0766		GSTA2,ALDH4A1,CES2,SULT2A1,PAPSS2,GSTT1,SOD3,IL18,GSTM2,ALDH1A1,ALDH1L2,FABP4,ACSL4,GSTA1,FABP3,ALDH5A1,ALDH6A1
Methylmalonyl Pathway	4.24	0.75		PCCA,MCEE,PCCB
Creatine-phosphate Biosynthesis	3.85	0.6		CKB,CKMT2,CKM
2-ketoglutarate Dehydrogenase Complex	3.85	0.6		DLST,DLD,OGDH
Aryl Hydrocarbon Receptor Signaling	3.72	0.0851		ALDH4A1,GSTA2,GSTM2,ALDH1A1,HSP90AB1,ALDH1L2,GSTA1,GSTT1,ALDH5A1,ALDH6A1,CDK2,MCM7
Ethanol Degradation II	3.59	0.162	-2.449	ALDH4A1,ADH7,ALDH1A1,ALDH1L2,ACSS1,ADH1B
Glutathione-mediated Detoxification	3.06	0.161	-1.342	GSTA2,GSTM2,GGH,GSTA1,GSTT1
Histamine Degradation	2.99	0.211	-1	ALDH4A1,ALDH1A1,ALDH1L2,AOC1
PXR/RXR Activation	2.98	0.108		GSTA2,GSTM2,ALDH1A1,GSTA1,CES2,SULT2A1,PAPSS2
Phagosome Maturation	2.96	0.0743		HLA-DRB4,MPO,HLA-C,PRDX5,HLA-A,CTSS,NCF2,CYBB,CTSG,CTSB,TAP1
Inflammasome pathway	2.9	0.2	2	IL18,PYCARD,CASP1,CTSB
Oxidative Ethanol Degradation III	2.81	0.19	-2	ALDH4A1,ALDH1A1,ALDH1L2,ACSS1
Ketogenesis	2.81	0.3		BDH1,ACAT1,HMGCL
Ketolysis	2.81	0.3		BDH1,ACAT1,OXCT1
4-hydroxyproline Degradation I	2.75	0.667		ALDH4A1,GOT2
Glutamate Degradation II	2.75	0.667		GOT1,GOT2
4-aminobutyrate Degradation I	2.75	0.667		SUCLG2,ALDH5A1
Aspartate Biosynthesis	2.75	0.667		GOT1,GOT2
Cleavage and Polyadenylation of Pre-mRNA	2.56	0.25		CSTF1,CSTF3,WDR33
Noradrenaline and Adrenaline Degradation	2.55	0.125	-2.236	ALDH4A1,ADH7,ALDH1A1,ALDH1L2,ADH1B
Ethanol Degradation IV	2.52	0.16	-2	ALDH4A1,ALDH1A1,ALDH1L2,ACSS1
Gluconeogenesis I	2.46	0.154	-2	LIPF,ME3,MDH1,FBP2
L-cysteine Degradation I	2.46	0.5		GOT1,GOT2
Fatty Acid β-oxidation III (Unsaturated, Odd Number)	2.46	0.5		ECI2,ECI1
Superpathway of Citrulline Metabolism	2.27	0.2		GLS,ASS1,CPS1
Glutamate Degradation III (via 4-aminobutyrate)	2.24	0.4		SUCLG2,ALDH5A1
Folate Polyglutamylation	2.24	0.4		MTHFD1L,SHMT2
Glutaryl-CoA Degradation	2.19	0.188		ACAT1,CA1,HADH
Caveolar-mediated Endocytosis Signaling	2.1	0.0845		ITGB2,ITGAM,HLA-C,HLA-A,CAV1,ITGAX
Urea Cycle	2.07	0.333		ASS1,CPS1
GADD45 Signaling	1.97	0.158		PCNA,CDK1,CDK2
Purine Nucleotides Degradation II (Aerobic)	1.97	0.158		GDA,IMPDH2,ADA
DNA damage-induced 14-3-3σ Signaling	1.97	0.158		SFN,CDK1,CDK2
Serotonin Degradation	1.94	0.0779	-2.449	ALDH4A1,ADH7,ALDH1A1,ALDH1L2,ADH1B,SULT2A1
Dopamine Degradation	1.9	0.108	-2	ALDH4A1,ALDH1A1,ALDH1L2,SULT2A1
Complement System	1.9	0.108		ITGB2,ITGAM,C4BPA,ITGAX
Role of CHK Proteins in Cell Cycle Checkpoint Control	1.89	0.0877		PCNA,RFC4,RFC2,CDK1,CDK2
Role of BRCA1 in DNA Damage Response	1.86	0.075		MSH2,RFC4,RFC2,MSH6,SMARCC1,STAT1
Fatty Acid α-oxidation	1.8	0.136		ALDH4A1,ALDH1A1,ALDH1L2
Pyrimidine Deoxyribonucleotides De Novo Biosynthesis I	1.74	0.13		CMPK2,RRM2,RRM1
Putrescine Degradation III	1.74	0.13		ALDH4A1,ALDH1A1,ALDH1L2
Folate Transformations I	1.71	0.222		MTHFD1L,SHMT2
Glutathione Redox Reactions I	1.69	0.125		GSTM2,GSTA1,GSTT1
Tryptophan Degradation X (Mammalian, via Tryptamine)	1.65	0.12		ALDH4A1,ALDH1A1,ALDH1L2
Tryptophan Degradation III (Eukaryotic)	1.65	0.12		ACAT1,CA1,HADH
GDP-glucose Biosynthesis	1.63	0.2		PGM5,HK3
Glycine Betaine Degradation	1.63	0.2		SARDH,SHMT2
Melatonin Degradation III	1.61	1		MPO
Glutamine Biosynthesis I	1.61	1		GLUL
Glutamate Removal from Folates	1.61	1		GGH
Methylglyoxal Degradation VI	1.61	1		LDHD
L-cysteine Degradation II	1.61	1		CTH
Sulfite Oxidation IV	1.61	1		SUOX
Glucose and Glucose-1-phosphate Degradation	1.54	0.182		PGM5,HK3
Purine Nucleotides De Novo Biosynthesis II	1.54	0.182		IMPDH2,PAICS
IL-8 Signaling	1.54	0.0493	2.53	ITGB2,MPO,ITGAM,RHOT1,NCF2,CYBB,DEFA1 (includes others),MMP9,ITGAX,AZU1
Graft-versus-Host Disease Signaling	1.53	0.0833		IL18,HLA-C,HLA-A,HLA-DMB
Xenobiotic Metabolism Signaling	1.5	0.0439		ALDH4A1,GSTA2,GSTM2,ALDH1A1,HSP90AB1,ALDH1L2,GSTA1,CES2,SULT2A1,ALDH5A1,SOD3,GSTT1,ALDH6A1
Primary Immunodeficiency Signaling	1.5	0.0816		ADA,IGHA1,TAP1,TAP2
BER pathway	1.47	0.167		PCNA,FEN1
Atherosclerosis Signaling	1.43	0.0551		PLBD1,ITGB2,IL18,CD36,S100A8,TPSAB1/TPSB2,MMP9
Role of IL-17A in Psoriasis	1.41	0.154		S100A9,S100A8
NAD Phosphorylation and Dephosphorylation	1.41	0.154		NNT,NADK2
Glycogen Degradation II	1.41	0.154		PGM5,TYMP
Cytotoxic T Lymphocyte-mediated Apoptosis of Target Cells	1.37	0.0938		HLA-C,HLA-A,BID
Neuroinflammation Signaling Pathway	1.35	0.0418	2.309	IL18,HLA-C,HLA-A,PYCARD,GLS,HLA-DMB,NCF2,S100B,CYBB,CASP1,GLUL,STAT1,MMP9
Phenylalanine Degradation IV (Mammalian, via Side Chain)	1.35	0.143		GOT1,GOT2
Huntington's Disease Signaling	1.35	0.044		ATP5PF,SDHA,ATP5F1C,SDHB,ATP5F1D,ATP5F1B,GLS,ATP5F1A,CASP1,PSME3,ATP5PB
Epoxysqualene Biosynthesis	1.31	0.5		FDFT1
β-alanine Degradation I	1.31	0.5		ALDH6A1
Alanine Degradation III	1.31	0.5		GPT
Alanine Biosynthesis II	1.31	0.5		GPT
Palmitate Biosynthesis I (Animals)	1.31	0.5		OXSM
L-cysteine Degradation III	1.31	0.5		GOT1
Uridine-5'-phosphate Biosynthesis	1.31	0.5		CAD
Sulfate Activation for Sulfonation	1.31	0.5		PAPSS2
Fatty Acid Biosynthesis Initiation II	1.31	0.5		OXSM
Cysteine Biosynthesis/Homocysteine Degradation	1.31	0.5		CTH
Glycine Biosynthesis I	1.31	0.5		SHMT2
Glutamine Degradation I	1.31	0.5		GLS
Glycogen Degradation III	1.29	0.133		PGM5,TYMP
p53 Signaling	1.25	0.0541		PCNA,COQ8A,GNL3,SERPINB5,SFN,CDK2
Vitamin-C Transport	1.24	0.125		SLC2A1,TXNRD2
Induction of Apoptosis by HIV1	1.2	0.0656	-1	SLC25A4,SLC25A6,BID,SLC25A5
Protein Ubiquitination Pathway	1.2	0.0415		CRYAB,HSP90AB1,HLA-C,HLA-A,HSPH1,DNAJC2,TAP1,UBE2L6,TAP2,HSPB6,HSPA4L
RAN Signaling	1.19	0.118		CSE1L,KPNA2
autophagy	1.18	0.0645		CTSS,CTSG,CTSB,SQSTM1
NADH Repair	1.14	0.333		NAXD
Proline Degradation	1.14	0.333		ALDH4A1
D-glucuronate Degradation I	1.14	0.333		DCXR
Inosine-5'-phosphate Biosynthesis II	1.14	0.333		PAICS
Tyrosine Biosynthesis IV	1.14	0.333		PCBD2
Neuroprotective Role of THOP1 in Alzheimer's Disease	1.12	0.05	0	HLA-C,HLA-A,PRTN3,CTSG,TPSAB1/TPSB2,MMP9
Leukocyte Extravasation Signaling	1.12	0.0427	2.121	ITGB2,ITGAM,TIMP1,RAP1GAP,CYBA,NCF2,CYBB,THY1,MMP9
Hereditary Breast Cancer Signaling	1.11	0.0467		MSH2,RFC4,RFC2,MSH6,SMARCC1,SFN,CDK1
LXR/RXR Activation	1.11	0.0496	-2	FDFT1,IL18,CD36,S100A8,HADH,MMP9
Ubiquinol-10 Biosynthesis (Eukaryotic)	1.11	0.105		BCKDHA,BCKDHB
Role of PKR in Interferon Induction and Antiviral Response	1.1	0.0732		BID,EIF2AK2,STAT1
Communication between Innate and Adaptive Immune Cells	1.07	0.0526		IL18,HLA-DRB4,HLA-C,HLA-A,IGHA1
Granzyme A Signaling	1.07	0.1		HMGB2,H1F0
Stearate Biosynthesis I (Animals)	1.03	0.0682		DBT,ACSL4,ACOT7
Heme Biosynthesis from Uroporphyrinogen-III I	1.02	0.25		CPOX
Phenylethylamine Degradation I	1.02	0.25		AOC3
Arginine Degradation I (Arginase Pathway)	1.02	0.25		ALDH4A1
Phenylalanine Degradation I (Aerobic)	1.02	0.25		PCBD2
Acetate Conversion to Acetyl-CoA	1.02	0.25		ACSS1
T Helper Cell Differentiation	0.981	0.0548		IL18,HLA-A,HLA-DMB,STAT1
GP6 Signaling Pathway	0.95	0.0448	0.816	LAMB3,COL12A1,LAMA2,LYN,COL6A5,LAMC2
TREM1 Signaling	0.949	0.0533	2	IL18,MPO,CASP1,ITGAX
Autoimmune Thyroid Disease Signaling	0.946	0.0625		HLA-C,HLA-A,HLA-DMB
Th1 Pathway	0.938	0.0444	2	ITGB2,IL18,HLA-DRB4,HLA-A,HLA-DMB,STAT1
Tumoricidal Function of Hepatic Natural Killer Cells	0.934	0.0833		BID,AIFM1
Cysteine Biosynthesis III (mammalia)	0.934	0.0833		CTH,PRMT1
Trehalose Degradation II (Trehalase)	0.933	0.2		HK3
Tetrahydrofolate Salvage from 5,10-methenyltetrahydrofolate	0.933	0.2		MTHFD1L
CMP-N-acetylneuraminate Biosynthesis I (Eukaryotes)	0.933	0.2		GNE
Lysine Degradation II	0.933	0.2		AASS
Citrulline-Nitric Oxide Cycle	0.933	0.2		ASS1
dTMP De Novo Biosynthesis	0.933	0.2		SHMT2
Estrogen-mediated S-phase Entry	0.877	0.0769		CDK1,CDK2
Type I Diabetes Mellitus Signaling	0.862	0.045		HLA-C,HLA-A,HLA-DMB,BID,STAT1
Arginine Biosynthesis IV	0.859	0.167		ASS1
Pyruvate Fermentation to Lactate	0.859	0.167		LDHA
Glycine Cleavage Complex	0.859	0.167		DLD
Superpathway of Cholesterol Biosynthesis	0.825	0.0714		FDFT1,ACAT1
Allograft Rejection Signaling	0.807	0.0471		HLA-DRB4,HLA-C,HLA-A,HLA-DMB
Virus Entry via Endocytic Pathways	0.805	0.0431		ITGB2,HLA-C,HLA-A,CAV1,TFRC
Unfolded protein response	0.801	0.0536		PDIA2,HSPH1,ERO1B
Superpathway of Serine and Glycine Biosynthesis I	0.797	0.143		SHMT2
Thioredoxin Pathway	0.797	0.143		TXNRD2
Adenine and Adenosine Salvage III	0.797	0.143		ADA
Crosstalk between Dendritic Cells and Natural Killer Cells	0.757	0.0449		IL18,HLA-DRB4,HLA-C,HLA-A
Hepatic Fibrosis / Hepatic Stellate Cell Activation	0.752	0.0374		FN1,TIMP1,COL12A1,MYH14,COL6A5,STAT1,MMP9
Altered T Cell and B Cell Signaling in Rheumatoid Arthritis	0.745	0.0444		IL18,HLA-A,PRTN3,HLA-DMB
Airway Pathology in Chronic Obstructive Pulmonary Disease	0.744	0.125		MMP9
Histidine Degradation III	0.744	0.125		MTHFD1L
Superoxide Radicals Degradation	0.744	0.125		SOD3
Purine Ribonucleosides Degradation to Ribose-1-phosphate	0.744	0.125		ADA
Salvage Pathways of Pyrimidine Deoxyribonucleotides	0.744	0.125		TYMP
OX40 Signaling Pathway	0.734	0.044		HLA-DRB4,HLA-C,HLA-A,HLA-DMB
IL-7 Signaling Pathway	0.734	0.044	2	SLC2A1,LYN,STAT1,CDK2
Retinoic acid Mediated Apoptosis Signaling	0.711	0.0484		BID,PARP9,PARP14
Citrulline Biosynthesis	0.698	0.111		GLS
Heme Biosynthesis II	0.698	0.111		CPOX
Production of Nitric Oxide and Reactive Oxygen Species in Macrophages	0.698	0.0361	1.633	MPO,RHOT1,CYBA,NCF2,CYBB,S100A8,STAT1
DNA Methylation and Transcriptional Repression Signaling	0.693	0.0588		RBBP7,DNMT1
Inhibition of Angiogenesis by TSP1	0.693	0.0588		CD36,MMP9
Retinoate Biosynthesis I	0.693	0.0588		ADH7,ALDH1A1
Sumoylation Pathway	0.678	0.0417	-1	PCNA,RFC4,RHOT1,RFC2
Pyridoxal 5'-phosphate Salvage Pathway	0.67	0.0462		EIF2AK2,CDK1,CDK2
Salvage Pathways of Pyrimidine Ribonucleotides	0.668	0.0412	2	CMPK2,EIF2AK2,CDK1,CDK2
NRF2-mediated Oxidative Stress Response	0.662	0.0352		GSTA2,AKR7A3,GSTM2,GSTA1,SQSTM1,GSTT1,SOD3
Phagosome Formation	0.659	0.0382		ITGB2,FN1,ITGAM,RHOT1,ITGAX
ATM Signaling	0.657	0.0408	0	SMC2,BID,CDK1,CDK2
B Cell Development	0.656	0.0556		HLA-A,HLA-DMB
Cell Cycle Regulation by BTG Family Proteins	0.639	0.0541		CDK2,PRMT1
Aldosterone Signaling in Epithelial Cells	0.635	0.0357		CRYAB,HSP90AB1,HSPH1,DNAJC2,HSPB6,HSPA4L
UDP-N-acetyl-D-galactosamine Biosynthesis II	0.621	0.0909		HK3
Role of Pattern Recognition Receptors in Recognition of Bacteria and Viruses	0.608	0.0365		IL18,OAS2,CASP1,EIF2AK2,OAS3
Inhibition of Matrix Metalloproteases	0.606	0.0513		TIMP1,MMP9
Oncostatin M Signaling	0.59	0.05		MT2A,STAT1
Assembly of RNA Polymerase I Complex	0.589	0.0833		POLR1C
Acyl-CoA Hydrolysis	0.589	0.0833		ACOT7
Guanosine Nucleotides Degradation III	0.589	0.0833		GDA
Osteoarthritis Pathway	0.576	0.033	1	FN1,S100A9,DCN,CASP1,S100A8,MYBBP1A,MMP9
nNOS Signaling in Skeletal Muscle Cells	0.575	0.0488		SNTB1,DMD
Retinol Biosynthesis	0.56	0.0476		LIPF,CES2
Fatty Acid Activation	0.559	0.0769		ACSL4
Oleate Biosynthesis II (Animals)	0.559	0.0769		ALDH6A1
Cholesterol Biosynthesis I	0.559	0.0769		FDFT1
Urate Biosynthesis/Inosine 5'-phosphate Degradation	0.559	0.0769		IMPDH2
Mevalonate Pathway I	0.559	0.0769		ACAT1
Cholesterol Biosynthesis II (via 24,25-dihydrolanosterol)	0.559	0.0769		FDFT1
Cholesterol Biosynthesis III (via Desmosterol)	0.559	0.0769		FDFT1
Hypoxia Signaling in the Cardiovascular System	0.554	0.04		HSP90AB1,LDHA,UBE2L6
AMPK Signaling	0.552	0.0324	-1	SLC2A1,CKM,AK3,ILKAP,SMARCC1,MLYCD,PPM1G
Glioma Invasiveness Signaling	0.544	0.0395		TIMP1,RHOT1,MMP9
γ-glutamyl Cycle	0.532	0.0714		GGCT
VDR/RXR Activation	0.524	0.0385		CAMP,SULT2A1,HSD17B2
Th1 and Th2 Activation Pathway	0.52	0.0324		ITGB2,IL18,HLA-DRB4,HLA-A,HLA-DMB,STAT1
Pyrimidine Ribonucleotides De Novo Biosynthesis	0.494	0.0426		CMPK2,CAD
Granzyme B Signaling	0.484	0.0625		BID
Extrinsic Prothrombin Activation Pathway	0.484	0.0625		F13A1
Adenosine Nucleotides Degradation II	0.484	0.0625		ADA
Agranulocyte Adhesion and Diapedesis	0.473	0.0311		AOC3,ITGB2,IL18,FN1,MYH14,MMP9
Dendritic Cell Maturation	0.467	0.0309	2.236	IL18,HLA-DRB4,HLA-C,HLA-A,HLA-DMB,STAT1
γ-linolenate Biosynthesis II (Animals)	0.463	0.0588		ACSL4
Mitochondrial L-carnitine Shuttle Pathway	0.463	0.0588		ACSL4
Superpathway of Geranylgeranyldiphosphate Biosynthesis I (via Mevalonate)	0.463	0.0588		ACAT1
Cell Cycle: G2/M DNA Damage Checkpoint Regulation	0.459	0.04		SFN,CDK1
ILK Signaling	0.451	0.0305	0.447	ITGB2,FN1,RHOT1,MYH14,ILKAP,MMP9
Methylglyoxal Degradation III	0.425	0.0526		AKR7A3
Triacylglycerol Degradation	0.416	0.037		LIPF,CES2
Death Receptor Signaling	0.398	0.0323		BID,PARP9,PARP14
Glutamate Receptor Signaling	0.388	0.0351		GLS,GLUL
Apoptosis Signaling	0.377	0.0312		BID,CDK1,AIFM1
PDGF Signaling	0.377	0.0312		CAV1,EIF2AK2,STAT1
Polyamine Regulation in Colon Cancer	0.376	0.0455		PSME3
Methionine Degradation I (to Homocysteine)	0.376	0.0455		PRMT1
Nur77 Signaling in T Lymphocytes	0.37	0.0339		HLA-A,HLA-DMB
Differential Regulation of Cytokine Production in Intestinal Epithelial Cells by IL-17A and IL-17F	0.361	0.0435		LCN2
HMGB1 Signaling	0.352	0.0288	1	IL18,RHOT1,HAT1,RBBP7
IL-22 Signaling	0.348	0.0417		STAT1
Role of JAK1, JAK2 and TYK2 in Interferon Signaling	0.348	0.0417		STAT1
Integrin Signaling	0.347	0.0274	0	ITGB2,ITGAM,RHOT1,CAV1,ILKAP,ITGAX
Granulocyte Adhesion and Diapedesis	0.339	0.0276		ITGB2,IL18,ITGAM,THY1,MMP9
Activation of IRF by Cytosolic Pattern Recognition Receptors	0.338	0.0317		STAT1,ISG15
Regulation of Cellular Mechanics by Calpain Protease	0.338	0.0317		CDK1,CDK2
Role of JAK family kinases in IL-6-type Cytokine Signaling	0.335	0.04		STAT1
Antiproliferative Role of TOB in T Cell Signaling	0.323	0.0385		CDK2
Glycolysis I	0.323	0.0385		FBP2
Calcium-induced T Lymphocyte Apoptosis	0.315	0.0303		HLA-A,HLA-DMB
Mitotic Roles of Polo-Like Kinase	0.315	0.0303		HSP90AB1,CDK1
Cell Cycle: G1/S Checkpoint Regulation	0.308	0.0299		GNL3,CDK2
Antioxidant Action of Vitamin C	0.304	0.0278		PLBD1,SLC2A1,TXNRD2
RAR Activation	0.301	0.0263		ADH7,ALDH1A1,SMARCC1,CARM1,PRMT1
IL-15 Production	0.3	0.0357		STAT1
Th2 Pathway	0.298	0.0267		ITGB2,HLA-DRB4,HLA-A,HLA-DMB
Amyotrophic Lateral Sclerosis Signaling	0.289	0.027		CASP1,BID,GLUL
Superpathway of Melatonin Degradation	0.288	0.0286		MPO,SULT2A1
UVA-Induced MAPK Signaling	0.284	0.0268		STAT1,PARP9,PARP14
Sonic Hedgehog Signaling	0.279	0.0333		CDK1
MSP-RON Signaling Pathway	0.276	0.0278		ITGB2,ITGAM
Agrin Interactions at Neuromuscular Junction	0.258	0.0267		ITGB2,LAMA2
Myc Mediated Apoptosis Signaling	0.252	0.0263		BID,SFN
Heparan Sulfate Biosynthesis (Late Stages)	0.252	0.0263		CES2,SULT2A1
Toll-like Receptor Signaling	0.252	0.0263		IL18,EIF2AK2
Paxillin Signaling	0.251	0.0252		ITGB2,ITGAM,ITGAX
Pancreatic Adenocarcinoma Signaling	0.246	0.025		STAT1,CDK2,MMP9
Role of JAK2 in Hormone-like Cytokine Signaling	0.244	0.0294		STAT1
GM-CSF Signaling	0.236	0.0253		LYN,STAT1
Coagulation System	0.236	0.0286		F13A1
TWEAK Signaling	0.236	0.0286		BID
IL-17A Signaling in Fibroblasts	0.236	0.0286		LCN2
Cyclins and Cell Cycle Regulation	0.226	0.0247		CDK1,CDK2
tRNA Charging	0.207	0.0256		WARS
Glucocorticoid Receptor Signaling	0	0.0116		HSP90AB1,GTF2F2,SMARCC1,STAT1
IL-10 Signaling	0	0.0145		IL18
Neuregulin Signaling	0	0.0213		HSP90AB1,DCN
Axonal Guidance Signaling	0	0.00438		ADAM9,MMP9
Fc Epsilon RI Signaling	0	0.008		LYN
Actin Cytoskeleton Signaling	0	0.00858		FN1,MYH14
Synaptic Long Term Depression	0	0.0111		PLBD1,LYN
PPARα/RXRα Activation	0	0.0161		HSP90AB1,CD36,GOT2
Acute Phase Response Signaling	0	0.0227		IL18,FN1,C4BPA,NOLC1
Hepatic Cholestasis	0	0.0125		IL18,SLC4A2
FXR/RXR Activation	0	0.0238		IL18,SLC4A2,SULT2A1
Tight Junction Signaling	0	0.018		CSTF1,MYH14,CSTF3
TR/RXR Activation	0	0.0102		SLC2A1
Regulation of Actin-based Motility by Rho	0	0.0111		RHOT1
14-3-3-mediated Signaling	0	0.0073		SFN
Clathrin-mediated Endocytosis Signaling	0	0.0193		ITGB2,TFRC,S100A8,HIP1R
Fcγ Receptor-mediated Phagocytosis in Macrophages and Monocytes	0	0.0108		LYN
IL-12 Signaling and Production in Macrophages	0	0.0205		IL18,S100A8,STAT1
Role of NFAT in Regulation of the Immune Response	0	0.0156		HLA-A,HLA-DMB,LYN
FcγRIIB Signaling in B Lymphocytes	0	0.0118		LYN
NF-κB Activation by Viruses	0	0.0215		ITGB2,EIF2AK2
CD27 Signaling in Lymphocytes	0	0.0189		BID
IL-3 Signaling	0	0.0112		STAT1
IL-17 Signaling	0	0.011		TIMP1
fMLP Signaling in Neutrophils	0	0.0155		NCF2,CYBB
CXCR4 Signaling	0	0.0117		RHOT1,LYN
Thrombopoietin Signaling	0	0.0141		STAT1
CTLA4 Signaling in Cytotoxic T Lymphocytes	0	0.0202		HLA-C,HLA-A
IL-9 Signaling	0	0.0222		STAT1
CD28 Signaling in T Helper Cells	0	0.0152		HLA-A,HLA-DMB
Role of Cytokines in Mediating Communication between Immune Cells	0	0.0185		IL18
Reelin Signaling in Neurons	0	0.0217		ITGB2,LYN
HIF1α Signaling	0	0.0242		SLC2A1,LDHA,MMP9
Cellular Effects of Sildenafil (Viagra)	0	0.00763		MYH14
Endothelin-1 Signaling	0	0.0102		PLBD1,CASP1
Relaxin Signaling	0	0.00633		MMP9
Factors Promoting Cardiogenesis in Vertebrates	0	0.0109		CDK2
CNTF Signaling	0	0.0143		STAT1
Renin-Angiotensin Signaling	0	0.00781		STAT1
Docosahexaenoic Acid (DHA) Signaling	0	0.0192		BID
Semaphorin Signaling in Neurons	0	0.0189		RHOT1
Thrombin Signaling	0	0.00476		RHOT1
Cardiac Hypertrophy Signaling	0	0.00415		RHOT1
iCOS-iCOSL Signaling in T Helper Cells	0	0.0163		HLA-A,HLA-DMB
Molecular Mechanisms of Cancer	0	0.0127		RHOT1,HAT1,BID,CDK1,CDK2
HGF Signaling	0	0.0084		CDK2
FLT3 Signaling in Hematopoietic Progenitor Cells	0	0.0108		STAT1
Cholecystokinin/Gastrin-mediated Signaling	0	0.0187		IL18,RHOT1
Germ Cell-Sertoli Cell Junction Signaling	0	0.0112		EPN3,RHOT1
Growth Hormone Signaling	0	0.0118		STAT1
Prolactin Signaling	0	0.0225		NMI,STAT1
Prostate Cancer Signaling	0	0.0194		HSP90AB1,CDK2
Renal Cell Carcinoma Signaling	0	0.0227		SLC2A1,FH
Small Cell Lung Cancer Signaling	0	0.0235		BID,CDK2
Glioma Signaling	0	0.00833		IDH2
Acute Myeloid Leukemia Signaling	0	0.0101		IDH2
Bladder Cancer Signaling	0	0.0106		MMP9
Type II Diabetes Mellitus Signaling	0	0.013		CD36,ACSL4
Gα12/13 Signaling	0	0.00709		CDH17
p70S6K Signaling	0	0.0145		LYN,SFN
ERK5 Signaling	0	0.0139		SFN
Colorectal Cancer Metastasis Signaling	0	0.0197		MSH2,RHOT1,MSH6,STAT1,MMP9
mTOR Signaling	0	0.00483		RHOT1
G Beta Gamma Signaling	0	0.00833		CAV1
Sphingosine-1-phosphate Signaling	0	0.016		RHOT1,CASP1
Systemic Lupus Erythematosus Signaling	0	0.0215		IL18,HLA-C,HLA-A,SNRPF,LYN
Cdc42 Signaling	0	0.024		HLA-DRB4,HLA-C,HLA-A,HLA-DMB
EIF2 Signaling	0	0.00881		WARS,EIF2AK2
Rac Signaling	0	0.0244		NCF2,CYBB,ANK1
Role of Osteoblasts, Osteoclasts and Chondrocytes in Rheumatoid Arthritis	0	0.00429		IL18
Phospholipase C Signaling	0	0.0082		RHOT1,LYN
Ovarian Cancer Signaling	0	0.02		MSH2,MSH6,MMP9
HER-2 Signaling in Breast Cancer	0	0.0106		ITGB2
Protein Kinase A Signaling	0	0.00499		H1F0,SFN
Role of Macrophages, Fibroblasts and Endothelial Cells in Rheumatoid Arthritis	0	0.00625		IL18,FN1
Estrogen-Dependent Breast Cancer Signaling	0	0.0116		HSD17B2
Leptin Signaling in Obesity	0	0.0116		GHRL
Breast Cancer Regulation by Stathmin1	0	0.0142		STMN1,CDK1,CDK2
Glioblastoma Multiforme Signaling	0	0.0119		RHOT1,CDK2
PKCθ Signaling in T Lymphocytes	0	0.0121		HLA-A,HLA-DMB
TNFR1 Signaling	0	0.02		BID
Role of MAPK Signaling in the Pathogenesis of Influenza	0	0.0128		PLBD1
Role of Hypercytokinemia/hyperchemokinemia in the Pathogenesis of Influenza	0	0.0233		IL18
PI3K Signaling in B Lymphocytes	0	0.00735		LYN
Intrinsic Prothrombin Activation Pathway	0	0.0238		F13A1
Role of Tissue Factor in Cancer	0	0.0154		PDIA2,LYN
Role of JAK1 and JAK3 in γc Cytokine Signaling	0	0.013		STAT1
Actin Nucleation by ARP-WASP Complex	0	0.0161		RHOT1
Signaling by Rho Family GTPases	0	0.0238	0	STMN1,RHOT1,NCF2,CYBB,CDH17,DES
RhoGDI Signaling	0	0.0113		RHOT1,CDH17
Sertoli Cell-Sertoli Cell Junction Signaling	0	0.0163		EPN3,SPTB,SPTA1
Gap Junction Signaling	0	0.00498		CAV1
Telomerase Signaling	0	0.00855		HSP90AB1
Hematopoiesis from Pluripotent Stem Cells	0	0.0208		IGHA1
eNOS Signaling	0	0.0174		HSP90AB1,CAV1,AQP4
iNOS Signaling	0	0.0222		STAT1
Heparan Sulfate Biosynthesis	0	0.0241		CES2,SULT2A1
Thyroid Hormone Metabolism II (via Conjugation and/or Degradation)	0	0.0233		SULT2A1
Nicotine Degradation III	0	0.0179		ADH7
D-myo-inositol-5-phosphate Metabolism	0	0.0123		PGAM5,ILKAP
Melatonin Degradation I	0	0.0154		SULT2A1
Phospholipases	0	0.0161		PLBD1
Estrogen Biosynthesis	0	0.0244		HSD17B2
Chondroitin Sulfate Biosynthesis	0	0.0175		SULT2A1
Dermatan Sulfate Biosynthesis	0	0.0169		SULT2A1
Dermatan Sulfate Biosynthesis (Late Stages)	0	0.0217		SULT2A1
D-myo-inositol (1,4,5,6)-Tetrakisphosphate Biosynthesis	0	0.0139		PGAM5,ILKAP
Nicotine Degradation II	0	0.0154		ADH7
Superpathway of Inositol Phosphate Compounds	0	0.00847		PGAM5,ILKAP
D-myo-inositol (3,4,5,6)-tetrakisphosphate Biosynthesis	0	0.0139		PGAM5,ILKAP
3-phosphoinositide Degradation	0	0.0127		PGAM5,ILKAP
3-phosphoinositide Biosynthesis	0	0.00995		PGAM5,ILKAP
Triacylglycerol Biosynthesis	0	0.0217		DBT
Pyrimidine Ribonucleotides Interconversion	0	0.0222		CMPK2
Chondroitin Sulfate Biosynthesis (Late Stages)	0	0.0204		SULT2A1
Epithelial Adherens Junction Signaling	0	0.0133		EPN3,MYH14
Gαi Signaling	0	0.0163		RAP1GAP,CAV1
Gαq Signaling	0	0.00621		RHOT1
Regulation of the Epithelial-Mesenchymal Transition Pathway	0	0.00513		MMP9
Sperm Motility	0	0.00787		PLBD1
Tec Kinase Signaling	0	0.0176		RHOT1,LYN,STAT1
STAT3 Pathway	0	0.00971		NDUFA13
Adipogenesis pathway	0	0.0224		HAT1,RBBP7,FABP4
HIPPO signaling	0	0.0115		SFN
Estrogen Receptor Signaling	0	0.0224		DDX5,GTF2F2,CARM1
EGF Signaling	0	0.0147		STAT1
ERK/MAPK Signaling	0	0.0049		STAT1
PI3K/AKT Signaling	0	0.0153		HSP90AB1,SFN
Nitric Oxide Signaling in the Cardiovascular System	0	0.0177		HSP90AB1,CAV1
JAK/Stat Signaling	0	0.0112		STAT1
GABA Receptor Signaling	0	0.0105		ALDH5A1
IL-4 Signaling	0	0.0211		HLA-A,HLA-DMB
B Cell Receptor Signaling	0	0.0103		LYN,IGHA1
PPAR Signaling	0	0.0198		IL18,HSP90AB1
IGF-1 Signaling	0	0.0179		IGFBP7,SFN
cAMP-mediated signaling	0	0.00439		RAP1GAP
p38 MAPK Signaling	0	0.0167		IL18,STAT1
NF-κB Signaling	0	0.0107		IL18,EIF2AK2
VEGF Signaling	0	0.00917		SFN
G-Protein Coupled Receptor Signaling	0	0.00355		RAP1GAP
IL-6 Signaling	0	0.00746		IL18
Macropinocytosis Signaling	0	0.0115		ITGB2
Cancer Drug Resistance By Drug Efflux	0	0.0182		PDK1
Opioid Signaling Pathway	0	0.0081		LYN,PDK1
Adrenomedullin signaling pathway	0	0.005		IL18
Iron homeostasis signaling pathway	0	0.0146		ACO2,TFRC
Calcium Signaling	0	0.00485		MYH14
Eicosanoid Signaling	0	0.0149		PLBD1
