# Supplementary material for: Screening of Potential Biomarkers for Gastric Cancer with Diagnostic Value Using Label-free Global Proteome Analysis
Source: Genomics Proteomics Bioinformatics. 2021 Feb 17;18(6):679–95. doi: 10.1016/j.gpb.2020.06.012 (PMC8377014; doi:10.1016/j.gpb.2020.06.012)
Supplement: Supplementary Table S6 [file mmc6.xlsx]

## Sheet: Supplementary Table 6
Table S6 15 potential hub proteins by ingenuity pathway analysis
UniProt ID	Gene symbol	t-test P vlaue	Q value	Log2 C/N Ratio	Sig.
O43818	U3IP2_HUMAN	4.57e-05	0.000133	1.43	Up
P22234	PUR6_HUMAN	3.09e-06	1.38e-05	1.13	Up
P12236	ADT3_HUMAN	0.016	0.0246	–1.04	Down
Q16718	NDUA5_HUMAN	1.69e-10	9.91e-09	–1.22	Down
P06576	ATPB_HUMAN	9.05e-11	6.35e-09	–1.3	Down
O43674	NDUB5_HUMAN	1.94e-09	4.89e-08	–1.34	Down
O75380	NDUS6_HUMAN	1.83e-09	4.77e-08	–1.44	Down
O95169	NDUB8_HUMAN	6.92e-11	5.78e-09	–1.46	Down
P10606	COX5B_HUMAN	1.85e-10	9.96e-09	–1.48	Down
O95168	NDUB4_HUMAN	2.06e-10	1.05e-08	–1.48	Down
P48047	ATPO_HUMAN	4.87e-08	5.13e-07	–1.48	Down
P13073	COX41_HUMAN	1.93e-10	1.03e-08	–1.51	Down
P09669	COX6C_HUMAN	2.92e-08	3.54e-07	–1.51	Down
P14406	CX7A2_HUMAN	4.92e-10	1.92e-08	–1.52	Down
P17568	NDUB7_HUMAN	3.34e-07	2.3e-06	–1.69	Down
