# Supplementary material for: Screening of Potential Biomarkers for Gastric Cancer with Diagnostic Value Using Label-free Global Proteome Analysis
Source: Genomics Proteomics Bioinformatics. 2021 Feb 17;18(6):679–95. doi: 10.1016/j.gpb.2020.06.012 (PMC8377014; doi:10.1016/j.gpb.2020.06.012)
Supplement: Supplementary Table S7 [file mmc7.xlsx]

## Sheet: This Study
Table S7 The 95% confidence interval (CI) of AUC and P value compared with reference line in this study and Qin’s study
Names	AUC	AUC 95%CI	P value
P12236	0.616	0.471–0.76	0.111401
O43818	0.797	0.674–0.92	2.89331e-06
O95169	0.98	0.948–1	1.08587e-181
O43674	0.882	0.789–0.975	1.18594e-16
O75380	0.939	0.883–0.995	2.50282e-53
P22234	0.887	0.807–0.966	1.79581e-21
P10606	0.966	0.906–1	5.558e-56
P13073	0.968	0.933–1	5.46118e-151
O95168	0.952	0.893–1	5.58336e-56
P17568	0.836	0.726–0.945	1.92766e-09
P14406	0.978	0.951–1	3.18017e-260
P09669	0.937	0.876–0.998	2.0765e-41
Q16718	0.963	0.923–1	2.62976e-109
P48047	0.971	0.935–1	4.75798e-134
P06576	1	1	< 0.0001

## Sheet: Qin Study
Table S7 The 95% confidence interval (CI) of AUC and P value compared with reference line in this study and Qin’s study
Names	AUC	AUC 95%CI	P value
P48047	0.89	0.833–0.947	6.76038e-46
O95168	0.873	0.809–0.938	3.16581e-27
P17568	0.841	0.771–0.911	9.11916e-22
P06576	0.83	0.758–0.902	5.24376e-19
O95169	0.78	0.698–0.862	1.40414e-11
P13073	0.768	0.683–0.852	1.70067e-10
P14406	0.743	0.654–0.833	7.89564e-08
P09669	0.692	0.597–0.787	0.000145215
