# Supplementary material for: Screening of Potential Biomarkers for Gastric Cancer with Diagnostic Value Using Label-free Global Proteome Analysis
Source: Genomics Proteomics Bioinformatics. 2021 Feb 17;18(6):679–95. doi: 10.1016/j.gpb.2020.06.012 (PMC8377014; doi:10.1016/j.gpb.2020.06.012)
Supplement: Supplementary Table S8 [file mmc8.xlsx]

## Sheet: Supplementary Table 8
Table S8 Identification of differentially expressed proteins in testing phase (Qin’s study)
Protein accession	Gene symbol	T/N Raito	Log2 Ratio	T/N P value	T/N FDR	Regulation	Hub gene
P48047	ATP5O	0.327179	–1.61184960149202	1.04228e-10	2.19726e-09	Down	P48047
P17568	NDUFB7	0.309748	–1.69083404576308	4.12295e-09	4.2627e-08	Down	P17568
P14406	COX7A2	0.446593	–1.16296847895998	2.37153e-07	1.29527e-06	Down	P14406
P13073	COX4I1	0.478473	–1.06349085123389	1.33107e-06	5.85572e-06	Down	P13073
P09669	COX6C	0.486814	–1.03855771634852	5.90783e-05	0.000170061	Down	P09669
P06576	ATP5B	0.499342	–1.00189857121244	2.07614e-10	3.84756e-09	Down	P06576
O95169	NDUFB8	0.497089	–1.00842390130313	8.652e-07	4.01034e-06	Down	O95169
O95168	NDUFB4	0.404996	–1.3040194923645	8.20807e-11	1.85936e-09	Down	O95168
P06731	CEACAM5	20.7571	4.37554	0.000468437	0.0010905	Up
Q6UX06	OLFM4	14.4043	3.84843	0.0191989	0.0313982	Up
Q96D15	RCN3	12.0691	3.59325	1.44079e-10	2.85102e-09	Up
Q02817	MUC2	10.3609	3.37308	0.00193143	0.00388468	Up
P49913	CAMP	10.2082	3.35166	1.67466e-05	5.49912e-05	Up
P05164	MPO	9.9934	3.32098	1.72361e-05	5.64017e-05	Up
Q99715	COL12A1	9.0235	3.17369	4.2596e-08	3.00011e-07	Up
P05109	S100A8	8.90648	3.15486	5.24301e-06	1.97315e-05	Up
P40261	NNMT	8.40051	3.07048	1.64018e-11	4.96415e-10	Up
Q70UQ0	IKBIP	8.19367	3.03451	1.13001e-07	6.80161e-07	Up
Q96AY3	FKBP10	7.90933	2.98356	1.74635e-08	1.42351e-07	Up
Q8NFJ5	GPRC5A	7.39096	2.88576	5.43573e-08	3.69873e-07	Up
P08729	KRT7	7.17775	2.84353	1.33579e-05	4.55051e-05	Up
P09486	SPARC	6.96554	2.80023	4.69166e-08	3.25201e-07	Up
P08174	CD55	6.90334	2.7873	2.99452e-06	1.19448e-05	Up
P06493	CDK1	6.80743	2.76711	2.53188e-07	1.37555e-06	Up
P80511	S100A12	6.72329	2.74917	0.0117821	0.0202102	Up
P20160	AZU1	6.67231	2.73819	2.37487e-07	1.29527e-06	Up
P06702	S100A9	6.57706	2.71744	5.71765e-08	3.82973e-07	Up
P24158	PRTN3	6.49164	2.69858	5.85941e-06	2.17282e-05	Up
P08246	ELANE	6.40893	2.68008	3.34623e-07	1.76351e-06	Up
P14780	MMP9	6.24891	2.6436	5.90412e-06	2.18508e-05	Up
O15347	HMGB3	5.97356	2.57859	6.16757e-07	2.97901e-06	Up
Q9UGM3	DMBT1	5.78204	2.53158	5.92296e-05	0.000170193	Up
P98095	FBLN2	5.71786	2.51548	5.72929e-08	3.82973e-07	Up
Q9H3R2	MUC13	5.57291	2.47843	4.78227e-06	1.82172e-05	Up
P50454	SERPINH1	5.5282	2.46681	2.71224e-15	6.34097e-13	Up
P30273	FCER1G	5.35611	2.42119	2.19406e-06	9.08316e-06	Up
P02786	TFRC	5.32366	2.41242	1.98608e-06	8.36385e-06	Up
Q92820	GGH	5.27119	2.39813	5.80157e-09	5.75975e-08	Up
P24821	TNC	5.2317	2.38728	1.80227e-07	1.01548e-06	Up
P05107	ITGB2	4.94996	2.30742	6.70294e-09	6.45003e-08	Up
O15551	CLDN3	4.9457	2.30618	5.97267e-06	2.20841e-05	Up
P04004	VTN	4.8197	2.26894	0.00281694	0.00546635	Up
P02751	FN1	4.38744	2.13338	6.28599e-09	6.16851e-08	Up
Q01628	IFITM3	4.37284	2.12857	4.95678e-10	7.65606e-09	Up
Q14956	GPNMB	4.30263	2.10522	0.00436264	0.00809751	Up
Q12805	EFEMP1	4.23863	2.0836	8.82237e-11	1.95531e-09	Up
O60568	PLOD3	4.20583	2.07239	7.58075e-10	1.09962e-08	Up
P33993	MCM7	4.18231	2.0643	1.43845e-06	6.25258e-06	Up
P17213	BPI	4.13649	2.04841	4.2525e-06	1.63758e-05	Up
P13498	CYBA	4.09586	2.03417	2.46976e-08	1.90111e-07	Up
P25774	CTSS	4.06148	2.02201	7.91682e-10	1.13328e-08	Up
P04003	C4BPA	4.01891	2.00681	2.41304e-06	9.86564e-06	Up
Q6P4A8	PLBD1	3.99383	1.99777	1.54942e-09	1.93627e-08	Up
P07996	THBS1	3.98781	1.9956	0.000104303	0.000282722	Up
P35580	MYH10	3.97453	1.99078	8.31141e-09	7.73961e-08	Up
O75594	PGLYRP1	3.97341	1.99038	4.19353e-07	2.13432e-06	Up
P01033	TIMP1	3.9357	1.97662	3.45897e-06	1.36321e-05	Up
P02675	FGB	3.9229	1.97192	0.00353999	0.00669707	Up
O95302	FKBP9	3.86866	1.95184	2.9014e-13	2.12307e-11	Up
P16949	STMN1	3.81142	1.93033	2.20876e-10	4.04481e-09	Up
P13164	IFITM1	3.80448	1.9277	0.000807088	0.00176542	Up
Q14314	FGL2	3.78671	1.92095	1.17856e-09	1.55424e-08	Up
P11215	ITGAM	3.77024	1.91466	9.14293e-08	5.72022e-07	Up
Q9H3G5	CPVL	3.7217	1.89596	0.000175958	0.000447897	Up
P04839	CYBB	3.6964	1.88612	1.01951e-09	1.37809e-08	Up
P05362	ICAM1	3.68136	1.88024	4.57972e-05	0.000135633	Up
Q15758	SLC1A5	3.65702	1.87067	1.29027e-09	1.67807e-08	Up
P55001	MFAP2	3.63394	1.86153	5.92686e-08	3.92177e-07	Up
P11678	EPX	3.63068	1.86024	1.26861e-05	4.34089e-05	Up
Q08431	MFGE8	3.61029	1.85211	0.000546191	0.00124823	Up
P49736	MCM2	3.60449	1.8498	1.43493e-07	8.41428e-07	Up
Q9UBX5	FBLN5	3.57803	1.83916	1.8747e-07	1.05121e-06	Up
P07858	CTSB	3.56475	1.8338	4.6039e-15	8.51812e-13	Up
P13674	P4HA1	3.49823	1.80662	6.28672e-05	0.000180172	Up
P04216	THY1	3.48225	1.80002	4.16217e-13	2.78631e-11	Up
Q14566	MCM6	3.48219	1.8	8.86452e-07	4.08364e-06	Up
P42224	STAT1	3.46232	1.79174	1.69153e-07	9.6031e-07	Up
P22894	MMP8	3.43659	1.78098	7.2344e-06	2.61911e-05	Up
Q9NR30	DDX21	3.43568	1.7806	1.08496e-08	9.55011e-08	Up
P23142	FBLN1	3.4147	1.77176	1.13487e-10	2.32499e-09	Up
P02792	FTL	3.38776	1.76033	1.41072e-06	6.15628e-06	Up
Q13636	RAB31	3.37664	1.75559	2.77604e-09	3.08149e-08	Up
P05161	ISG15	3.37464	1.75473	1.90137e-06	8.05007e-06	Up
O14929	HAT1	3.36039	1.74863	6.3063e-08	4.15562e-07	Up
P52790	HK3	3.34813	1.74336	6.07108e-05	0.000174029	Up
P12004	PCNA	3.34124	1.74038	5.1004e-10	7.75594e-09	Up
P20292	ALOX5AP	3.30342	1.72396	2.04049e-06	8.53979e-06	Up
Q16270	IGFBP7	3.25031	1.70058	4.9045e-08	3.38221e-07	Up
O14933	UBE2L6	3.18623	1.67185	3.5326e-06	1.38732e-05	Up
P19971	TYMP	3.18237	1.6701	2.49975e-10	4.47159e-09	Up
O00154	ACOT7	3.14877	1.65479	7.42849e-09	7.02392e-08	Up
Q8NBJ5	COLGALT1	3.14547	1.65327	1.58664e-10	3.0897e-09	Up
P55060	CSE1L	3.13974	1.65064	1.44473e-08	1.21531e-07	Up
P07225	PROS1	3.13304	1.64757	0.000160163	0.000414211	Up
Q14767	LTBP2	3.12493	1.64382	1.44189e-06	6.25258e-06	Up
O15162	PLSCR1	3.11443	1.63897	7.11998e-06	2.58819e-05	Up
P00966	ASS1	3.10008	1.63231	8.46727e-05	0.000234508	Up
P36952	SERPINB5	3.09304	1.62903	0.000223141	0.000556704	Up
Q06828	FMOD	3.08545	1.62548	7.07943e-05	0.00020043	Up
P14598	NCF1	3.08405	1.62483	8.94032e-10	1.24527e-08	Up
P00736	C1R	3.07427	1.62025	4.89522e-07	2.42917e-06	Up
P25205	MCM3	3.07335	1.61981	6.56715e-07	3.15279e-06	Up
P02654	APOC1	3.03705	1.60267	0.00118177	0.00249305	Up
P02794	FTH1	3.03009	1.59936	4.08114e-06	1.57787e-05	Up
P02788	LTF	3.0298	1.59922	4.8325e-07	2.40203e-06	Up
Q3ZAQ7	VMA21	3.01371	1.59154	3.11742e-07	1.65349e-06	Up
O14683	TP53I11	2.98864	1.57949	1.0586e-05	3.69124e-05	Up
Q02809	PLOD1	2.987	1.57869	2.0876e-06	8.72589e-06	Up
P19878	NCF2	2.98637	1.57839	2.48639e-08	1.91183e-07	Up
Q13509	TUBB3	2.98303	1.57678	3.0957e-05	9.58625e-05	Up
P13611	VCAN	2.98226	1.5764	2.0435e-08	1.6217e-07	Up
P49321	NASP	2.97879	1.57473	3.15312e-08	2.3223e-07	Up
Q9P258	RCC2	2.97474	1.57276	1.07876e-12	5.6664e-11	Up
P39748	FEN1	2.96223	1.56668	2.902e-11	7.6716e-10	Up
Q14766	LTBP1	2.94721	1.55935	2.74007e-07	1.48205e-06	Up
O00560	SDCBP	2.94327	1.55742	0.00412164	0.00769262	Up
P02679	FGG	2.93399	1.55287	0.00109635	0.0023429	Up
Q9H2J4	PDCL3	2.90285	1.53747	0.00160019	0.00326853	Up
O14684	PTGES	2.86009	1.51606	0.000766396	0.00168982	Up
P06280	GLA	2.84666	1.50927	5.54496e-05	0.000159999	Up
Q15582	TGFBI	2.82906	1.50032	1.12686e-09	1.49464e-08	Up
Q0VD83	APOBR	2.82886	1.50022	4.26382e-06	1.63942e-05	Up
O60488	ACSL4	2.82549	1.4985	4.94447e-09	4.98433e-08	Up
P07942	LAMB1	2.82158	1.4965	3.75952e-12	1.62144e-10	Up
Q92598	HSPH1	2.81617	1.49373	9.13193e-08	5.72022e-07	Up
Q13637	RAB32	2.80901	1.49006	3.50298e-09	3.70976e-08	Up
P11387	TOP1	2.79664	1.4837	7.00857e-09	6.70744e-08	Up
P09871	C1S	2.79254	1.48158	1.49191e-05	4.97404e-05	Up
Q9HAT2	SIAE	2.7888	1.47964	1.31796e-06	5.81983e-06	Up
Q9GZZ1	NAA50	2.78025	1.47521	0.000102775	0.000280731	Up
Q14192	FHL2	2.76826	1.46898	1.3004e-08	1.11207e-07	Up
P33991	MCM4	2.74458	1.45658	2.05711e-05	6.63076e-05	Up
Q09161	NCBP1	2.73445	1.45125	3.42493e-13	2.39248e-11	Up
P20591	MX1	2.72734	1.44749	0.000135426	0.00035415	Up
Q9H773	DCTPP1	2.71284	1.4398	7.14031e-06	2.59247e-05	Up
P29972	AQP1	2.701	1.4335	0.00276009	0.00535995	Up
Q14444	CAPRIN1	2.69042	1.42783	2.80409e-08	2.10871e-07	Up
P32455	GBP1	2.68855	1.42683	1.15367e-05	3.98262e-05	Up
O15427	SLC16A3	2.687	1.426	1.37068e-10	2.76459e-09	Up
P06737	PYGL	2.666	1.41468	4.16204e-11	1.0231e-09	Up
P11279	LAMP1	2.66153	1.41225	1.69058e-12	8.44463e-11	Up
P08637	FCGR3A	2.64932	1.40562	0.000170198	0.000435798	Up
P15586	GNS	2.64343	1.40241	9.58734e-10	1.3069e-08	Up
Q9NWB6	ARGLU1	2.636	1.39835	0.00479057	0.00883876	Up
P09234	SNRPC	2.63035	1.39525	2.476e-05	7.8859e-05	Up
P29728	OAS2	2.6278	1.39386	2.35066e-05	7.48765e-05	Up
P20851	C4BPB	2.61796	1.38845	0.000296302	0.000719543	Up
O95433	AHSA1	2.59848	1.37767	0.000245057	0.00060586	Up
Q14257	RCN2	2.59455	1.37549	6.58488e-08	4.30641e-07	Up
Q9NR56	MBNL1	2.59382	1.37508	3.57243e-07	1.85758e-06	Up
Q9Y6K5	OAS3	2.58296	1.36903	1.50431e-07	8.68015e-07	Up
Q14112	NID2	2.57808	1.36629	1.4859e-09	1.87621e-08	Up
Q63HN8	RNF213	2.57694	1.36566	2.72201e-06	1.09496e-05	Up
P30533	LRPAP1	2.57351	1.36374	5.49161e-06	2.055e-05	Up
Q03518	TAP1	2.57188	1.36283	6.63192e-07	3.17192e-06	Up
P01031	C5	2.56415	1.35848	0.000440277	0.00103213	Up
Q13287	NMI	2.55938	1.3558	4.75408e-07	2.37349e-06	Up
P24557	TBXAS1	2.55413	1.35283	2.25876e-06	9.31215e-06	Up
Q9UHD1	CHORDC1	2.55221	1.35175	1.11099e-07	6.73272e-07	Up
P26583	HMGB2	2.54163	1.34575	9.82904e-13	5.35703e-11	Up
Q15417	CNN3	2.51757	1.33203	4.02846e-08	2.87674e-07	Up
P16422	EPCAM	2.51115	1.32835	5.27614e-05	0.000153618	Up
O96008	TOMM40	2.5099	1.32763	1.59342e-11	4.90718e-10	Up
P16278	GLB1	2.50652	1.32568	1.19906e-08	1.04066e-07	Up
Q15942	ZYX	2.50395	1.32421	7.43277e-14	6.68275e-12	Up
Q96D96	HVCN1	2.50228	1.32324	0.0295906	0.0460152	Up
O00148	DDX39A	2.49813	1.32085	1.05761e-11	3.58804e-10	Up
Q9UHV9	PFDN2	2.49583	1.31952	4.14305e-10	6.63157e-09	Up
P27105	STOM	2.49525	1.31918	1.9247e-12	9.444e-11	Up
Q9NZM1	MYOF	2.4933	1.31806	5.97349e-11	1.4025e-09	Up
Q9HC07	TMEM165	2.48844	1.31524	1.75465e-09	2.11885e-08	Up
Q9UBR2	CTSZ	2.48251	1.3118	1.64453e-07	9.36973e-07	Up
P02649	APOE	2.4815	1.31121	5.0417e-07	2.49073e-06	Up
P19388	POLR2E	2.48056	1.31067	2.39427e-09	2.74588e-08	Up
Q53H82	LACTB2	2.48044	1.3106	7.74988e-10	1.11402e-08	Up
P47895	ALDH1A3	2.47772	1.30901	6.8129e-06	2.48411e-05	Up
Q9H0A0	NAT10	2.47718	1.3087	0.00240779	0.00475058	Up
P63313	TMSB10	2.47479	1.3073	5.72719e-08	3.82973e-07	Up
Q9NVP1	DDX18	2.46264	1.30021	1.3104e-09	1.69707e-08	Up
P23381	WARS	2.45723	1.29703	0.0063618	0.0114801	Up
P02747	C1QC	2.45496	1.2957	1.17696e-06	5.26899e-06	Up
P04179	SOD2	2.45252	1.29427	3.57292e-09	3.75865e-08	Up
O95232	LUC7L3	2.44465	1.28963	1.99832e-14	2.9981e-12	Up
P49915	GMPS	2.44328	1.28882	4.62368e-07	2.31958e-06	Up
P11166	SLC2A1	2.43831	1.28588	0.000934565	0.00201326	Up
Q96G23	CERS2	2.43549	1.28421	6.45688e-08	4.23668e-07	Up
P60510	PPP4C	2.43407	1.28337	8.60903e-11	1.93602e-09	Up
P61916	NPC2	2.42894	1.28033	1.49118e-11	4.722e-10	Up
P02748	C9	2.4226	1.27655	0.000654036	0.00146429	Up
Q8WUP2	FBLIM1	2.41581	1.27251	0.0109756	0.0189639	Up
Q86X55	CARM1	2.41402	1.27144	5.44822e-12	2.1181e-10	Up
Q9Y5B9	SUPT16H	2.41062	1.2694	0.00183369	0.00369521	Up
Q10588	BST1	2.40387	1.26536	3.86977e-06	1.50777e-05	Up
P07360	C8G	2.40108	1.26368	0.000596228	0.00135076	Up
P27708	CAD	2.3984	1.26207	1.59548e-09	1.9675e-08	Up
P09601	HMOX1	2.39765	1.26162	3.21635e-05	9.90866e-05	Up
Q9NZL4	HSPBP1	2.39221	1.25835	0.00886699	0.0155819	Up
P17301	ITGA2	2.3878	1.25568	7.55064e-06	2.71938e-05	Up
Q9HB71	CACYBP	2.38319	1.25289	7.30372e-11	1.6774e-09	Up
Q13501	SQSTM1	2.38238	1.2524	0.000131153	0.000345095	Up
O15212	PFDN6	2.37845	1.25002	3.7152e-07	1.91976e-06	Up
O75844	ZMPSTE24	2.3772	1.24926	1.83677e-08	1.48141e-07	Up
P18754	RCC1	2.37602	1.24855	6.58219e-07	3.15279e-06	Up
P21810	BGN	2.37412	1.24739	0.000175531	0.000447897	Up
O00142	TK2	2.37284	1.24661	0.000731461	0.00162284	Up
Q14739	LBR	2.37038	1.24512	1.72742e-08	1.41456e-07	Up
P07686	HEXB	2.36782	1.24356	3.1516e-08	2.3223e-07	Up
Q16527	CSRP2	2.36708	1.24311	0.000412398	0.000972246	Up
P13284	IFI30	2.36625	1.2426	2.91706e-06	1.17098e-05	Up
Q13247	SRSF6	2.36447	1.24152	2.46654e-09	2.80706e-08	Up
Q99471	PFDN5	2.36389	1.24116	4.19171e-09	4.3105e-08	Up
Q03519	TAP2	2.36163	1.23978	0.000218476	0.000546389	Up
P53634	CTSC	2.35998	1.23877	4.52864e-08	3.17604e-07	Up
P17844	DDX5	2.35961	1.23855	2.71993e-14	3.42502e-12	Up
P17900	GM2A	2.3571	1.23701	2.15412e-07	1.1874e-06	Up
P10153	RNASE2	2.35668	1.23676	0.000733593	0.00162835	Up
Q15113	PCOLCE	2.35477	1.23559	6.37332e-05	0.000182132	Up
Q86WV6	TMEM173	2.35166	1.23368	1.91413e-06	8.07071e-06	Up
P20962	PTMS	2.34402	1.22899	1.66057e-05	5.47192e-05	Up
P13671	C6	2.34283	1.22825	0.000751788	0.00166243	Up
P09668	CTSH	2.32793	1.21905	0.00118378	0.00249305	Up
P45877	PPIC	2.32333	1.2162	5.35913e-08	3.66015e-07	Up
Q9GZL7	WDR12	2.32289	1.21592	2.02486e-05	6.51533e-05	Up
P18428	LBP	2.32168	1.21517	2.73426e-05	8.57689e-05	Up
Q6PCB0	VWA1	2.32135	1.21497	3.86952e-08	2.76881e-07	Up
P48960	CD97	2.31646	1.21192	1.89271e-08	1.51779e-07	Up
P53801	PTTG1IP	2.30985	1.2078	0.00535112	0.00976903	Up
O95470	SGPL1	2.30763	1.20641	1.57261e-08	1.30062e-07	Up
P37268	FDFT1	2.30454	1.20448	0.0231436	0.036857	Up
Q13263	TRIM28	2.3021	1.20295	8.61372e-12	3.15166e-10	Up
O76021	RSL1D1	2.30112	1.20233	8.38338e-07	3.9024e-06	Up
O60493	SNX3	2.28483	1.19209	4.92472e-06	1.87281e-05	Up
P06454	PTMA	2.28188	1.19022	3.33893e-11	8.6183e-10	Up
O14964	HGS	2.27816	1.18787	0.0324126	0.0499242	Up
Q8N4H5	TOMM5	2.27472	1.18569	0.00619386	0.0111989	Up
Q6PCE3	PGM2L1	2.27266	1.18438	4.30665e-07	2.18837e-06	Up
P02462	COL4A1	2.26056	1.17668	5.23603e-09	5.25335e-08	Up
P40763	STAT3	2.25937	1.17592	7.19825e-12	2.69829e-10	Up
Q3YBM2	TMEM176B	2.25715	1.1745	0.000176418	0.000447897	Up
P48681	NES	2.25699	1.1744	3.39782e-07	1.78387e-06	Up
Q08J23	NSUN2	2.25662	1.17416	2.48277e-06	1.00997e-05	Up
P61964	WDR5	2.2527	1.17165	3.77907e-08	2.71058e-07	Up
Q99873	PRMT1	2.25124	1.17072	1.31039e-11	4.3285e-10	Up
Q9BXJ9	NAA15	2.24846	1.16894	6.24273e-07	3.0082e-06	Up
P02671	FGA	2.24748	1.16831	0.00424148	0.00789794	Up
P17096	HMGA1	2.2367	1.16137	2.36056e-06	9.67354e-06	Up
P61289	PSME3	2.23082	1.15757	8.11573e-08	5.16399e-07	Up
Q9NZU5	LMCD1	2.22896	1.15637	3.48444e-07	1.81977e-06	Up
Q9Y2Z0	SUGT1	2.22878	1.15625	1.40219e-09	1.78429e-08	Up
P29590	PML	2.22713	1.15519	1.36329e-09	1.74746e-08	Up
P63218	GNG5	2.22686	1.15501	3.05204e-05	9.4409e-05	Up
P39060	COL18A1	2.2213	1.1514	5.50601e-09	5.48908e-08	Up
P50897	PPT1	2.22068	1.151	3.69563e-10	6.21228e-09	Up
P12724	RNASE3	2.21929	1.1501	9.65688e-05	0.000264893	Up
Q07812	BAX	2.21434	1.14688	3.46042e-11	8.74444e-10	Up
Q13510	ASAH1	2.20985	1.14395	5.50619e-08	3.73021e-07	Up
Q9NUQ9	FAM49B	2.20953	1.14374	2.64591e-11	7.13009e-10	Up
Q9BTT0	ANP32E	2.20794	1.1427	3.93007e-10	6.4773e-09	Up
Q10471	GALNT2	2.20564	1.1412	9.78364e-07	4.46195e-06	Up
Q8IUX7	AEBP1	2.20415	1.14022	1.37268e-06	5.98994e-06	Up
Q99848	EBNA1BP2	2.20206	1.13885	3.73942e-10	6.22938e-09	Up
Q08945	SSRP1	2.20205	1.13885	9.56797e-10	1.3069e-08	Up
O94925	GLS	2.20086	1.13807	0.0160323	0.0266216	Up
Q13185	CBX3	2.19888	1.13677	1.88257e-13	1.47956e-11	Up
Q08380	LGALS3BP	2.19711	1.13561	2.03498e-09	2.37563e-08	Up
Q9P1F3	ABRACL	2.19542	1.1345	2.31956e-08	1.82129e-07	Up
Q53GG5	PDLIM3	2.19101	1.1316	0.000597633	0.00135335	Up
P80723	BASP1	2.18943	1.13056	2.45512e-09	2.80583e-08	Up
P15144	ANPEP	2.18774	1.12944	0.0198872	0.0323414	Up
Q14978	NOLC1	2.18726	1.12912	7.31151e-05	0.000205831	Up
P78527	PRKDC	2.18384	1.12687	6.3941e-14	5.91639e-12	Up
P55008	AIF1	2.18289	1.12624	0.000188812	0.000477506	Up
Q15654	TRIP6	2.18131	1.12519	0.000619892	0.00139611	Up
P55957	BID	2.17649	1.12201	2.20921e-14	3.07957e-12	Up
P49006	MARCKSL1	2.17641	1.12195	1.75218e-08	1.42351e-07	Up
P07358	C8B	2.17189	1.11895	0.000237639	0.000591337	Up
P43490	NAMPT	2.17181	1.1189	4.43804e-10	6.95379e-09	Up
P02538	KRT6A	2.17011	1.11776	0.0272924	0.042863	Up
O43795	MYO1B	2.16808	1.11642	1.4626e-07	8.52705e-07	Up
P08572	COL4A2	2.16098	1.11169	9.51358e-08	5.9165e-07	Up
Q12972	PPP1R8	2.15816	1.1098	0.000155809	0.000404521	Up
P54709	ATP1B3	2.15407	1.10706	6.52652e-07	3.13839e-06	Up
Q9UPX8	SHANK2	2.15209	1.10574	0.000183864	0.000466746	Up
P63279	UBE2I	2.15059	1.10473	4.33396e-12	1.79353e-10	Up
O15042	U2SURP	2.1499	1.10427	1.47059e-07	8.56956e-07	Up
Q9H8Q6	HEXA	2.14869	1.10346	9.79702e-09	8.86506e-08	Up
O60264	SMARCA5	2.1476	1.10272	1.63692e-10	3.16731e-09	Up
Q96P70	IPO9	2.14719	1.10245	3.42478e-08	2.50376e-07	Up
P41227	NAA10	2.14595	1.10162	8.6889e-08	5.48219e-07	Up
Q8N1F7	NUP93	2.14404	1.10033	5.03085e-11	1.19958e-09	Up
O00116	AGPS	2.14378	1.10016	1.20067e-07	7.18175e-07	Up
P02745	C1QA	2.14205	1.09899	5.09911e-05	0.000148931	Up
Q96I24	FUBP3	2.14191	1.0989	8.30665e-10	1.17309e-08	Up
Q9BS40	LXN	2.14053	1.09797	6.72827e-08	4.36826e-07	Up
P50479	PDLIM4	2.14021	1.09775	0.000221497	0.000552588	Up
Q9UMY4	SNX12	2.13718	1.09571	9.28339e-10	1.28694e-08	Up
P61326	MAGOH	2.13714	1.09568	1.49437e-07	8.67009e-07	Up
P38571	LIPA	2.13615	1.09501	0.00214286	0.00425567	Up
Q9ULZ3	PYCARD	2.13387	1.09347	2.14289e-06	8.89923e-06	Up
P07339	CTSD	2.12985	1.09075	1.04222e-07	6.40689e-07	Up
O43592	XPOT	2.12659	1.08854	5.63257e-08	3.78702e-07	Up
P31949	S100A11	2.12172	1.08523	8.89072e-14	7.77381e-12	Up
Q13488	TCIRG1	2.12068	1.08453	1.08724e-06	4.90189e-06	Up
O75223	GGCT	2.12023	1.08422	4.11148e-10	6.63157e-09	Up
P55265	ADAR	2.11188	1.07853	4.20249e-10	6.64402e-09	Up
P00747	PLG	2.11113	1.07802	0.0021935	0.00434412	Up
Q14839	CHD4	2.10877	1.0764	9.86699e-13	5.35703e-11	Up
P02746	C1QB	2.10815	1.07598	4.14817e-08	2.94903e-07	Up
Q96I25	RBM17	2.10579	1.07436	5.79607e-08	3.86831e-07	Up
A6NH13	DNAJC9	2.10269	1.07224	4.23283e-08	2.99237e-07	Up
P16284	PECAM1	2.09847	1.06934	1.10766e-07	6.73272e-07	Up
P27701	CD82	2.0971	1.0684	8.39763e-07	3.90594e-06	Up
Q6P2Q9	PRPF8	2.09523	1.06711	5.96263e-12	2.28806e-10	Up
P52630	STAT2	2.09412	1.06635	1.12899e-07	6.80161e-07	Up
P51114	FXR1	2.08928	1.06301	9.9785e-07	4.54003e-06	Up
Q92879	CELF1	2.08721	1.06158	5.55795e-06	2.07135e-05	Up
P21283	ATP6V1C1	2.08677	1.06127	3.45625e-08	2.52716e-07	Up
P10619	CTSA	2.07819	1.05533	1.0536e-09	1.41256e-08	Up
P80188	LCN2	2.07439	1.05268	0.00380201	0.00714173	Up
P12268	IMPDH2	2.07346	1.05204	3.41106e-07	1.78614e-06	Up
P16050	ALOX15	2.07244	1.05133	0.00123173	0.00258308	Up
Q10589	BST2	2.07077	1.05016	0.000416767	0.000982572	Up
Q07866	KLC1	2.06557	1.04654	8.44234e-12	3.12578e-10	Up
Q9BRF8	CPPED1	2.06499	1.04613	1.50195e-07	8.68015e-07	Up
P00740	F9	2.06278	1.04459	1.75651e-05	5.75933e-05	Up
Q9HDC9	APMAP	2.06272	1.04455	4.1453e-10	6.63157e-09	Up
Q16658	FSCN1	2.06264	1.04449	3.83041e-07	1.9733e-06	Up
O95373	IPO7	2.05616	1.03996	1.7833e-11	5.32512e-10	Up
P08311	CTSG	2.05601	1.03985	3.61236e-05	0.000109377	Up
P33241	LSP1	2.05403	1.03845	2.07295e-07	1.14927e-06	Up
P80217	IFI35	2.05235	1.03728	6.40374e-08	4.2061e-07	Up
Q01085	TIAL1	2.0492	1.03506	0.000125246	0.000332629	Up
P62995	TRA2B	2.03891	1.0278	2.16077e-11	6.07114e-10	Up
Q6KB66	KRT80	2.03475	1.02485	0.0197261	0.0320826	Up
Q08752	PPID	2.03361	1.02405	0.00980536	0.0170807	Up
Q92542	NCSTN	2.03289	1.02353	1.6396e-08	1.3515e-07	Up
Q99439	CNN2	2.0268	1.0192	2.73143e-08	2.06588e-07	Up
P08238	HSP90AB1	2.02562	1.01837	1.92026e-11	5.5451e-10	Up
O43447	PPIH	2.02497	1.0179	1.31721e-06	5.81983e-06	Up
P06756	ITGAV	2.02393	1.01716	5.83875e-07	2.83271e-06	Up
P10643	C7	2.02203	1.0158	0.00173496	0.00351357	Up
P43246	MSH2	2.02026	1.01454	1.13852e-05	3.95233e-05	Up
Q9BWM7	SFXN3	2.01793	1.01288	4.21272e-08	2.98493e-07	Up
P27169	PON1	2.01748	1.01255	0.00746548	0.0132931	Up
P84103	SRSF3	2.01713	1.0123	1.43047e-08	1.21338e-07	Up
O75663	TIPRL	2.01695	1.01217	3.60207e-10	6.12584e-09	Up
P16070	CD44	2.01641	1.01179	0.000492007	0.00113633	Up
P07948	LYN	2.00995	1.00716	2.52698e-05	8.00446e-05	Up
Q96HS1	PGAM5	2.00757	1.00545	0.000489901	0.00113337	Up
P37198	NUP62	2.00667	1.00481	2.77168e-07	1.49314e-06	Up
P51606	RENBP	2.00354	1.00255	0.000849905	0.00185433	Up
P67936	TPM4	2.00295	1.00213	2.68e-13	2.00872e-11	Up
Q8NAV1	PRPF38A	2.0012	1.00087	2.83946e-12	1.26363e-10	Up
P37059	HSD17B2	0.499655	–1.0009968866404	0.0277356	0.0433613	Down
Q16853	AOC3	0.499387	–1.00177119209879	4.65524e-09	4.74747e-08	Down
O00194	RAB27B	0.498522	–1.00427068894362	0.000236455	0.000587295	Down
P15559	NQO1	0.497135	–1.00828923632221	4.9428e-06	1.87815e-05	Down
Q9BUT1	BDH2	0.495713	–1.01242434192669	8.89867e-09	8.13918e-08	Down
P55084	HADHB	0.495071	–1.01429150139559	2.81753e-10	4.97701e-09	Down
Q14376	GALE	0.494687	–1.01541069691403	8.06278e-11	1.83861e-09	Down
Q6UWP2	DHRS11	0.494444	–1.01612224626223	0.0142427	0.0239174	Down
P62888	RPL30	0.493198	–1.01975988417237	4.64884e-07	2.33092e-06	Down
P35221	CTNNA1	0.49237	–1.02218450381703	2.568e-12	1.18976e-10	Down
Q86XK7	VSIG1	0.490521	–1.02761218380471	7.64019e-06	2.74239e-05	Down
P19634	SLC9A1	0.489562	–1.03043731696061	2.05759e-05	6.63076e-05	Down
Q9BQ13	KCTD14	0.489293	–1.0312292645266	7.72852e-05	0.000215919	Down
P10515	DLAT	0.488681	–1.03303504788321	4.24491e-08	2.99272e-07	Down
O14521	SDHD	0.487491	–1.03655382103565	0.000278437	0.00067946	Down
Q86TX2	ACOT1	0.487056	–1.03783992048442	0.000577578	0.0013147	Down
P62424	RPL7A	0.485991	–1.04099756169819	2.03149e-06	8.50924e-06	Down
Q96HN2	AHCYL2	0.484355	–1.04586441653638	0.000174769	0.000446796	Down
Q9UI09	NDUFA12	0.484235	–1.0462201358423	5.83858e-08	3.87855e-07	Down
Q92522	H1FX	0.483945	–1.04708538388547	0.00788996	0.0139773	Down
O75431	MTX2	0.483924	–1.04714687883722	1.56576e-07	9.05194e-07	Down
Q9NTX5	ECHDC1	0.480451	–1.05753877165965	2.93125e-09	3.20228e-08	Down
Q9BWS9	CHID1	0.477483	–1.06647998460153	2.81576e-15	6.34097e-13	Down
P05413	FABP3	0.476985	–1.06798380395138	0.0295351	0.0458824	Down
P09467	FBP1	0.476493	–1.06947189430693	1.32775e-13	1.13158e-11	Down
P61353	RPL27	0.475451	–1.07263213515458	5.09944e-06	1.92504e-05	Down
Q9UJ72	ANXA10	0.474989	–1.07403512316591	8.74297e-08	5.5027e-07	Down
Q9BV36	MLPH	0.470493	–1.08775490839268	4.84177e-07	2.40321e-06	Down
Q86Y39	NDUFA11	0.4698	–1.08988291677707	8.83409e-06	3.13734e-05	Down
P20674	COX5A	0.469706	–1.09017030746559	3.70723e-07	1.91775e-06	Down
P38117	ETFB	0.469635	–1.09038888781244	2.68974e-14	3.42502e-12	Down
P58499	FAM3B	0.469049	–1.09218825757705	0.000563055	0.00128522	Down
O94875	SORBS2	0.466612	–1.09970476823242	4.13206e-07	2.10717e-06	Down
Q9P0M6	H2AFY2	0.465461	–1.10326873339758	1.1149e-07	6.73272e-07	Down
Q9UKU7	ACAD8	0.465014	–1.10465261305502	1.10879e-07	6.73272e-07	Down
Q3SY69	ALDH1L2	0.463353	–1.10981533206066	1.33965e-05	4.55051e-05	Down
P23786	CPT2	0.462969	–1.11101264622997	1.8101e-11	5.32512e-10	Down
P32929	CTH	0.462472	–1.11256251744574	4.62311e-06	1.76716e-05	Down
Q9NYL4	FKBP11	0.462282	–1.11315642223514	1.45488e-08	1.21723e-07	Down
P31040	SDHA	0.461836	–1.11454744442095	2.39298e-11	6.65816e-10	Down
P11177	PDHB	0.461501	–1.1155935330053	1.19281e-09	1.55441e-08	Down
P32969	RPL9	0.460807	–1.11776646052366	1.00845e-08	9.11026e-08	Down
P24539	ATP5F1	0.459419	–1.12211830007982	2.5886e-06	1.04798e-05	Down
Q96BW5	PTER	0.457212	–1.12906599574745	1.58273e-10	3.08934e-09	Down
Q96RQ3	MCCC1	0.4567	–1.13068060950643	0.00134306	0.00278437	Down
Q9Y3U8	RPL36	0.4564	–1.13162816667717	1.41968e-06	6.19136e-06	Down
Q16836	HADH	0.455901	–1.13320826733418	6.75024e-13	4.14487e-11	Down
P21397	MAOA	0.455189	–1.13546397854311	1.13578e-08	9.94105e-08	Down
Q15118	PDK1	0.455095	–1.13575910774597	2.16882e-08	1.70779e-07	Down
O00338	SULT1C2	0.451476	–1.1472772043529	1.37186e-06	5.98994e-06	Down
Q8N335	GPD1L	0.449421	–1.15386006151056	7.77168e-08	4.99183e-07	Down
O95822	MLYCD	0.445919	–1.16514565822149	3.44878e-05	0.000104832	Down
P62269	RPS18	0.445658	–1.16599158949256	3.57373e-09	3.75865e-08	Down
P31323	PRKAR2B	0.443552	–1.17282494241155	2.88367e-09	3.16994e-08	Down
O14815	CAPN9	0.443099	–1.17429855131966	9.33263e-05	0.000256738	Down
Q6UXV4	APOOL	0.440317	–1.18338456525475	6.86646e-07	3.27678e-06	Down
Q02218	OGDH	0.440314	–1.18339418765987	1.58664e-09	1.9675e-08	Down
P18859	ATP5J	0.439361	–1.18652074074607	1.01014e-09	1.37047e-08	Down
P40925	MDH1	0.439094	–1.18739871250053	3.40984e-11	8.72738e-10	Down
O43678	NDUFA2	0.432675	–1.20864488012574	7.28211e-09	6.9237e-08	Down
O00330	PDHX	0.432242	–1.2100875838066	1.90645e-06	8.07071e-06	Down
Q96BS2	TESC	0.428999	–1.22095325380004	1.04071e-05	3.63365e-05	Down
P15954	COX7C	0.424883	–1.23486359985108	2.23223e-06	9.22476e-06	Down
O14558	HSPB6	0.424815	–1.23509462931542	1.83938e-06	7.82746e-06	Down
P04155	TFF1	0.424608	–1.23579549875869	2.58218e-05	8.14628e-05	Down
Q14914	PTGR1	0.424444	–1.23635463835484	5.83148e-10	8.69803e-09	Down
O00217	NDUFS8	0.424355	–1.23665499355552	2.09491e-11	5.9812e-10	Down
Q16795	NDUFA9	0.424024	–1.23778047108697	1.50499e-09	1.88127e-08	Down
P30042	C21orf33	0.422612	–1.24259558858735	4.12151e-11	1.02124e-09	Down
P14854	COX6B1	0.422299	–1.243664789244	1.86823e-09	2.21657e-08	Down
P13716	ALAD	0.420136	–1.2510722688757	5.98867e-14	5.89266e-12	Down
O15195	VILL	0.419071	–1.2547317025773	2.31724e-09	2.67522e-08	Down
Q96PE7	MCEE	0.418725	–1.25592462501503	5.38023e-07	2.63394e-06	Down
P45954	ACADSB	0.418468	–1.2568113755013	3.84444e-05	0.000115567	Down
Q71UM5	RPS27L	0.417965	–1.2585448847032	1.07591e-08	9.55011e-08	Down
P28331	NDUFS1	0.417304	–1.26082834239109	7.06538e-13	4.14487e-11	Down
Q9BX68	HINT2	0.416279	–1.26437839221449	6.04803e-07	2.92556e-06	Down
Q13228	SELENBP1	0.414293	–1.27127621445805	2.18103e-15	6.296e-13	Down
O14548	COX7A2L	0.412764	–1.27661094611092	1.89732e-07	1.06419e-06	Down
O75356	ENTPD5	0.412326	–1.27814241227473	2.78879e-07	1.50135e-06	Down
O14949	UQCRQ	0.411412	–1.28134590054362	1.82948e-06	7.79545e-06	Down
O14561	NDUFAB1	0.41016	–1.28574242692918	4.19775e-10	6.64402e-09	Down
O43708	GSTZ1	0.409781	–1.28707601980579	1.79696e-07	1.01548e-06	Down
O95831	AIFM1	0.408808	–1.29050543881854	1.12244e-09	1.48766e-08	Down
Q9NNW7	TXNRD2	0.408583	–1.29129833169545	1.0588e-06	4.78063e-06	Down
Q14554	PDIA5	0.408289	–1.29233697556385	1.23468e-16	4.84005e-14	Down
Q8TD30	GPT2	0.407996	–1.29337276455759	0.000110258	0.000297747	Down
P62899	RPL31	0.407385	–1.29553450818409	1.62786e-06	6.99079e-06	Down
Q9NPJ3	ACOT13	0.407135	–1.29642255334616	1.9965e-05	6.46407e-05	Down
P98088	MUC5AC	0.406768	–1.29772313162027	1.49211e-05	4.97404e-05	Down
Q9Y365	STARD10	0.405128	–1.30354988350841	1.58691e-09	1.9675e-08	Down
Q9UIJ7	AK3	0.404383	–1.30620575343527	2.54109e-09	2.86592e-08	Down
O96000	NDUFB10	0.404193	–1.30688466812834	3.06882e-10	5.31009e-09	Down
Q96A26	FAM162A	0.401833	–1.31533250715343	2.8483e-08	2.13614e-07	Down
Q14061	COX17	0.401254	–1.31741163680651	4.78666e-05	0.000141056	Down
P62249	RPS16	0.400493	–1.32015080187011	6.72877e-08	4.36826e-07	Down
O95299	NDUFA10	0.400105	–1.32154912303903	2.05332e-12	9.92831e-11	Down
Q9Y6M9	NDUFB9	0.399795	–1.32266602138157	1.87827e-09	2.21657e-08	Down
P22105	TNXB	0.39841	–1.32767512195557	1.90787e-07	1.06419e-06	Down
P62829	RPL23	0.396544	–1.33444701362103	5.04982e-06	1.91075e-05	Down
P60866	RPS20	0.39595	–1.33660810586747	3.02448e-09	3.25581e-08	Down
O60262	GNG7	0.395615	–1.33783120485135	1.00265e-11	3.42174e-10	Down
O00483	NDUFA4	0.393212	–1.34662036421961	1.91445e-07	1.06419e-06	Down
P20815	CYP3A5	0.39113	–1.35427931406826	0.000262183	0.000643853	Down
P14207	FOLR2	0.390945	–1.35496192380999	4.07409e-10	6.63157e-09	Down
O15382	BCAT2	0.389518	–1.3602365322456	5.83001e-08	3.87855e-07	Down
Q96CM8	ACSF2	0.389108	–1.3617568817093	6.18658e-09	6.1085e-08	Down
O95563	MPC2	0.388236	–1.36499294701358	4.07795e-06	1.57787e-05	Down
Q13740	ALCAM	0.387773	–1.36671545306062	2.66074e-08	2.02753e-07	Down
P49821	NDUFV1	0.387519	–1.36765944526232	1.65912e-13	1.33992e-11	Down
Q13576	IQGAP2	0.387476	–1.36781987484808	1.89822e-17	1.4953e-14	Down
Q9H8H3	METTL7A	0.38622	–1.37250675388385	1.08083e-09	1.44674e-08	Down
O43181	NDUFS4	0.385672	–1.37455397671022	5.00515e-10	7.65606e-09	Down
P00352	ALDH1A1	0.384355	–1.37948805832706	4.6856e-12	1.86888e-10	Down
P31937	HIBADH	0.381123	–1.39167121699604	4.29362e-11	1.03884e-09	Down
P17174	GOT1	0.379613	–1.39739965351102	8.34978e-09	7.74964e-08	Down
P48163	ME1	0.375907	–1.41155242515023	1.19357e-09	1.55441e-08	Down
O75208	COQ9	0.374268	–1.41785709536588	1.13092e-08	9.88122e-08	Down
P30038	ALDH4A1	0.372706	–1.42388848281896	6.47249e-06	2.38496e-05	Down
P14091	CTSE	0.3727	–1.42391404728737	2.75879e-08	2.08357e-07	Down
O43704	SULT1B1	0.372666	–1.42404386825101	4.6779e-08	3.25201e-07	Down
P19404	NDUFV2	0.369053	–1.43810098956234	1.55648e-13	1.29234e-11	Down
Q8N4P3	HDDC3	0.368159	–1.44160068430976	1.98917e-08	1.58998e-07	Down
P07998	RNASE1	0.367851	–1.4428051784019	2.58882e-07	1.40333e-06	Down
P27338	MAOB	0.3677	–1.4433996116459	4.56257e-14	5.12674e-12	Down
Q02338	BDH1	0.366346	–1.44872187400738	3.10244e-06	1.23686e-05	Down
P53597	SUCLG1	0.36495	–1.45422953057757	4.79189e-14	5.19963e-12	Down
Q9H008	LHPP	0.362783	–1.46282186728093	6.53986e-10	9.62052e-09	Down
Q15847	ADIRF	0.361374	–1.46843587715618	4.54e-09	4.64023e-08	Down
Q9BUR5	APOO	0.359599	–1.47554020533344	1.64351e-07	9.36973e-07	Down
Q96I99	SUCLG2	0.356342	–1.48866523330664	2.19759e-15	6.296e-13	Down
O43920	NDUFS5	0.354244	–1.49718400410094	6.67514e-09	6.45003e-08	Down
Q8TDL5	BPIFB1	0.350658	–1.5118614776231	0.000513633	0.00118194	Down
P51649	ALDH5A1	0.348998	–1.51870877707273	1.08995e-08	9.61154e-08	Down
P00488	F13A1	0.34843	–1.52105979023963	9.43056e-12	3.28983e-10	Down
Q6UWY5	OLFML1	0.34489	–1.53579317250973	3.53443e-07	1.84286e-06	Down
Q16790	CA9	0.344504	–1.53740816728726	1.67653e-05	5.5205e-05	Down
P42330	AKR1C3	0.341032	–1.55201980815484	6.8443e-13	4.14487e-11	Down
P28161	GSTM2	0.34069	–1.55346696338838	8.38776e-17	3.7731e-14	Down
Q8N5G0	SMIM20	0.339483	–1.55858692910176	4.47399e-08	3.14097e-07	Down
P35900	KRT20	0.337901	–1.56532775993016	0.000171548	0.000440208	Down
O95167	NDUFA3	0.33784	–1.56558659703491	3.87796e-12	1.65057e-10	Down
P30039	PBLD	0.337153	–1.56852366208029	1.61916e-11	4.95122e-10	Down
O00757	FBP2	0.335714	–1.57469550683077	7.96938e-10	1.13527e-08	Down
P07305	H1F0	0.333841	–1.58276717881972	6.27787e-07	3.02285e-06	Down
P00918	CA2	0.333639	–1.5836406282348	1.8527e-11	5.39241e-10	Down
Q92747	ARPC1A	0.333197	–1.58555294463055	1.36581e-17	1.43759e-14	Down
Q86WU2	LDHD	0.331776	–1.59171788961395	1.62354e-09	1.98434e-08	Down
Q03403	TFF2	0.331537	–1.59275622787694	1.44914e-06	6.28733e-06	Down
Q9Y6U3	SCIN	0.329953	–1.59966974179174	1.05249e-07	6.45586e-07	Down
P16219	ACADS	0.326891	–1.61311712197224	1.12128e-10	2.31958e-09	Down
Q96IQ7	VSIG2	0.325324	–1.62005269656864	7.78058e-09	7.31088e-08	Down
P62841	RPS15	0.323861	–1.62655492015097	2.18628e-07	1.20738e-06	Down
P15428	HPGD	0.321652	–1.63642650063234	2.46781e-07	1.34525e-06	Down
Q13423	NNT	0.321444	–1.63735897114275	2.97122e-08	2.2103e-07	Down
P43155	CRAT	0.319906	–1.64428117228697	7.21128e-06	2.61487e-05	Down
Q92911	SLC5A5	0.317062	–1.65716343175103	1.8807e-06	7.97606e-06	Down
Q99798	ACO2	0.316223	–1.66098663131252	2.46293e-11	6.79305e-10	Down
Q13884	SNTB1	0.316043	–1.66180586375085	1.36833e-09	1.75315e-08	Down
Q96GK7	FAHD2A	0.312599	–1.67761598827393	1.59699e-09	1.9675e-08	Down
O60218	AKR1B10	0.305898	–1.70887624055844	1.4956e-11	4.722e-10	Down
P00813	ADA	0.301009	–1.73212174410485	6.97001e-07	3.30944e-06	Down
P10645	CHGA	0.299236	–1.7406450533162	7.16593e-07	3.38398e-06	Down
P12074	COX6A1	0.2958	–1.75730420052084	2.70181e-05	8.4996e-05	Down
P21953	BCKDHB	0.295124	–1.76060811454347	5.29816e-10	7.98297e-09	Down
O95182	NDUFA7	0.290168	–1.78503741763904	3.52331e-08	2.55911e-07	Down
P48735	IDH2	0.273838	–1.86860761358209	1.42767e-07	8.41428e-07	Down
O75251	NDUFS7	0.270387	–1.88690020454496	9.46991e-12	3.28983e-10	Down
P00326	ADH1C	0.269938	–1.88930254995399	1.72014e-10	3.30156e-09	Down
Q9NUB1	ACSS1	0.267143	–1.90431420243377	6.83537e-09	6.56473e-08	Down
Q16134	ETFDH	0.264253	–1.92000553485104	4.31343e-10	6.78394e-09	Down
P24752	ACAT1	0.25651	–1.962911094258	1.33334e-10	2.71873e-09	Down
P55809	OXCT1	0.253707	–1.97876551501998	3.68723e-08	2.65208e-07	Down
P12694	BCKDHA	0.250334	–1.99807411231227	1.30412e-08	1.11207e-07	Down
P56556	NDUFA6	0.245291	–2.02743354311973	7.2494e-11	1.6774e-09	Down
O95154	AKR7A3	0.245186	–2.02805362114909	7.3618e-13	4.2126e-11	Down
P05166	PCCB	0.243852	–2.03592512211642	1.4243e-12	7.20994e-11	Down
Q969Z3	MARC2	0.24179	–2.04817058950235	6.56118e-09	6.37373e-08	Down
P12235	SLC25A4	0.23903	–2.06473634676474	1.49811e-07	8.68015e-07	Down
P00325	ADH1B	0.238854	–2.06579677307939	4.29759e-17	2.70728e-14	Down
P05165	PCCA	0.232975	–2.10175447453595	3.02707e-11	7.9487e-10	Down
Q86XP6	GKN2	0.232597	–2.10409368865589	1.82248e-10	3.47234e-09	Down
Q9UHQ9	CYB5R1	0.222497	–2.16813903418717	2.13885e-08	1.69264e-07	Down
P30838	ALDH3A1	0.22121	–2.17650908926732	2.25057e-14	3.07957e-12	Down
P07148	FABP1	0.217873	–2.1984419422916	0.00671128	0.0120359	Down
P15104	GLUL	0.206492	–2.27584262634618	1.35575e-08	1.16024e-07	Down
P04920	SLC4A2	0.206316	–2.27707242973354	8.85348e-06	3.1409e-05	Down
P15090	FABP4	0.204447	–2.29019821348601	7.31626e-05	0.000205928	Down
Q96DC8	ECHDC3	0.202054	–2.30718720712234	1.35934e-07	8.06267e-07	Down
P05062	ALDOB	0.201528	–2.31094688181687	0.000304388	0.000737282	Down
P11182	DBT	0.200224	–2.32031497275732	1.07337e-08	9.55011e-08	Down
P17540	CKMT2	0.196954	–2.34407215223442	1.15198e-08	1.00006e-07	Down
O75521	ECI2	0.194189	–2.36446451460272	4.82651e-08	3.34172e-07	Down
Q9UBU3	GHRL	0.190083	–2.39530041659316	4.39149e-05	0.000130498	Down
Q7Z4W1	DCXR	0.186963	–2.41917625192075	1.12155e-11	3.75081e-10	Down
Q9NS71	GKN1	0.18666	–2.42151587600571	9.47432e-09	8.59123e-08	Down
Q6W4X9	MUC6	0.185386	–2.431398698503	4.90615e-08	3.38221e-07	Down
P27352	GIF	0.182266	–2.45588625002713	0.000124326	0.000330527	Down
P08263	GSTA1	0.180391	–2.4708006776045	2.11614e-07	1.17289e-06	Down
Q13825	AUH	0.179227	–2.48013868014786	5.8811e-08	3.89689e-07	Down
Q02252	ALDH6A1	0.175387	–2.51138989370079	7.00147e-13	4.14487e-11	Down
Q96NY7	CLIC6	0.157507	–2.66651243126675	8.2699e-08	5.24878e-07	Down
Q13087	PDIA2	0.129469	–2.94932392601215	2.02426e-08	1.60986e-07	Down
P07098	LIPF	0.12465	–3.00404591977099	2.69348e-09	3.00288e-08	Down
P12277	CKB	0.120541	–3.05240861934348	1.86621e-10	3.52501e-09	Down
P51164	ATP4B	0.109047	–3.19697573394278	2.33217e-07	1.28008e-06	Down
P20648	ATP4A	0.0867266	–3.52738104643268	2.72895e-08	2.06588e-07	Down
P20142	PGC	0.0726751	–3.78239488250708	2.39974e-15	6.296e-13	Down
