# Supplementary material for: Screening of Potential Biomarkers for Gastric Cancer with Diagnostic Value Using Label-free Global Proteome Analysis
Source: Genomics Proteomics Bioinformatics. 2021 Feb 17;18(6):679–95. doi: 10.1016/j.gpb.2020.06.012 (PMC8377014; doi:10.1016/j.gpb.2020.06.012)
Supplement: Supplementary Table S9 [file mmc9.xlsx]

## Sheet: Supplementary Table 9
Table S9 The P value compared with reference line in all datasets
Dataset	AUC	P value
Training_our study	0.996	2.87e-11
Testing_Qin study	0.886	3.9e-13
Blood_dataset	0.778	5.8e-05
Tissue microarray (training)	0.805	3.41e-26
Tissue microarray (testing)	0.727	9.3e-05
